# Supplementary material for: microRNA Profile Associated with Positive Lymph Node Metastasis in Early-Stage Cervical Cancer
Source: Curr Oncol. 2022 Jan 8;29(1):243–54. doi: 10.3390/curroncol29010023 (PMC8774324; doi:10.3390/curroncol29010023)
Supplement: Supplementary file 1 [file curroncol-29-00023-s001.zip]

Archive with 1 entries (1 files):
- curroncol-1358329-supplementary.xlsx
