# Supplementary material for: microRNA Profile Associated with Positive Lymph Node Metastasis in Early-Stage Cervical Cancer
Source: Curr Oncol. 2022 Jan 8;29(1):243–54. doi: 10.3390/curroncol29010023 (PMC8774324; doi:10.3390/curroncol29010023)
Supplement: Supplementary file 1 [file curroncol-29-00023-s001.zip › curroncol-1358329-supplementary.xlsx]

## Sheet: Description
	Tab	DE miRNAs	This tab contains the expression values of differentially expressed miRNAs
	Tab	microarray Data	This tab contains the expression matrix of the normalized microarray data
	Tab	Kegg_pathways	This tab contains the list of all kegg_patways identified
	Tab	Interaction_networks	This tab includes the data obtained for the construction of the interaction network between the validated 7-miRNAs and their target genes predicted with Cytoscape
	Tab	qPCR Data	This tab contains the raw data from the qPCR experiments and the calculations made to determine the fold change values
	Tab	Target predicted	This tab contains the list of predicted molecular targets for each miRNA

## Sheet: microarray_Data
miRNA	NLM001	NML002	NML003	NLM004	NLM005	NLM006	NLM007	NLM008	NLM009	NLM010	NLM011	NLM012	NLM013	LM001	LM002	LM003	LM004	LM005	LM006	LM007	LM008	LM009	LM010	LM011	LM012
hsa-let-7a-2-star_st	1.86011	1.64906	1.70629	1.51842	1.83914	1.57459	1.55596	1.5124	1.38333	1.49794	1.61923	1.5866	1.76063	1.53735	1.50073	1.47672	1.48382	1.46734	1.51026	1.58705	1.90919	1.81233	1.90995	1.66873	1.37522
hsa-let-7a-star_st	1.42602	1.62075	1.77869	2.07608	1.70353	1.68971	1.67797	2.13743	1.75949	1.60355	1.73039	1.52545	1.50139	1.74228	1.80334	2.01493	1.78735	1.8126	1.37602	1.76352	1.78322	1.62224	1.63193	1.81534	1.68905
hsa-let-7a_st	13.5739	13.4483	13.5019	13.4608	13.5635	13.3954	13.4868	13.3996	13.193	13.5206	13.6863	13.7379	13.2964	13.3342	13.3683	13.4083	13.5201	13.3176	13.5312	13.3931	13.3884	12.8876	13.1359	13.4645	13.4899
hsa-let-7b-star_st	2.28432	2.00383	2.34528	2.09913	2.00613	2.40939	2.21632	2.02485	1.67986	2.40546	1.83422	1.90415	2.13094	1.74735	2.14098	2.01323	1.53508	2.26418	2.08009	2.4772	1.66989	2.39486	1.79459	1.99183	1.99568
hsa-let-7b_st	13.4437	13.3175	13.902	13.8655	13.7636	13.2594	13.834	14.1063	13.8487	13.8629	13.8353	13.6296	13.6514	13.8421	13.8265	13.7779	13.7903	13.8011	13.4866	13.9404	13.8198	13.5665	13.8745	14.024	13.7054
hsa-let-7c_st	13.6582	13.6133	13.7474	13.6389	13.5873	13.6399	13.3388	13.7441	13.6754	13.7379	13.6563	13.3874	13.5547	13.5268	13.5505	13.4445	13.4009	13.5355	13.747	12.1905	13.5746	13.4385	13.6412	13.801	13.1139
hsa-let-7d-star_st	1.54508	1.61086	1.51223	1.3613	1.52528	1.8621	1.60951	1.5618	2.09981	1.58109	1.9672	1.70281	1.49716	1.79428	1.62041	1.77426	1.53477	1.71885	1.66295	1.4583	1.62041	1.65986	1.33057	2.41519	1.62263
hsa-let-7d_st	12.0208	12.43	12.0695	12.2044	12.2697	12.0793	12.3436	12.2934	12.2768	12.4159	12.3869	12.4383	12.0465	12.1168	12.5702	12.5644	12.4067	12.3196	12.3045	12.3881	11.9827	11.683	12.0283	12.1832	12.5627
hsa-let-7e-star_st	1.51965	1.61349	1.42579	1.60195	1.67241	1.65889	1.81794	1.41806	1.28078	1.56555	1.46735	1.7244	1.62468	1.90136	1.85503	1.78523	1.55489	2.15634	2.07315	1.80924	1.73989	2.03614	2.00965	2.49656	1.67913
hsa-let-7e_st	10.9245	11.7654	11.5419	11.4217	11.631	10.8641	11.9866	10.9164	11.252	11.638	11.867	11.2897	11.5067	11.6235	12.219	11.4141	10.835	11.6095	11.6344	12.0933	11.3784	11.4399	11.5709	11.3009	11.7779
hsa-let-7f-1-star_st	1.9224	1.82988	2.19421	2.14772	2.04691	2.27574	2.18429	2.08852	2.29635	2.78229	2.0282	2.00358	2.09784	2.99792	1.93409	2.41519	2.51019	1.76061	2.36732	2.40443	1.78782	2.40582	2.0198	2.48814	1.77957
hsa-let-7f-2-star_st	1.4906	1.50423	1.57015	1.4485	1.82894	1.32923	1.55039	1.54692	1.26228	1.74302	1.76099	1.51988	1.41837	1.85776	1.23683	1.63904	1.78505	1.75948	1.52727	1.62932	1.38078	1.66664	1.59792	1.81796	1.39204
hsa-let-7f_st	10.1752	9.97075	9.54723	9.53456	10.1455	10.7638	9.58311	8.94195	9.29175	10.348	9.85397	10.0619	9.2468	10.1579	7.17234	9.74936	9.67407	9.34866	10.2954	8.17197	9.51967	9.49436	8.43968	10.0157	9.61756
hsa-let-7g-star_st	2.0312	1.86134	2.18179	1.85114	1.63119	2.08	1.66629	2.12603	2.19054	1.70572	1.64739	1.70941	1.83802	1.83934	1.79115	2.12125	1.54163	1.6027	1.82622	1.79584	1.36942	1.7364	1.91616	1.97565	1.9118
hsa-let-7g_st	9.73071	9.7008	9.32413	9.20529	10.0389	10.1823	9.17239	8.66043	9.49483	10.1467	9.78321	10.0524	8.61122	10.0301	9.18471	9.90815	9.51741	8.54677	9.82883	10.1167	9.27013	8.36291	8.40793	10.0921	9.36866
hsa-let-7i-star_st	2.10821	1.68652	1.54475	2.08356	3.0405	2.09419	1.84065	3.1165	2.60041	1.90881	2.45371	3.25945	2.17195	1.88921	1.84988	1.86708	2.49483	2.41807	3.07635	1.88135	2.37333	1.4744	1.89599	3.38081	1.90231
hsa-let-7i_st	11.4552	11.0059	10.8505	11.2511	11.5212	11.1341	11.4659	11.0195	11.3545	11.5184	11.4675	11.4783	11.4123	11.5158	11.0242	11.6517	11.414	11.4507	12.0343	11.6895	11.8358	11.464	10.6455	11.2703	10.9169
hsa-miR-100-star_st	1.53707	2.1892	1.56107	1.57305	1.49275	1.669	1.594	1.73736	1.38734	1.67391	1.70441	2.05544	1.32531	1.5407	1.92136	1.62311	1.56748	1.21941	1.28382	1.47096	1.65212	1.55479	1.48346	1.65819	1.44111
hsa-miR-100_st	9.71429	10.6752	10.29	10.3332	10.9577	10.6026	8.99284	10.0998	10.6021	11.117	10.7332	9.52556	10.4952	10.6254	10.8179	9.61435	9.33142	10.1789	10.7078	9.63874	10.5867	11.0586	10.0548	10.0872	9.47037
hsa-miR-101-star_st	1.70941	1.53428	1.54839	1.52999	1.80037	2.3628	1.65252	1.52779	1.56805	1.60407	2.18763	2.0979	1.6824	1.77377	1.45728	2.41519	1.80747	1.49251	1.40794	1.42593	1.90004	1.5242	1.6328	2.36941	1.42437
hsa-miR-101_st	3.17555	2.63317	2.39993	2.35506	2.32716	2.19395	2.3748	2.52262	2.20325	2.35834	2.24597	2.03045	3.01278	2.1052	1.97466	3.20175	2.78375	2.97401	2.40465	2.44454	2.76721	1.53757	1.55846	2.29986	2.70576
hsa-miR-103a-2-star_st	1.61386	1.38938	1.66419	1.57017	1.85224	1.86286	1.99784	1.90155	1.53868	1.77483	1.56423	2.10108	1.8963	1.57281	1.79534	1.50859	1.66634	1.32513	1.64784	1.59004	1.64307	1.31154	1.84893	2.56103	1.50584
hsa-miR-103a_st	12.3201	11.9758	12.6564	11.91	12.1267	11.7233	13.0733	12.7192	12.2038	12.101	12.6596	12.3541	12.0007	11.9823	11.953	12.3946	12.1334	12.0495	11.7857	12.7899	11.5024	11.2652	12.654	12.0009	12.4763
hsa-miR-103b_st	2.00729	1.81567	1.43185	1.82438	1.93984	1.83214	1.47144	1.63341	1.78362	1.61704	1.72424	1.80367	1.57324	2.10475	1.59045	1.59481	2.39645	1.99385	2.00513	1.59004	1.6696	1.76121	1.52189	1.97139	2.02709
hsa-miR-105-star_st	1.65909	1.44825	1.46652	1.63319	1.6439	1.76404	2.00699	1.93329	1.47927	2.21992	1.62264	1.58847	1.66751	1.90136	1.6024	1.56617	1.37904	1.57965	1.44556	2.18769	1.44809	2.0762	2.08003	1.89484	2.17581
hsa-miR-105_st	2.7561	1.89847	1.63657	1.68664	1.50291	1.88003	6.57995	6.57962	4.94114	1.52504	1.9129	2.24132	1.52105	1.97927	2.10298	1.58067	2.03393	1.61094	1.95175	1.63997	1.71202	1.67478	5.88016	1.80388	2.54312
hsa-miR-106a-star_st	1.72609	1.71453	1.95055	1.71138	2.68248	1.5651	1.43539	1.68391	1.86245	1.85197	1.98362	1.66479	1.70941	2.04257	1.39186	1.5202	1.76956	1.48189	1.78732	1.59951	1.72897	1.86319	1.66375	1.5607	1.70466
hsa-miR-106a_st	10.6562	9.28091	9.78312	10.0119	10.0757	10.1415	10.6965	11.3699	10.2306	9.59309	10.7982	10.7723	10.6903	9.64949	9.13128	10.6097	10.5297	10.1573	9.97429	10.9062	9.88509	8.18699	10.6992	10.9041	10.432
hsa-miR-106b-star_st	6.38317	4.33624	5.07393	7.07651	7.38809	5.70323	6.8386	7.82375	6.15685	5.82191	7.77946	7.26126	6.52716	6.40085	7.1126	7.12954	6.83629	7.51319	6.68535	7.61055	6.99193	5.18981	7.20562	7.49475	6.21573
hsa-miR-106b_st	9.9451	8.38823	9.25383	9.45529	9.78045	9.83704	10.1968	10.0764	9.30478	9.19018	10.3467	10.5754	10.0446	9.46617	7.51249	9.58068	9.89587	9.71728	9.01111	10.6794	9.37105	8.33088	8.71782	9.67116	9.65918
hsa-miR-107_st	11.7088	11.4445	11.7893	11.34	11.7932	11.3501	12.5664	12.1525	11.6476	11.6214	12.1728	11.9498	11.622	11.5606	11.5775	11.7659	11.5898	11.3259	11.2428	12.3322	10.8918	10.5996	11.9757	11.627	11.9846
hsa-miR-10a-star_st	2.11856	2.16011	2.51054	1.83682	2.78638	2.07597	2.19091	2.10477	2.18676	1.75474	2.4639	2.09629	2.45763	2.01003	2.21887	2.73562	1.93857	2.09325	2.23375	2.38233	1.57755	2.69385	2.47854	2.41546	2.88646
hsa-miR-10a_st	6.73784	6.44197	6.78546	6.68575	8.07788	7.67848	8.63098	7.66846	7.26703	8.76025	8.82189	5.34276	9.16448	7.81492	6.98801	7.81749	6.04694	7.00352	6.38148	2.83106	6.98966	3.02446	9.37723	7.10389	2.32902
hsa-miR-10b-star_st	3.60813	1.979	2.06775	3.0615	3.83041	2.88133	2.48781	2.35825	2.07475	2.55837	2.49265	4.34701	2.25007	1.8175	2.05378	2.3771	2.30971	2.59646	3.26618	2.65817	2.66641	1.60138	3.42567	4.16844	1.71005
hsa-miR-10b_st	7.58954	8.16394	6.25691	7.39106	8.05952	7.8879	6.26243	6.9437	7.48754	8.23784	7.76897	7.70336	7.5735	8.6403	7.92465	6.73197	6.6454	7.7525	7.62593	7.35565	7.93648	9.17957	7.35052	8.11318	5.03663
hsa-miR-1178_st	1.34535	1.61344	1.66971	1.51717	1.72982	1.89349	1.40773	1.46807	1.23282	1.22956	1.562	1.5974	1.70941	1.32122	1.49811	1.66225	1.61959	1.42855	1.44348	1.50234	1.32401	1.55265	1.29424	1.47815	1.74827
hsa-miR-1179_st	1.62709	1.7075	1.27466	1.68499	1.45218	1.67512	1.30228	1.49813	1.68756	1.55155	1.70941	1.27932	1.65149	1.32122	1.53871	1.37872	1.58505	1.45613	1.31221	1.32812	1.59004	1.51193	1.54248	1.52358	1.33109
hsa-miR-1180_st	2.1562	2.06078	1.65505	3.01749	3.64549	3.22356	3.66685	5.67857	3.41086	2.43326	5.15779	5.28333	5.00998	2.31332	2.85033	2.8782	2.32826	3.07255	3.06828	2.7784	2.7784	2.07689	4.64442	4.68642	4.1996
hsa-miR-1181_st	2.53749	1.57447	2.70853	1.99443	2.42304	2.25473	2.10322	1.79435	1.80896	2.26206	2.27321	1.942	1.89854	1.90136	2.0564	2.07188	2.25602	2.23561	2.24205	1.86205	2.04168	2.30929	1.91028	2.59914	1.43342
hsa-miR-1182_st	2.92716	2.22336	2.56061	2.29767	2.20674	3.36513	2.19949	2.89771	2.84502	2.1411	2.472	2.66843	2.93138	2.02827	2.58679	3.2106	3.22491	3.23427	2.80708	2.99745	2.46467	4.24913	2.4429	2.65888	3.06202
hsa-miR-1183_st	2.53749	1.77566	2.56507	2.93109	1.86121	2.68478	2.02204	3.16389	2.83123	2.79877	1.99787	1.74517	2.76017	2.72527	3.18852	2.13381	3.46807	2.73128	2.3781	3.47505	2.57847	3.11437	2.79956	2.36123	2.53838
hsa-miR-1184_st	2.16456	2.27969	1.76121	2.51988	2.15544	2.78102	2.07491	1.92192	2.12371	1.90421	2.24516	2.84708	2.81875	2.37347	2.32174	1.70644	2.17057	2.54574	2.43544	1.69661	1.91966	2.03306	1.96043	2.10931	1.81153
hsa-miR-1185_st	1.4389	1.43651	1.42929	1.59957	1.96167	1.4239	1.6817	1.923	1.96757	1.82889	1.53273	1.59219	1.8887	1.55307	1.63827	1.51735	1.46349	1.72174	1.75239	1.46246	2.25053	2.1254	1.53939	1.4948	1.73853
hsa-miR-1193_st	2.59006	2.63302	2.06259	2.26197	2.2455	1.9888	2.37405	1.91595	3.46337	2.06306	2.3233	3.44839	2.15319	2.25647	2.33632	3.13157	2.54588	2.64701	3.50642	3.24796	3.13157	2.55259	2.12755	2.09325	3.9628
hsa-miR-1197_st	1.66239	1.945	1.76156	1.7457	1.48764	1.52606	1.54038	1.70099	1.84205	1.69117	1.51087	1.69583	1.49902	1.92288	1.64365	1.59481	1.46422	1.35676	1.44329	1.92133	1.82462	1.83376	1.69697	1.66952	1.79205
hsa-miR-1200_st	1.80858	3.0237	1.88686	1.72603	1.79914	1.71827	1.57852	1.87606	1.5242	1.82024	1.47604	1.78993	1.74255	1.55153	2.59641	2.13754	1.71289	1.5182	1.9642	1.5265	1.61037	1.98617	1.81377	1.78765	2.01419
hsa-miR-1202_st	4.84883	3.78329	6.15934	5.95359	4.48847	5.6327	5.25753	4.56426	5.45115	4.50991	3.72004	5.17649	6.87243	5.85928	3.92516	6.7406	5.25753	4.87516	5.02145	6.10733	5.19215	5.96595	5.25307	4.42678	5.78563
hsa-miR-1203_st	2.11674	1.70274	1.56934	1.83909	1.45717	1.92949	1.87381	2.90552	2.16791	2.23926	2.11059	1.91509	2.19036	2.25647	1.94557	2.59745	1.6438	1.66913	1.88173	1.90218	1.86164	2.02998	2.14334	1.5734	1.64675
hsa-miR-1204_st	1.32165	1.67906	1.84716	2.2836	1.32597	1.57065	1.53399	1.53794	1.56749	1.75608	1.58888	1.67611	1.53602	1.56223	1.40804	1.45197	1.59481	1.55659	1.48061	1.67292	1.53538	1.66416	1.59481	1.81723	1.75393
hsa-miR-1205_st	1.42287	1.54842	1.34254	1.85355	1.60073	1.36734	1.46223	1.31369	1.4161	2.21661	1.65285	1.57774	1.65567	1.52548	1.21356	1.40577	1.14418	1.45403	1.49451	1.3962	1.63428	1.82463	1.66459	1.42942	1.59226
hsa-miR-1206_st	1.35119	1.42025	1.33238	1.23584	1.5607	1.43217	1.41838	1.34567	1.31076	1.38776	1.38342	1.3466	1.23928	1.47639	1.9789	1.32561	1.55011	1.42447	1.96941	1.44301	1.4534	1.51016	1.49429	1.4557	1.40539
hsa-miR-1207-3p_st	1.69746	1.56155	1.65453	1.61365	1.87112	1.57229	1.99848	1.7839	1.47611	1.73632	1.61686	1.52293	1.49781	1.81987	1.67452	1.67849	1.91616	1.39457	1.58459	1.48385	1.73989	1.62672	1.64004	2.10855	2.09848
hsa-miR-1207-5p_st	7.48489	8.4381	8.65444	8.33183	7.59125	7.65028	8.80111	8.25866	9.43193	7.15843	8.0469	7.51195	9.57417	9.22356	9.59245	8.95015	8.85567	9.21335	8.68151	8.84514	8.64057	10.3432	8.59883	6.84295	9.00697
hsa-miR-1208_st	2.30752	2.11696	2.58127	2.04719	1.84271	2.20077	2.35631	2.82701	2.94412	2.37717	2.44685	2.09336	2.19651	2.71323	1.79322	4.01699	2.28098	2.65297	2.33814	3.21415	1.90629	2.02046	2.16025	2.37331	2.12875
hsa-miR-122-star_st	2.61276	3.17471	3.13377	2.77961	2.5171	2.27339	2.91887	2.60098	2.2924	2.2924	2.96201	2.0927	3.18626	2.27966	2.23172	2.72195	2.9934	3.48114	2.34164	2.85898	2.39575	2.36799	2.60334	3.01419	2.88081
hsa-miR-1224-3p_st	2.52061	2.35373	2.50027	1.72301	2.42735	2.08989	2.71878	2.0934	2.30457	2.30257	2.2124	2.48685	2.16844	2.95467	2.8152	2.08944	2.98073	2.59027	2.12217	2.28285	2.13773	2.83543	2.28081	2.44079	1.87928
hsa-miR-1224-5p_st	4.38894	5.20411	5.5258	5.94442	4.36629	5.38412	5.42957	4.90833	5.62651	4.64415	4.53899	5.00206	5.86094	5.54227	5.70017	6.13806	6.15085	5.89449	5.40267	6.04669	5.61298	5.28034	5.45113	4.16397	6.04914
hsa-miR-1225-3p_st	3.51526	2.11221	2.89194	2.71302	2.68181	2.63457	3.18861	2.56191	2.6292	2.42755	2.7158	3.13933	2.43405	2.66668	2.64412	2.76937	2.70082	2.21544	2.07017	2.83405	2.79844	3.26168	2.13456	2.6815	2.2575
hsa-miR-1225-5p_st	6.14198	6.57427	7.03604	6.90115	5.1673	6.2603	6.42708	6.15158	6.67533	4.7202	5.67469	6.33404	7.69124	5.90736	7.15776	6.85616	6.68783	7.43468	6.42245	7.59562	6.87179	7.85014	6.92598	4.70713	7.05855
hsa-miR-1226-star_st	2.54584	3.1688	2.91489	4.47008	2.27619	3.55678	3.64742	3.4214	3.4068	2.66843	2.96152	3.72038	3.67806	1.70362	3.10059	3.50278	3.61126	2.83123	2.77349	3.73828	3.56121	3.13933	2.63318	2.8786	2.64925
hsa-miR-1226_st	1.71261	1.55783	1.82487	1.83623	1.56211	1.79736	2.14734	1.7711	1.48871	1.57187	1.79396	1.9803	1.81544	1.63462	1.83964	1.63981	2.07441	2.14117	1.64658	1.71261	1.64009	1.87024	1.90786	1.75261	1.31449
hsa-miR-1227_st	2.45964	2.13875	2.58381	2.09692	1.56206	2.49839	1.99729	2.31388	2.22467	1.74222	1.94327	2.44624	1.94549	1.94137	1.71807	2.10752	1.9702	1.59707	1.84138	2.04651	2.12375	1.90077	2.01643	2.01332	1.73596
hsa-miR-1228-star_st	8.73555	10.0314	9.56372	9.16396	9.03652	9.45233	10.3051	9.6516	10.0726	8.6608	9.19992	9.60945	11.2205	9.45009	10.8667	10.1289	10.2928	10.7653	10.5677	10.1878	10.8328	11.0441	10.7653	8.32962	10.1678
hsa-miR-1228_st	5.51209	4.00151	4.68642	4.59478	3.87784	3.8638	4.95201	4.7206	4.27076	3.99812	3.61114	3.94349	3.26588	4.14063	2.78612	4.80687	3.9759	3.27813	3.82931	3.96421	3.25796	6.58209	4.8303	3.99453	3.08543
hsa-miR-1229_st	2.842	2.01663	3.04525	2.40018	2.44829	2.33282	2.31594	1.98663	1.9254	1.88103	1.96419	2.78329	2.03799	2.70976	2.40914	2.21865	2.08908	1.89619	2.02666	2.1633	1.87138	2.53435	2.1633	2.55191	3.0063
hsa-miR-122_st	2.53987	2.98218	1.50677	1.66992	3.7968	1.77926	1.54177	1.51264	2.04715	2.29471	2.49131	2.05083	2.75846	1.7741	2.08256	2.81744	4.05341	3.71789	3.77946	2.7128	1.69796	1.97608	1.7741	2.01219	1.6547
hsa-miR-1231_st	3.2887	3.85413	3.03351	5.04531	3.82446	4.62171	4.9164	5.16811	5.18116	3.22476	3.619	5.46677	6.6669	4.53662	5.05756	5.34786	4.69759	5.62398	5.30702	5.99676	5.27164	2.98111	6.09525	4.51557	3.75414
hsa-miR-1233_st	1.70956	1.57061	1.53391	1.84203	1.94906	1.52534	1.66442	1.66672	2.07183	1.69349	1.83399	2.21873	1.65279	2.25647	1.64523	2.47881	1.77569	1.5444	2.13677	1.63665	1.72538	2.1367	1.96658	2.28302	1.69766
hsa-miR-1234_st	3.90846	2.51924	3.19079	2.56696	2.73936	2.37987	3.55256	1.94386	2.40975	1.9568	2.75519	3.22982	2.66921	3.90218	2.75391	3.09424	2.43742	2.81069	2.64617	2.50432	2.62316	2.77565	2.77369	2.9182	3.36846
hsa-miR-1236_st	1.78838	1.77576	1.80188	1.69999	1.6439	1.68735	2.10514	1.87623	1.84827	1.59602	1.94501	1.7584	1.83923	2.13434	1.7944	1.51373	1.67377	1.48279	1.56096	1.59956	1.88085	1.55955	1.60552	2.00135	1.61125
hsa-miR-1237_st	3.36216	1.88363	3.24211	2.49401	2.16341	2.75944	2.18685	2.28699	2.02766	1.92462	1.78219	1.88373	2.17185	1.73078	1.85944	1.71998	2.26417	1.80927	1.73747	2.45395	2.18771	2.05083	2.43931	2.52416	1.99821
hsa-miR-1238_st	3.24717	1.79023	1.94414	1.97717	3.47872	2.95034	3.0226	2.78022	2.60103	1.73501	2.73607	2.90085	3.15034	2.41444	2.29591	2.41519	2.81386	2.38788	3.14932	1.81885	2.51651	1.50054	2.69451	2.57807	1.9164
hsa-miR-124-star_st	1.54061	1.64594	1.59226	1.5455	1.72329	1.58588	1.98905	1.8057	1.37407	1.47268	1.65869	1.61122	2.06684	1.3484	1.90187	1.62726	1.70592	1.8778	1.66295	1.86789	1.75202	1.76376	1.9687	1.6253	1.75906
hsa-miR-1243_st	1.96608	1.61947	1.60316	2.25753	1.96198	1.6753	1.69484	1.79435	1.87985	2.18679	1.81379	1.45908	2.28027	1.95208	1.50431	1.59804	1.9722	1.88787	1.80027	1.80924	1.86841	1.95379	1.72128	1.62775	1.6547
hsa-miR-1244_st	3.11388	2.45372	1.76681	2.89355	2.36449	4.01007	2.05319	2.73461	2.35172	2.00027	2.64239	1.75224	2.76534	1.92193	1.79532	2.91547	3.58626	1.71581	2.34048	2.44	2.11028	2.03636	2.17071	3.0514	1.80317
hsa-miR-1245_st	1.86452	1.96654	1.5492	2.22542	1.73725	1.73079	2.09073	1.94582	1.63402	2.18505	1.92717	1.78135	1.78326	2.05558	1.48199	1.55306	1.99132	1.9521	1.81256	1.97351	2.08236	1.9767	2.00541	2.15594	1.47548
hsa-miR-1245b-3p_st	1.76182	1.66185	1.81809	1.52517	2.06658	2.02022	2.0538	1.89481	2.04902	2.15718	2.25647	1.46539	1.79862	1.84009	1.91779	1.62768	1.72134	2.04278	1.86656	1.97981	1.39731	1.70407	1.92476	2.12163	1.82999
hsa-miR-1245b-5p_st	1.99401	2.51662	2.30435	1.45937	2.03924	1.19881	1.80636	1.68092	1.58071	2.03358	1.84036	1.86647	1.92797	1.70477	1.58071	1.45537	1.69284	1.74695	1.31727	1.40916	1.73209	1.33716	2.05113	1.47443	2.17641
hsa-miR-1246_st	8.36896	6.58003	6.21842	7.69564	8.36501	7.59471	9.22665	8.20529	6.86446	5.84918	8.04736	8.55056	9.14941	9.88174	8.41953	7.43351	7.88362	7.89613	9.45548	6.93705	8.69933	8.90151	9.34716	8.16096	7.67192
hsa-miR-1247_st	3.34324	2.94727	3.22663	3.74884	3.38998	2.83034	2.05324	3.23601	3.82644	2.74647	5.32924	2.26704	4.36286	3.20489	2.56755	4.26026	2.36612	2.75749	3.83849	2.39945	4.25078	2.25369	3.17914	4.84534	2.36765
hsa-miR-1248_st	1.78516	1.64014	2.00433	1.77434	1.86092	2.51557	1.84063	1.81264	1.72732	1.81502	2.53852	1.88984	1.86262	1.85562	1.71734	1.74158	1.60757	1.79083	1.46158	1.90445	1.08314	1.63341	1.65884	1.871	1.95006
hsa-miR-1249_st	5.54229	2.99872	5.51416	3.78604	3.72856	3.50982	3.83323	3.50105	3.62349	2.44879	3.17586	2.3519	2.69741	3.58803	3.44661	3.44513	3.25796	3.30159	2.39798	3.84156	3.60909	3.34099	3.68961	3.8548	2.66442
hsa-miR-124_st	2.76293	3.69149	2.73506	2.68268	2.43474	3.00706	2.80705	2.39955	2.46431	3.75454	2.27129	2.68326	2.29664	2.09288	2.59061	2.20002	1.8752	2.27133	2.5842	2.51739	2.43213	2.57493	2.85451	2.40744	2.20325
hsa-miR-1250_st	1.62554	1.49135	1.54967	1.50289	1.71306	1.75217	2.27661	2.25445	1.66721	1.75608	1.84126	1.68791	1.46314	2.2159	1.69044	1.64104	1.85747	1.85747	1.79222	1.69826	1.78653	1.52545	1.51159	1.81608	1.39389
hsa-miR-1251_st	1.46193	1.43007	1.61031	1.4422	1.99536	1.73079	2.1388	1.5815	1.76625	1.52113	1.69865	1.69865	1.64825	1.6934	1.48199	1.80939	1.51962	1.84992	1.64384	1.66216	1.72912	1.7164	1.64904	1.62466	1.80086
hsa-miR-1252_st	1.5342	1.60091	1.69596	1.54117	1.83488	1.61038	1.59687	1.61675	1.67292	2.06002	1.50614	1.72457	1.83012	1.79237	1.59172	2.32779	1.82577	1.88228	2.36209	1.61807	1.97222	2.47207	2.22441	1.76322	2.48195
hsa-miR-1253_st	1.70941	2.70186	1.81618	2.08969	1.58242	1.94252	2.04859	2.15149	2.11746	2.18679	2.15822	2.22481	2.00613	1.98357	2.22751	2.56008	2.308	1.89398	2.15409	1.92702	2.12503	3.12379	2.61585	2.41936	2.10438
hsa-miR-1254_st	2.13378	2.20366	1.93574	2.65919	1.85067	2.56957	2.86809	2.38098	2.48001	1.53561	1.87753	2.11468	2.19713	2.28594	1.77712	2.20377	2.50547	2.35412	2.35324	2.90967	3.07487	1.92301	2.58017	2.30181	2.02709
hsa-miR-1255a_st	1.90724	1.82439	2.12371	1.78866	2.39769	1.71962	1.71206	1.77615	1.96579	1.75608	2.46424	1.9292	2.41405	2.54124	2.1531	2.06867	2.13775	1.79123	1.48208	2.25523	1.90295	3.73844	2.46617	2.34159	2.06804
hsa-miR-1255b_st	2.09151	1.95136	3.13041	2.04121	1.85887	1.63884	2.20314	2.27693	1.73989	1.51094	2.00613	1.90234	2.0632	2.07779	2.8048	2.78329	2.2521	1.42468	2.39633	2.44649	2.63539	2.78605	1.78765	2.00913	2.79213
hsa-miR-1256_st	2.40516	2.2752	1.59226	1.70371	2.21602	1.37973	1.8014	1.70683	2.22596	2.20949	1.87826	1.63434	2.02883	1.99385	1.99129	1.67938	1.85899	2.52064	1.92521	1.81679	2.10918	1.62887	1.59147	1.76121	1.35333
hsa-miR-1257_st	1.83462	1.77494	1.46037	1.75748	1.82894	1.75902	1.53436	1.99172	1.69765	2.03584	1.58959	2.04352	1.54928	1.77934	1.36569	1.45966	1.93135	1.3836	1.34736	1.61869	2.1441	1.89354	1.87538	1.85275	1.85963
hsa-miR-1258_st	1.79803	2.26496	1.95821	1.78249	1.47462	1.49966	1.98824	1.82903	2.19314	1.66641	1.91626	1.53474	2.15521	2.23336	2.16016	2.13936	1.61932	1.90053	1.44732	1.84247	1.96617	1.809	1.82753	1.52264	2.63103
hsa-miR-125a-3p_st	5.18981	5.15419	3.86567	5.47703	5.52245	4.66661	5.86176	4.72349	4.92357	5.09473	5.92509	4.72321	6.00657	4.63526	5.9442	6.32157	5.89018	6.66044	6.16458	6.38458	6.42859	5.3015	5.51815	5.45454	4.38654
hsa-miR-125a-5p_st	8.73237	8.48298	7.85517	8.91341	9.6143	8.74346	8.40187	9.1861	9.55302	9.23315	9.82998	8.08396	9.31135	10.8619	9.7021	9.89073	7.92259	9.03237	9.30623	10.0845	9.51482	9.68522	10.6293	10.7076	7.59122
hsa-miR-125b-1-star_st	3.96976	3.01078	3.18652	3.67044	4.35278	4.16421	3.37847	3.59159	4.05743	2.3026	3.62847	4.67166	4.47716	4.01799	3.72878	1.84126	4.51986	2.75998	5.48821	2.34806	5.62882	2.58194	2.02116	4.26882	2.31906
hsa-miR-125b-2-star_st	6.38486	7.16979	6.91831	6.60819	7.82814	6.94324	5.06936	6.59621	7.22947	7.57488	6.7024	6.11273	6.60036	7.71281	6.89257	6.11327	6.30532	6.02921	6.65287	6.83821	6.14194	2.95943	6.42582	7.72499	5.05626
hsa-miR-125b_st	12.4137	12.2574	12.4214	12.5307	12.7397	12.714	11.3788	12.4014	12.82	12.8086	12.3913	11.8137	12.6996	13.0266	12.6568	12.177	11.972	12.0505	12.7658	12.3882	12.4405	12.8365	12.3181	12.8702	11.1471
hsa-miR-126-star_st	1.46612	1.63863	1.70551	1.71325	1.94656	1.45858	1.48229	1.62326	1.59079	1.92361	1.57818	1.68848	1.64462	1.72185	1.89354	1.75644	1.35917	1.49585	1.80617	1.44815	2.18179	1.76121	1.6598	1.44153	1.54473
hsa-miR-1260_st	5.26562	3.2232	3.81781	4.35312	4.20444	3.717	4.73305	5.26562	4.91033	4.05746	5.4224	5.65043	4.5562	3.492	5.53806	5.18178	5.46102	2.94983	4.93771	2.57912	4.16837	4.22811	2.33707	3.87574	5.31337
hsa-miR-1260b_st	8.52998	8.24978	7.90065	7.56378	8.59144	7.71146	7.99426	8.01597	7.60226	7.74222	8.31607	8.29881	6.9673	6.77749	8.41136	8.55337	8.65754	7.07012	8.51538	8.00746	7.83817	6.91984	6.89392	7.84035	8.61406
hsa-miR-1261_st	2.226	2.40753	1.66744	1.7905	1.25848	1.5265	1.48562	1.59226	1.55332	1.58204	1.27693	1.68539	1.98523	1.82058	1.80005	1.35289	1.40755	2.00119	1.63054	1.5788	1.21652	2.35675	1.55477	1.30334	1.44806
hsa-miR-1262_st	1.48922	1.86663	1.90004	1.98963	1.82894	1.57639	1.52557	1.68367	1.8484	1.34746	1.89266	2.0927	1.66772	1.69111	1.73989	1.52803	1.52814	1.50937	1.8594	1.69412	1.78594	1.47559	1.87552	2.00259	1.76022
hsa-miR-1263_st	3.34439	2.83131	2.33708	3.77959	3.87845	3.27121	2.8684	2.25445	2.48111	2.62383	2.87894	3.33623	4.40149	5.96106	5.74452	3.98909	3.45724	4.89111	4.48321	3.87202	4.54389	4.17332	2.37189	2.84151	3.9415
hsa-miR-1264_st	1.9244	1.51581	1.71905	1.68091	1.29362	1.50709	1.402	1.39075	1.66821	1.30097	1.64545	1.59272	1.78689	1.84842	1.63574	1.45451	1.48684	1.50267	1.44329	1.53939	1.49218	1.43499	1.4749	1.36203	1.32279
hsa-miR-1265_st	1.32923	2.05783	1.22627	1.55321	1.64499	1.73079	1.52412	1.49354	1.52041	1.38947	1.44085	1.47751	1.53559	2.02862	1.57735	1.51994	1.5784	1.39457	1.56689	1.54681	1.40096	2.01952	1.87196	1.34223	1.3564
hsa-miR-1266_st	2.22169	2.38573	2.12371	2.00966	2.07495	1.73079	2.14968	2.25679	2.12358	1.75608	2.33183	2.65477	1.92827	2.14737	2.55881	2.1781	2.21338	2.67848	2.86488	2.17967	1.6654	2.19371	2.22054	1.90719	1.72337
hsa-miR-1267_st	2.43118	1.94195	2.00433	2.19951	1.85651	1.98157	1.59743	1.99456	2.28981	1.70115	2.15839	2.25304	1.87237	1.70538	2.05378	1.77426	1.87091	2.02027	2.07315	2.07482	1.94195	1.53403	1.72155	1.74882	3.44422
hsa-miR-1268_st	6.39339	7.02742	7.52418	7.26745	6.16404	6.79579	7.333	6.82255	7.50644	6.21379	6.66369	7.03071	8.66886	6.93179	8.02543	7.44969	7.61419	8.05131	7.75202	7.74481	8.33853	8.84462	7.59888	5.45553	7.81673
hsa-miR-1268b_st	6.19576	6.69991	6.62257	6.97688	6.32837	6.69023	6.93136	6.65533	7.1544	6.41471	6.3871	6.59098	7.60321	6.4654	7.88245	7.25168	7.21435	7.95482	6.93284	7.11952	7.74733	8.00431	7.53174	5.28546	7.22734
hsa-miR-1269_st	1.52487	2.40753	1.3681	1.89452	1.58308	1.61632	1.66352	1.63341	4.02774	1.54436	1.63341	1.70009	1.59781	1.68855	1.56216	1.71734	2.90085	1.76322	1.83796	1.86245	1.67756	1.8782	1.77832	1.48751	1.73254
hsa-miR-1269b_st	1.89363	1.97711	2.16211	1.889	2.36592	1.80787	1.9187	1.61019	2.37399	1.73286	1.60679	1.69174	2.10049	1.70682	2.05898	1.68053	2.12329	1.53111	1.69097	1.66993	1.82149	1.52545	2.55353	1.66548	1.80056
hsa-miR-126_st	11.1255	11.2315	9.79573	10.8001	11.2139	11.5776	10.7581	9.64774	10.9487	10.8457	10.3485	10.81	10.6992	11.2836	9.76815	10.0615	9.58492	9.69836	10.6741	11.0298	10.8544	11.7544	10.0611	10.8857	10.2976
hsa-miR-127-3p_st	7.73439	8.89068	8.21452	8.10048	8.48749	7.4395	7.16032	9.74364	8.45148	8.87444	9.06974	6.70606	8.74052	8.03186	9.33242	7.41489	7.07278	8.75096	8.32662	7.11379	8.71304	7.84384	8.05911	7.99406	6.84463
hsa-miR-127-5p_st	2.93818	2.09923	2.02873	2.30168	3.05776	2.28368	2.27309	4.20994	3.18083	2.82927	3.49668	2.00286	2.04427	2.40731	1.92627	2.34146	2.26607	2.24568	1.70554	2.4346	2.37765	2.32289	1.82579	3.03269	2.11824
hsa-miR-1270_st	1.55676	1.52765	1.41695	2.0327	1.55471	2.12041	2.02229	2.18016	1.91227	2.13595	1.70793	1.63403	2.23561	1.93419	2.07702	2.18525	2.00112	1.91847	1.90004	2.17444	2.1248	1.94695	1.77178	1.9448	1.87928
hsa-miR-1271_st	4.72018	5.5672	5.13527	5.05785	5.97839	5.59409	5.37244	6.43778	5.75824	6.59165	6.28023	5.9576	4.52031	5.99818	4.9422	4.60777	4.60854	3.08415	4.21225	4.79358	3.53714	2.31549	6.36131	6.49047	3.84666
hsa-miR-1272_st	3.48703	3.37575	2.33078	3.40057	3.50951	3.22298	2.63183	2.9377	3.75886	3.97414	3.08168	2.53393	3.05776	3.33691	3.54553	4.06505	2.32279	4.3833	2.38608	4.19599	2.53374	2.4327	3.3073	2.36008	3.04302
hsa-miR-1273_st	1.99341	2.16408	2.75733	1.92706	1.8383	2.0927	2.13586	2.28299	2.32391	1.86253	1.97511	1.7626	2.23542	2.6025	2.491	2.68328	1.96031	1.73803	1.66295	3.1776	2.18404	2.33698	2.54603	2.41231	2.38472
hsa-miR-1273c_st	2.46116	2.41597	3.16764	2.93798	2.42102	1.99001	3.67623	3.50715	3.41971	1.80212	2.74869	1.94325	2.84162	2.99874	2.50231	4.04395	3.36773	3.62544	2.71594	4.91336	2.63531	5.78897	3.05984	2.9934	3.09045
hsa-miR-1273d_st	1.93156	1.93065	2.00724	2.34664	4.44893	2.34493	3.05961	4.35753	2.72713	2.77563	3.15586	1.57019	4.03628	3.29843	2.1666	2.02205	2.32322	2.5481	2.8778	2.43992	2.40865	2.36013	2.67124	2.65725	2.72528
hsa-miR-1273e_st	3.24444	3.06049	2.50011	2.79213	2.58258	3.28752	4.08185	3.31818	2.62222	2.5465	2.924	2.95495	2.93138	1.83182	2.39553	2.56023	2.90085	2.72911	3.43714	2.39945	2.59232	2.24517	3.47475	3.39365	3.04092
hsa-miR-1273f_st	3.11881	2.61885	2.5882	3.63552	4.37011	3.78152	4.05197	4.55215	4.07822	3.1197	4.73766	3.74064	5.19852	4.09099	2.69278	4.09143	4.67483	4.2483	4.65578	3.35098	4.2697	3.39087	5.13759	3.32159	2.79556
hsa-miR-1273g_st	1.57297	1.57447	1.68205	1.43099	1.98179	1.84513	1.97854	1.82999	1.71385	1.8235	1.89694	2.17913	1.98727	1.43143	2.18274	2.05034	2.08861	1.98698	1.61795	1.99956	1.82999	1.64243	1.51601	1.85355	2.11824
hsa-miR-1275_st	5.54861	6.45822	6.87093	6.23022	5.31074	5.69863	6.43697	8.02719	6.40382	6.23993	5.6647	5.73244	5.99714	5.69967	7.62462	6.56975	6.89954	6.72268	6.82909	6.22188	7.01525	8.06012	5.88759	5.81517	6.58886
hsa-miR-1276_st	1.81096	2.1935	3.3887	2.56405	2.31485	2.19772	3.06772	2.09169	3.31132	2.47556	2.2164	2.26974	2.00029	2.36898	2.38207	2.07783	2.76532	2.44903	2.47059	2.68363	1.87585	2.60247	2.19427	2.10556	2.45945
hsa-miR-1277_st	1.26725	1.46749	1.58798	1.66273	1.53953	1.56735	1.6741	1.59226	1.60094	1.75608	1.50688	1.36446	1.84997	1.55566	1.40694	1.50859	1.5235	1.64451	1.43924	1.55656	1.84148	1.66782	1.51146	1.4303	1.63775
hsa-miR-1278_st	2.82636	1.87766	2.21817	2.07319	2.64932	2.36079	2.2245	1.75541	2.29661	2.39486	2.25647	1.90297	3.00854	2.25647	2.13094	2.8294	1.86221	2.99772	2.85972	2.53987	3.37629	1.80316	1.7983	2.08923	1.80065
hsa-miR-1279_st	1.79375	1.53429	1.45288	1.41142	1.44223	1.92232	1.46724	1.49776	1.42606	1.83643	1.66362	1.58198	1.53708	1.28591	1.42174	1.68526	1.5219	1.77678	1.69717	1.34888	1.66342	1.5458	1.48747	1.43341	1.47645
hsa-miR-1280_st	8.64727	8.36366	8.30181	7.93346	8.59386	7.97419	8.16146	8.05046	8.05125	8.10838	8.64193	8.80569	7.37556	6.75422	8.87105	8.62861	8.62696	7.51133	8.3563	8.40749	7.68782	8.02462	7.52206	7.97315	8.93168
hsa-miR-1281_st	6.89714	6.09931	6.95865	6.55972	5.85282	5.77213	5.76848	6.01088	6.48391	6.06548	5.3594	5.79277	5.97438	6.26581	5.93753	5.90065	6.00928	5.70788	5.9486	5.11096	6.08524	6.3565	6.38938	4.81936	4.43162
hsa-miR-1282_st	1.32183	1.39196	1.18729	1.34818	1.37474	1.26003	1.34074	1.20991	1.15292	1.38352	1.47094	1.4252	1.57058	1.88135	1.3935	1.20082	1.4507	1.48259	1.42555	1.35501	1.24358	1.44675	1.6274	1.41626	1.32279
hsa-miR-1283_st	1.86729	1.9114	1.90004	1.49497	1.32202	1.83121	1.82474	1.44329	2.12371	1.50614	1.63991	1.67837	1.58459	1.5652	2.44714	1.66797	1.57261	1.63033	1.87841	1.69694	1.80951	2.19248	1.5947	1.73306	1.58182
hsa-miR-1284_st	1.76687	1.99284	1.81373	1.75172	1.64351	2.27425	1.66308	1.60235	1.52867	1.86891	2.18179	2.18195	1.59049	1.53098	1.61695	1.62711	1.38405	1.78319	1.66295	1.80924	1.92144	1.87933	1.76084	1.86891	2.04073
hsa-miR-1285_st	4.60292	2.66309	3.43082	4.35755	4.48777	3.71851	4.18982	4.29492	2.76714	3.48641	3.30005	3.76081	3.23257	2.28659	2.48024	3.80218	3.38813	2.45292	3.9456	3.24325	3.48364	2.19735	3.75149	3.57462	2.86457
hsa-miR-1286_st	1.6521	2.25009	1.69403	2.23803	1.92051	1.65015	2.73507	2.14435	2.34925	1.6595	2.01459	2.01459	2.12371	2.26277	1.85914	2.54127	2.45206	2.14734	2.23715	2.2592	2.38198	2.57493	2.14334	1.98519	2.2716
hsa-miR-1287_st	3.01415	2.2857	1.89386	3.0615	3.65662	2.60681	4.77975	3.79294	3.65796	1.62987	4.4432	2.65461	2.0595	2.66385	2.12445	2.07516	2.18768	2.0857	2.16359	1.5692	2.44534	1.8386	2.19622	3.30829	1.57001
hsa-miR-1288_st	1.74703	1.57447	2.07226	1.57017	1.4768	1.9552	1.92511	2.04796	1.99262	1.7807	1.73075	2.0409	2.0685	1.70236	1.73989	1.97349	1.91616	1.94287	1.81378	1.83318	1.59004	2.50272	2.10348	1.86841	1.98665
hsa-miR-1289_st	1.74057	1.60582	1.74645	1.7446	2.10161	1.47206	1.67102	1.62361	1.58432	1.84671	1.78219	1.74363	1.64905	2.02501	1.45429	2.111	1.62597	1.59148	1.74668	1.8404	1.73989	2.14141	1.8558	1.26474	1.64728
hsa-miR-128_st	4.86565	2.00707	1.71277	4.76909	5.29983	4.9131	5.85333	4.8356	4.61386	4.82592	4.9328	5.41611	2.75254	3.3756	2.74796	4.7451	3.79085	3.22932	3.96858	3.81863	3.65802	1.96572	3.1279	5.90426	3.01882
hsa-miR-129-3p_st	4.63204	1.92257	3.9012	2.85722	3.12777	2.34661	2.82774	2.33546	3.7743	2.38048	3.0524	2.66843	2.59093	2.82065	3.05497	3.72786	2.07314	2.51964	2.85113	3.28432	2.00804	2.43805	2.87175	3.60694	2.49457
hsa-miR-129-5p_st	1.77372	2.59624	1.50614	1.77074	1.85563	1.94991	1.81307	3.50375	2.10837	1.62987	2.154	2.11633	2.34664	1.59256	1.58278	1.6255	1.85563	1.7082	2.51882	1.47889	1.83952	1.57168	1.98992	3.1032	2.26756
hsa-miR-129-star_st	2.91198	1.82916	2.43474	2.55113	2.07292	1.88034	2.00328	2.2195	2.3784	1.76473	2.00613	2.86589	2.19387	2.25647	2.26579	2.66383	2.01325	2.12065	2.15409	2.68681	2.24275	2.42082	2.10185	2.19099	2.38472
hsa-miR-1290_st	2.96088	1.71333	1.6905	3.09675	4.25059	2.50814	6.08796	5.01572	3.52419	2.66843	4.82056	6.4684	5.81289	4.66651	2.23367	2.29167	2.67684	3.52271	4.27731	4.58919	4.12853	1.8129	2.99025	4.69257	3.23145
hsa-miR-1291_st	2.82844	2.08367	2.75115	2.73133	2.25687	2.68926	3.1107	2.77031	1.5934	2.66305	3.89488	2.44102	1.66463	2.35496	2.17514	1.93591	3.32924	2.03223	2.31924	2.39916	2.28328	1.94628	2.70732	2.84705	2.47952
hsa-miR-1292_st	2.40153	2.73086	2.77132	2.31167	1.71147	2.32783	2.29038	2.82031	2.16828	2.05199	2.14687	2.99586	3.56034	2.003	3.06733	1.97194	2.75258	2.35992	3.50654	3.22163	2.11261	2.42179	2.81954	3.15022	3.03392
hsa-miR-1293_st	2.0896	2.29493	1.39142	1.73751	1.82706	2.04594	1.58849	1.62274	1.67292	2.02981	1.86358	1.78194	2.09648	1.9074	1.67095	1.63212	1.83655	2.39087	1.65918	1.56628	2.04848	2.25195	1.73884	1.79305	2.26667
hsa-miR-1294_st	2.10673	1.52379	1.4829	1.49262	1.91616	2.27478	1.68488	1.96608	1.52757	2.03307	2.44397	1.61798	1.69216	1.76121	1.77746	1.71642	1.47024	2.13892	2.46204	1.9017	2.63733	1.54233	1.78932	2.59727	1.96925
hsa-miR-1295_st	2.15573	1.78467	2.28979	2.5841	2.60549	1.79043	2.61852	2.62915	2.02534	2.03301	1.91978	2.25107	2.27541	2.09319	2.11801	1.63981	2.04046	2.00127	2.17497	1.96391	2.46725	2.17506	1.91138	2.4352	2.02709
hsa-miR-1296_st	2.29105	1.7625	1.69024	3.41689	3.76171	2.76836	2.99125	3.75268	2.76679	3.00946	2.9853	3.37034	1.80496	2.89433	2.16968	2.56721	1.77756	1.87772	2.3647	2.11622	1.91501	1.86135	3.57783	4.31855	2.68771
hsa-miR-1297_st	1.31194	1.57447	1.72623	1.60378	1.65433	1.58071	1.54732	1.7346	1.6584	1.6098	1.78432	1.76084	1.88981	1.83431	1.71979	1.68094	1.67982	1.7276	1.33108	1.49422	1.69495	1.87472	1.71979	1.71112	1.50329
hsa-miR-1298_st	1.92802	1.89685	2.0759	1.66544	2.14076	1.72138	1.51682	1.53902	1.86578	1.73113	1.36249	1.64138	1.6254	1.59495	2.23672	1.23254	1.78505	1.7401	1.88547	1.73857	1.73989	1.62165	1.69054	1.51019	1.8394
hsa-miR-1299_st	1.38751	1.73745	1.49629	4.36576	3.92691	1.68403	1.51503	1.43726	5.13426	1.78863	1.94517	1.55377	3.87715	2.58579	1.58687	1.79913	3.11937	2.00243	5.02036	2.20621	5.81718	1.14287	1.65726	5.05211	4.17019
hsa-miR-1301_st	5.2069	3.07037	4.24537	5.42062	5.07868	4.13126	7.14747	6.50242	6.5391	2.63087	5.94603	5.26988	5.64592	4.46357	3.83886	6.75838	5.23731	6.52301	5.05634	5.93839	5.06154	2.83818	6.99997	5.08149	2.34355
hsa-miR-1302_st	1.9583	1.76683	2.5358	2.08969	2.34787	2.23956	1.79231	2.39742	1.95815	1.653	1.62449	1.5762	2.10965	2.0299	1.72306	2.13936	1.70595	2.79983	2.76095	1.83425	1.45682	1.83959	2.45954	1.80187	2.38472
hsa-miR-1303_st	1.88174	1.96114	2.14998	2.121	1.69537	2.23773	2.12199	2.29368	2.10418	1.89497	2.39536	1.89721	2.31482	1.82793	2.11563	2.02709	2.41009	1.69046	1.81632	1.94648	1.82068	1.85561	2.04154	2.40339	1.75
hsa-miR-1304_st	1.61571	1.44115	1.46652	1.82689	1.6648	1.64511	1.41588	1.64255	2.08362	1.62588	1.44329	1.64519	1.86898	1.28038	1.42698	1.56848	1.38255	1.48056	1.44133	1.65611	1.80519	1.48555	1.78765	1.62321	1.22781
hsa-miR-1305_st	1.49018	1.68475	1.88482	1.91671	2.00613	1.96635	1.87786	2.02439	1.9567	1.75608	1.96211	2.06767	1.97082	1.59996	1.67292	1.8921	1.86021	1.50142	2.47586	2.03685	2.0552	1.61819	1.92687	1.68423	2.29734
hsa-miR-1306_st	1.47664	1.59472	1.20905	2.23828	1.79077	1.93774	1.90979	1.9591	1.61407	1.94197	1.89028	1.84789	1.99079	1.26237	2.18655	2.18339	1.83916	1.85731	2.25966	1.82447	2.53188	1.87889	1.87568	2.17889	1.63447
hsa-miR-1307_st	5.64221	4.16768	4.04288	6.41964	5.1268	5.7881	6.63499	7.20608	6.48578	5.02508	5.80616	6.31727	6.55283	4.56668	6.2819	6.75792	6.03666	7.3319	6.33613	7.27538	6.61448	3.55818	7.20016	5.93044	4.20012
hsa-miR-130a-star_st	1.82285	1.70429	1.43143	1.71146	1.36609	1.55371	1.54626	1.48736	1.52897	1.71251	1.31132	1.74465	1.58397	1.55153	1.56983	1.56125	1.35267	1.52439	1.34952	1.76126	1.92026	1.57701	1.43143	1.68927	1.42354
hsa-miR-130a_st	9.34072	9.53917	9.24954	8.82388	10.3844	9.42681	9.24576	8.87092	8.82582	9.76563	9.87369	9.35701	8.39985	9.46169	9.33202	8.89883	8.8816	8.33776	9.06589	7.99167	8.45269	7.53706	9.45975	9.5852	8.75765
hsa-miR-130b-star_st	1.63627	1.57447	2.16517	1.70582	2.18844	1.98714	1.67742	1.81715	1.60213	1.73956	1.50614	1.89721	1.66592	1.63486	2.50636	1.73445	1.59481	1.65228	1.73736	1.59004	1.40918	1.60217	1.64989	1.6563	1.50072
hsa-miR-130b_st	8.18078	7.08998	8.04819	7.82883	8.55149	6.91745	9.74366	8.22329	7.3794	8.01002	9.02903	9.08708	8.64809	6.93053	7.90665	7.70934	7.68225	8.34977	7.10034	8.86594	7.26343	7.82314	9.8093	8.36654	8.94391
hsa-miR-132-star_st	1.80611	1.57447	1.55722	2.14169	1.96815	1.85149	1.89116	1.89116	2.05997	1.7963	1.38122	1.52661	1.78867	2.64614	1.62822	2.07228	1.63191	1.76781	2.12814	1.72491	1.94026	1.57744	1.68551	2.52626	1.69777
hsa-miR-1321_st	2.27968	2.3122	2.22762	2.28791	2.25649	2.23773	1.98647	2.35857	2.54428	1.83372	1.94469	2.10324	1.80367	2.16114	2.76305	2.28967	2.23012	2.10012	2.02236	3.00293	2.64457	3.00201	2.30585	1.7896	2.47386
hsa-miR-1322_st	1.54187	1.29572	1.35629	1.53896	1.46053	1.62227	1.77515	1.59226	1.35799	1.62987	1.85555	1.72284	1.35606	1.53198	1.88385	1.41059	1.42968	1.42273	1.27021	1.49192	1.60346	1.57921	1.50817	1.82631	1.35094
hsa-miR-1323_st	3.32805	5.32861	4.01786	3.99501	3.20828	3.91785	2.51177	2.4659	3.69034	2.62592	2.5702	3.64715	4.50815	3.20469	3.94465	4.94991	3.1441	5.65823	3.94938	4.58379	4.61396	3.02486	3.01729	3.2471	4.18756
hsa-miR-1324_st	1.70175	2.37254	1.61006	1.76283	2.06316	1.95704	1.79126	1.64855	1.74795	2.03358	1.6943	1.58291	2.01732	1.64622	1.89354	1.84211	1.87704	2.23201	2.24224	1.81992	1.80919	1.73299	1.70604	1.54668	2.33103
hsa-miR-132_st	5.01148	3.98707	7.09436	6.98315	6.16907	5.33655	6.6185	8.02676	6.73738	5.57139	7.14205	6.15877	5.59316	7.22274	4.01594	5.60322	6.50613	5.33544	6.93408	6.17733	6.41797	1.92905	7.55058	7.44054	5.89042
hsa-miR-133a_st	2.79991	3.19577	1.82782	2.47694	5.87879	5.11267	1.85555	3.81312	4.28973	2.88515	4.01769	3.27883	2.83703	2.99824	6.31627	3.27208	2.1848	2.17431	3.78089	2.06078	3.58452	1.55476	2.71011	4.55955	1.80086
hsa-miR-133b_st	2.88844	2.73121	2.18252	2.26553	4.82044	4.01394	2.3628	3.27311	3.29445	2.5465	4.17272	3.41372	1.98637	2.75472	3.56584	2.11741	1.72378	2.04514	2.09932	1.85111	2.19517	1.567	2.11544	3.72291	2.12932
hsa-miR-1343_st	2.06302	1.87935	1.82913	1.73061	1.69148	1.85375	2.3628	1.85311	2.03939	1.99941	2.45499	2.99805	2.37596	2.18366	1.83094	2.39654	1.94503	1.81607	2.10584	1.98961	2.10276	2.22091	2.09105	1.98621	1.6547
hsa-miR-134_st	5.96326	7.27978	3.91166	5.76903	6.2508	5.60807	5.46444	7.58589	5.63927	7.16499	6.44619	4.90336	6.50718	6.02872	7.09347	4.0096	4.38258	6.17817	5.71024	4.36236	5.99885	2.95963	5.47848	5.66506	6.30151
hsa-miR-135a-star_st	2.35352	2.81457	3.08633	3.78927	2.27856	3.60813	2.52653	2.85451	2.65199	2.34664	3.37747	3.7031	3.05654	1.91116	2.8697	2.26361	3.17552	2.48195	2.81834	2.58697	2.7767	2.01182	2.26759	1.98352	3.37375
hsa-miR-135a_st	1.54212	1.56981	1.52198	1.37564	1.5644	1.84357	1.43524	1.63083	1.33687	1.6858	1.29666	1.83541	1.45077	1.54361	1.53368	1.34905	1.52022	1.34751	1.32125	1.53147	1.81048	1.51595	1.53055	1.59119	1.71557
hsa-miR-135b-star_st	1.68409	2.30894	2.01387	2.02213	2.11824	2.0927	1.57388	2.33045	2.18935	1.59397	2.7988	2.40687	2.17875	2.1848	2.23348	2.07407	2.18224	2.16394	2.33373	1.76352	1.82837	1.88607	2.39835	1.93266	2.16947
hsa-miR-135b_st	1.58954	1.5692	1.45226	1.97879	1.66472	1.62565	1.99385	1.52835	1.964	1.88348	1.60732	1.70837	1.4355	1.61435	1.59278	1.71881	1.60714	1.70575	1.52229	1.38448	1.47972	1.39686	1.56524	1.64397	2.01629
hsa-miR-136-star_st	1.70941	1.72983	1.62566	1.69716	1.42086	1.5847	1.56914	1.96608	1.43515	1.26001	1.57818	1.64514	1.44039	1.47977	1.75602	1.36716	1.80938	1.7997	1.90664	1.50614	1.44948	2.45188	1.51319	1.92215	1.60052
hsa-miR-136_st	1.83297	1.72545	1.53615	1.57017	2.18787	1.69116	1.44478	1.65409	1.74255	1.48858	1.64002	1.49774	1.33894	1.6751	1.49353	1.45268	1.42348	1.57847	1.49959	1.4846	1.36666	1.52835	2.05568	1.67667	1.66672
hsa-miR-137_st	1.5342	1.57133	1.3629	1.38735	1.78282	1.76141	1.80669	1.44361	1.44769	1.7564	1.64711	1.58119	1.70494	1.43175	2.29803	1.37194	1.48111	1.51056	1.51221	1.49996	1.52961	1.56153	1.3806	1.37194	1.91642
hsa-miR-138-1-star_st	2.38472	1.86497	3.07926	2.87736	2.2191	1.98157	2.09514	2.19054	2.37621	1.84134	2.88708	2.09775	2.00613	2.94654	1.70456	2.7	2.46465	1.79574	1.91032	3.35056	2.07681	2.89869	2.57641	2.82912	2.90319
hsa-miR-138-2-star_st	1.78135	1.81504	1.96252	1.55112	1.64821	2.0927	2.0529	2.25445	1.53608	1.63418	2.17147	2.08062	1.72658	1.69388	1.80854	1.75458	1.71155	1.77523	1.58343	2.24648	1.52148	2.47044	2.14765	2.00335	1.51663
hsa-miR-138_st	2.59033	1.92615	7.81095	3.22958	4.32628	3.00941	3.02995	3.95677	5.03593	1.95962	6.53389	5.54789	3.04513	4.90349	2.52993	6.32057	3.24532	3.50417	4.46459	6.46551	4.19574	2.37607	2.34404	6.81395	3.47638
hsa-miR-139-3p_st	2.02047	2.68869	1.75595	2.58408	3.02486	2.24334	2.41937	2.38472	3.54552	2.69648	4.00306	2.24947	3.1776	1.82273	2.49885	2.40507	2.37307	2.88943	3.5752	2.05728	4.09453	2.63371	2.15061	3.20309	1.92041
hsa-miR-139-5p_st	2.18646	2.71492	2.7065	3.50256	5.152	3.95019	1.6286	2.9805	5.29869	4.25451	4.97832	2.2736	2.52973	1.92468	3.16931	3.10309	2.69211	2.371	3.40834	1.70042	3.11741	1.58599	3.85538	5.08199	2.10043
hsa-miR-140-3p_st	9.61699	10.5344	10.332	9.86968	10.3456	10.0506	9.48559	10.0832	10.677	10.4885	10.4764	9.66173	9.63559	10.6714	10.7753	9.9643	9.72492	9.58589	9.97153	10.0979	9.61071	10.2612	10.1156	9.51062	10.168
hsa-miR-140-5p_st	3.79984	2.899	1.98303	3.16615	4.95238	5.35944	3.29581	2.07779	3.34146	3.58413	3.07301	4.12723	2.82559	4.12227	2.26484	2.45076	2.82009	1.9181	2.4288	3.03738	2.81274	1.71576	1.5932	4.56291	2.02889
hsa-miR-141-star_st	1.79183	1.47048	1.94425	1.57017	2.11824	1.98375	1.81105	2.44833	2.11515	1.63205	1.55638	1.86637	1.90004	2.25647	2.23778	1.56669	1.96321	2.04408	1.51663	2.09559	1.57306	1.73187	1.56669	1.58579	1.7976
hsa-miR-141_st	7.17786	1.90004	3.96152	6.44228	6.63397	7.41699	6.90613	5.76651	5.75568	6.58009	6.58516	7.64714	6.5142	4.0695	2.05378	4.81866	8.01072	4.54534	4.47967	5.05848	4.77769	2.51677	4.30823	6.14241	6.10216
hsa-miR-142-3p_st	1.51462	1.60979	1.62275	1.61162	1.27919	1.59405	1.47454	1.54017	1.44451	1.76533	1.51888	1.72541	1.88539	1.5857	1.534	1.477	1.47222	1.77254	1.48504	1.37863	1.2968	1.36152	1.60884	1.54031	1.7498
hsa-miR-142-5p_st	1.70977	2.21537	1.50614	1.80047	1.55649	1.69663	2.36791	1.91921	1.9972	1.75608	1.93729	1.74107	1.90303	1.83182	1.75205	2.54127	1.82249	1.9018	1.93166	2.03305	1.84799	2.07062	1.74731	1.8378	1.74966
hsa-miR-143-star_st	6.04191	7.40883	4.17631	6.30124	7.53005	7.20124	5.70939	6.83642	6.37128	7.02063	7.29643	6.96103	6.15692	6.75255	7.8202	4.02183	5.02384	6.97868	6.20372	5.00386	6.52282	3.97083	5.82239	6.25546	4.96248
hsa-miR-143_st	11.8298	12.5134	11.2014	11.6484	12.5851	12.6979	11.1592	11.9965	12.4388	12.3135	12.4129	12.216	12.2474	12.332	12.2013	11.0431	10.9967	12.6732	12.37	11.3233	12.4739	12.4256	11.5735	11.6863	11.3482
hsa-miR-144-star_st	2.02416	2.12186	1.97282	2.04363	2.05089	1.93536	2.37033	1.90032	2.43077	2.14057	1.70618	1.94913	2.84695	2.03158	1.98644	1.88122	1.97055	2.68645	2.08674	2.463	1.95443	2.15718	1.7203	2.12831	2.43911
hsa-miR-144_st	1.67066	1.59332	1.5591	1.75308	1.69785	1.74467	2.11537	1.41126	1.66561	1.39507	2.23795	1.67744	1.48417	2.6831	1.58648	1.91814	1.85551	1.54814	1.99415	1.62982	1.41507	1.91841	1.45088	1.70713	1.57572
hsa-miR-145-star_st	1.93335	1.92462	1.95286	1.93625	2.50854	2.23773	2.01798	1.96608	2.42655	1.96132	2.00613	1.73141	2.05144	1.43143	1.73989	1.80895	1.61022	2.07382	2.11154	1.94961	2.08858	2.12157	1.68842	2.02634	1.91203
hsa-miR-145_st	13.1511	13.8015	12.4753	13.1359	13.6337	13.369	12.3008	13.5678	13.5465	13.3452	13.4524	12.9162	12.5375	13.7477	13.7	12.7782	11.9545	12.9183	12.8839	11.9132	12.2198	13.0709	13.5254	13.4302	12.3794
hsa-miR-1468_st	1.46848	1.54575	1.38743	1.60531	1.34974	1.35256	1.28579	1.09938	1.49987	1.23987	1.27479	1.42526	1.70941	1.76121	2.34256	1.38724	1.48167	1.47016	1.49462	1.27844	1.26294	1.50166	1.38957	1.44002	1.52822
hsa-miR-1469_st	9.87133	10.5225	10.4024	10.6221	9.7626	10.5094	10.9264	10.5291	11.051	9.77701	9.86768	10.6759	11.8339	10.1837	11.1562	10.8868	10.7694	11.4275	11.1148	11.2039	11.3912	11.4431	11.0774	8.94688	10.9993
hsa-miR-146a-star_st	1.36934	1.51972	1.60029	1.61365	1.7026	1.60589	1.76121	1.63341	1.41626	1.84559	2.27591	2.09636	1.70726	2.1377	1.65316	1.82602	1.50839	1.43428	1.46553	1.70139	1.45723	1.61365	1.72114	1.41546	1.56963
hsa-miR-146a_st	9.00046	8.88913	10.2659	9.28535	9.36708	9.68983	8.372	7.74546	10.1716	8.92735	9.31534	8.19587	9.05486	9.25383	9.32465	10.3521	10.1472	9.10193	9.35235	10.3644	9.74445	9.7593	7.73487	10.4118	8.96643
hsa-miR-146b-3p_st	1.96608	1.4172	1.53838	3.0615	1.7404	1.94673	2.21961	2.82713	2.91045	1.55306	3.0205	2.05786	2.45967	2.39407	2.47828	3.15	1.98828	2.39341	4.06707	2.36734	4.18626	2.01618	1.93996	3.66576	1.53248
hsa-miR-146b-5p_st	8.38308	7.35114	8.09819	8.40909	7.99721	8.49493	8.00961	7.33002	8.2707	8.17286	8.53855	8.12247	7.76085	8.65975	7.52723	9.27493	8.80012	8.05359	9.18658	8.18195	8.80077	3.50772	6.75949	7.99749	7.68503
hsa-miR-1470_st	4.49616	2.36058	2.32267	3.40443	1.98534	1.89533	3.12338	2.43919	2.15862	2.37061	2.34664	2.14394	2.00613	3.5106	2.05378	2.26621	2.32208	2.39463	2.42771	2.37015	2.64267	2.20067	1.68377	2.54127	1.81072
hsa-miR-1471_st	1.85616	2.89497	1.78494	1.97846	1.77843	2.04219	2.01758	1.87972	2.17672	1.6536	1.74332	1.99285	2.0732	1.79013	1.8498	2.12835	2.46272	1.88245	2.45245	2.50936	2.26444	1.63536	1.68353	2.34764	3.12873
hsa-miR-147_st	1.63584	1.79012	1.54035	1.31813	1.38469	1.25182	1.95376	2.00995	1.52681	1.87146	1.89275	1.87513	1.67264	1.55458	1.57903	1.56459	1.59481	1.49546	1.59047	1.2834	1.74884	1.87176	1.69906	1.42521	1.39238
hsa-miR-147b_st	2.02113	1.92428	2.49773	2.00613	2.24582	2.03907	2.17618	1.59222	1.93888	2.27403	1.93352	2.15122	2.69767	2.12143	1.61147	1.81641	2.1789	2.01984	2.07315	1.90136	1.97576	2.0511	1.97475	1.93172	1.8611
hsa-miR-148a-star_st	1.76107	1.93255	1.76754	1.6223	2.17152	1.90477	1.81921	2.2422	2.45743	2.08686	2.48433	2.3707	1.77633	1.6032	1.82943	1.70927	2.02639	1.89244	1.82139	1.7113	2.09049	1.8514	1.91616	2.71163	1.88844
hsa-miR-148a_st	4.7447	3.48374	2.39189	3.92621	4.66151	5.0699	2.8804	4.09449	5.41527	6.39303	3.59214	3.15105	2.9751	4.29799	1.93848	3.69691	2.72105	2.34567	4.48737	2.52636	3.18052	2.02615	2.07316	5.32388	2.5008
hsa-miR-148b-star_st	2.08733	2.07915	2.18179	1.84376	1.43773	1.40042	1.48752	1.42027	1.66313	1.64715	1.59546	1.37892	1.98265	1.9595	1.64944	1.56485	1.43354	1.60525	1.51663	1.66911	1.71641	1.87007	1.44699	2.12831	1.89484
hsa-miR-148b_st	2.79393	1.79841	1.95821	2.32096	4.11256	3.30886	2.81464	3.69307	2.83144	3.34226	3.00766	2.97577	2.12371	3.49709	1.92924	2.24413	1.82523	1.39358	2.67738	2.4326	1.776	1.88747	2.36311	4.73498	1.86801
hsa-miR-149-star_st	9.61714	10.7636	10.8942	10.6933	9.5443	10.458	11.0527	10.5086	11.054	10.0289	9.71569	10.3003	11.8408	10.1259	11.3667	11.2744	11.4287	11.3641	10.9167	11.512	11.2042	12.1093	11.1666	8.87793	11.4711
hsa-miR-149_st	5.8842	3.80198	4.96047	5.30688	5.81812	4.7948	7.10817	7.61431	5.49192	4.39461	6.26099	4.5799	3.9305	3.387	3.89277	5.41088	4.18633	3.86792	3.21665	7.26394	4.39495	1.76776	6.60682	6.32065	2.71093
hsa-miR-150-star_st	4.32908	5.99233	4.19409	6.02676	3.98559	5.06997	5.40273	4.79291	5.5701	5.30082	5.40506	5.20737	6.03467	3.08598	5.89134	5.57416	5.98955	5.63872	5.02047	5.88572	5.59384	4.3954	5.09901	4.51276	5.9434
hsa-miR-150_st	9.82067	10.0343	10.6824	9.86838	10.2784	10.4567	9.6114	8.99152	10.2979	9.59663	10.1053	9.46489	7.79128	11.0924	10.6434	10.6545	10.4924	7.00578	8.62208	10.4468	8.62884	8.29481	10.0051	10.3705	11.0547
hsa-miR-151-3p_st	8.6043	8.14689	7.2895	8.57157	8.55372	8.30261	8.53124	8.38189	8.06878	8.76553	8.55357	8.20277	8.51855	8.32954	8.48885	7.88717	8.10179	8.87762	8.76451	8.30771	9.25657	8.62429	7.93312	8.18164	7.58043
hsa-miR-151-5p_st	11.1537	11.025	10.8613	10.5983	11.2261	10.7206	11.421	11.0797	10.758	11.2138	11.4787	11.0792	10.5569	10.9433	10.8304	10.1951	10.3812	10.1558	10.2862	10.3853	9.85479	9.86022	11.0498	10.6579	10.4578
hsa-miR-151b_st	7.41699	7.74432	6.70577	6.82899	7.97198	7.51539	7.53817	7.37508	7.01952	7.92626	7.87873	7.54132	6.905	7.92887	8.12025	6.84086	6.82247	6.59886	7.14997	7.37222	6.47942	4.48806	7.06276	7.98724	6.05027
hsa-miR-152_st	8.62466	8.86533	8.50682	8.17147	8.99056	8.99414	7.67644	7.79134	7.87233	9.20088	8.92439	8.81203	8.10448	8.2745	7.61843	7.10949	7.88785	8.42434	7.97603	8.97164	7.54522	2.78022	7.76974	8.79657	7.66085
hsa-miR-1537_st	1.82312	1.74368	1.91828	1.45506	1.74941	1.9652	1.59096	1.46692	1.69116	1.70724	1.41144	1.63846	1.31641	1.52284	1.6868	1.63001	1.9279	1.58797	1.76099	1.76352	1.69981	1.83558	1.79167	2.13874	1.70597
hsa-miR-1538_st	1.80604	1.63155	1.41856	1.56377	1.86215	1.46156	1.56377	1.304	1.24084	1.33707	1.51575	1.83542	1.56377	1.42899	1.87222	1.86811	1.57863	1.6244	1.6661	1.37429	1.62921	1.68713	1.38348	1.66952	1.70003
hsa-miR-1539_st	2.07536	1.72545	1.84119	1.78505	1.62273	1.73447	1.99385	1.83916	1.73989	1.8239	1.91692	1.52545	1.49292	1.55153	2.05979	1.94278	1.78061	1.86501	1.84216	2.29768	2.00117	2.07681	2.06166	1.69135	1.58445
hsa-miR-153_st	2.07396	2.01445	2.02189	1.88224	1.49462	1.64321	1.60333	1.79052	1.9111	1.77364	2.27084	1.4359	1.90086	2.07715	1.6227	1.54989	1.53295	1.9069	2.07315	1.53939	1.74625	1.71798	1.53939	1.65626	1.85153
hsa-miR-154-star_st	1.55423	2.47527	1.59226	1.80447	1.84467	1.72268	1.9448	2.44578	2.22064	1.98108	1.73114	1.63426	1.89192	1.76121	1.6648	1.78999	2.46203	1.89239	1.89192	2.17385	1.73989	1.75045	2.01327	1.68525	1.72349
hsa-miR-154_st	2.65511	3.21916	1.64272	3.08229	2.7329	2.89869	2.03363	4.86008	3.64224	5.02774	3.1549	2.46117	3.52781	2.57104	1.94547	2.66652	2.35705	2.14734	3.54481	1.86656	3.89608	2.01696	2.38083	4.10075	1.51623
hsa-miR-155-star_st	2.06001	2.64704	3.36869	2.03982	2.42095	3.14947	2.35636	2.43888	2.36634	2.36598	2.61139	2.3093	2.92164	2.24587	2.65347	2.30174	2.17009	3.95152	3.1803	2.62478	2.07907	1.67089	2.9491	2.24534	3.0051
hsa-miR-155_st	11.2496	10.6248	11.996	10.8584	10.3139	10.6158	10.8095	9.78384	11.1359	9.80997	10.6609	9.86706	10.3563	10.8744	10.3817	11.991	11.8734	10.4267	10.6986	10.3409	10.4207	10.9134	10.1138	11.0886	10.4591
hsa-miR-1587_st	5.97526	5.88586	6.90901	6.0379	4.28435	5.85642	6.27474	5.08359	6.11635	5.32253	5.11694	6.07691	7.03023	2.71799	7.44836	6.44985	6.50939	6.78609	6.5889	5.32939	7.25106	6.79264	5.11638	3.98536	6.61143
hsa-miR-15a-star_st	2.35313	2.29133	2.23713	2.23435	2.0233	1.73079	2.16399	2.85834	2.4834	1.96378	1.84819	2.05222	2.56261	2.46417	2.13362	2.23479	1.95456	1.70337	2.95971	2.78022	2.51805	1.88618	2.05486	2.34049	2.23364
hsa-miR-15a_st	7.39809	4.89415	6.80821	6.79397	7.52589	7.50776	7.19362	5.74493	6.76506	7.03433	7.32909	7.19646	7.57387	7.52692	2.74661	6.9278	7.92832	6.37944	6.77286	7.57092	6.64245	2.89564	4.25572	7.53313	5.80812
hsa-miR-15b-star_st	1.48811	1.8558	1.48052	1.62986	1.82894	1.56231	1.50177	1.50832	1.5567	1.81577	1.63363	1.5809	1.62394	1.69664	1.58065	1.55698	1.71905	1.45403	1.44052	1.60923	1.56041	2.05014	1.75803	1.3726	1.92044
hsa-miR-15b_st	8.49395	7.61687	7.77319	6.67602	9.7635	8.80777	9.29197	9.40672	8.21291	8.16581	8.9279	10.3393	5.34833	8.91246	8.22802	7.40299	7.46366	5.45995	4.02627	9.08812	3.3119	2.67443	9.648	9.75932	8.27025
hsa-miR-16-1-star_st	1.40745	1.64873	1.84436	1.4497	1.5473	1.73079	1.86891	1.96228	1.76038	2.03358	1.64073	1.99689	1.51354	1.5209	1.73989	1.78034	1.36165	2.05639	1.7255	1.78526	1.9729	1.7103	1.48848	1.57243	2.09425
hsa-miR-16-2-star_st	3.14683	2.91588	2.6593	3.65409	2.98429	2.3628	2.02989	2.75138	2.22702	2.24683	2.49366	2.54588	3.55367	2.94209	3.58554	2.78656	1.9631	3.91517	3.50654	3.10721	2.70117	2.50067	2.70438	2.31506	2.18816
hsa-miR-16_st	12.0054	11.8142	12.1829	12.2717	12.623	12.4671	12.4258	11.7168	12.0914	11.7921	12.5259	12.6475	12.5091	12.121	11.2359	12.7278	12.7195	12.1162	12.0436	11.6409	11.8753	11.6232	11.9959	12.2795	12.1382
hsa-miR-17-star_st	5.77814	4.17029	5.33842	5.59461	6.15051	6.08467	6.09254	6.50661	6.381	5.68112	6.6662	6.56044	5.6976	4.8125	3.42055	5.96088	6.54252	4.84339	5.16596	5.87823	5.82532	3.4916	4.34427	6.34313	5.90065
hsa-miR-17_st	10.7983	9.46488	9.83428	10.1094	10.2223	10.0989	10.8141	11.4943	10.3776	9.6584	10.9127	11.0132	10.6205	9.70121	9.44372	10.6315	10.5383	10.0598	10.1053	11.0088	10.0641	9.22511	10.8237	11.0131	10.6256
hsa-miR-181a-2-star_st	3.18178	2.08147	2.77284	4.47207	5.6209	3.37084	3.67945	5.46433	3.48916	3.70082	4.54684	4.94553	2.5473	2.80369	1.7575	2.63857	4.4152	4.13752	3.76219	3.37487	3.76482	2.20829	3.63464	5.43664	2.20282
hsa-miR-181a-star_st	2.83444	1.69706	2.20744	2.14816	3.22163	3.20177	2.91921	2.31904	2.46272	1.68099	2.44152	2.81567	2.39775	1.99385	2.19899	2.49073	1.74009	2.36871	1.88264	2.04664	2.16609	2.89869	2.14334	3.66816	1.66184
hsa-miR-181a_st	7.89622	7.84918	9.0345	8.3878	8.89581	7.63015	8.18372	9.24454	9.29354	8.7985	8.7852	7.97093	8.32666	8.83522	9.66109	8.84143	8.31829	9.76074	8.35156	9.27488	8.69207	6.55424	8.86911	9.04054	8.25572
hsa-miR-181b_st	6.84427	6.1596	7.60729	7.36762	7.82207	6.60494	7.39586	7.99357	8.30026	7.07795	7.32152	7.31272	7.17058	7.54197	7.48157	8.09822	7.89858	8.54867	7.28762	6.82349	7.06085	2.76907	7.30514	8.40158	6.65336
hsa-miR-181c-star_st	2.94811	2.09826	2.59385	2.86838	3.74706	2.94437	3.57635	3.6764	2.83123	3.70484	4.76176	3.07329	2.9915	3.30934	3.04549	3.1545	4.27177	2.74459	3.03999	3.04094	3.56542	3.18869	2.45682	4.14595	2.55525
hsa-miR-181c_st	2.6709	2.72542	3.68172	3.68426	4.07611	2.58714	3.0739	3.22424	3.09211	2.97603	5.13755	3.73504	3.74818	2.25647	3.28323	2.13799	2.72023	4.08626	2.95787	3.17902	2.92078	2.28508	2.87765	4.72115	2.10734
hsa-miR-181d_st	3.02891	2.11738	3.28233	4.24666	5.28679	4.26643	4.50122	4.5688	2.98422	3.92771	5.22645	4.9892	2.05599	2.48362	3.12888	3.34724	3.12905	2.61584	3.12621	3.56512	2.58012	1.69472	2.92523	5.85493	2.27398
hsa-miR-182-star_st	1.44898	1.80018	2.00433	1.5345	1.72982	1.81236	1.92773	1.4881	1.97347	1.49503	1.64181	2.02965	2.01453	1.79396	1.72877	1.5128	1.65112	1.61971	1.43218	1.95496	1.85706	1.59743	1.3432	1.82656	1.64359
hsa-miR-1825_st	3.92476	3.31683	2.36869	3.65149	4.93985	3.99693	2.80835	3.37389	2.46704	3.20774	3.08972	3.13933	3.31615	3.98891	2.93668	3.15897	4.1182	2.61715	2.92735	2.97544	2.58785	2.65108	2.153	3.07035	2.8825
hsa-miR-1827_st	2.09942	3.45651	2.72814	2.70558	2.31758	2.36058	2.0565	1.90004	2.34016	3.56836	2.64628	2.1772	1.88973	3.01781	2.7723	2.51298	2.0748	2.25926	1.67921	3.55519	2.36134	1.8827	2.19565	2.84142	2.48195
hsa-miR-182_st	8.92374	5.15058	8.16247	8.08583	9.14397	6.66485	9.4089	9.962	7.41709	7.4153	9.44329	10.4378	8.63462	7.87875	7.76336	6.85853	7.2782	8.28451	7.80259	9.30606	7.35418	4.21136	9.97822	8.10825	9.22554
hsa-miR-183-star_st	4.41911	2.93528	3.07725	3.86698	3.7997	2.67814	4.04261	4.26887	2.50629	2.91194	3.71032	5.02845	3.96468	2.78847	3.06665	3.56128	2.76381	4.31344	3.87288	3.78181	3.25819	2.81673	3.46055	3.35929	4.58201
hsa-miR-183_st	3.20219	2.77107	1.51968	2.32723	2.40406	2.1056	3.61126	5.52446	2.1851	1.87413	3.92599	5.50338	2.24774	1.87067	1.60602	1.78085	2.10419	2.42724	1.86139	4.37772	1.63017	1.74179	3.70606	4.48271	2.27928
hsa-miR-184_st	2.348	4.54911	4.86622	2.40184	4.08	3.54488	2.04441	2.29458	3.04726	2.17674	3.72985	1.93224	2.69767	2.50753	2.26375	2.97069	2.28042	2.27705	2.44318	5.93481	3.0163	3.21661	2.75875	4.7424	2.02709
hsa-miR-185-star_st	1.75618	1.83085	1.77152	1.70941	1.79682	2.01706	1.89721	1.89976	1.45808	1.40306	1.6954	2.08648	1.81482	1.66547	1.70947	1.63243	2.87043	1.96343	1.98014	1.55777	1.89281	1.46649	2.03642	2.55206	1.69767
hsa-miR-185_st	9.8787	9.19857	9.79091	9.70282	9.51772	8.76197	10.4312	9.6949	9.65977	9.5155	9.76565	9.41035	9.96121	9.01808	9.47594	10.2014	9.49735	10.3481	9.88089	10.5113	10.3646	9.80184	10.3647	9.0614	10.0985
hsa-miR-186-star_st	1.65182	1.60208	1.60193	1.48701	2.11039	1.74144	1.54177	1.67479	1.65409	1.9467	1.85555	1.58204	2.33847	1.5343	1.94488	1.63978	1.64692	1.38495	1.70758	1.7743	1.51719	1.78989	1.34962	1.61484	1.42565
hsa-miR-186_st	1.59085	1.93001	1.88978	2.14652	1.73718	2.16581	2.56091	1.91307	1.52573	1.58994	1.82414	2.48096	1.59416	1.83431	1.58134	1.60812	1.91227	1.78892	2.11226	1.85119	2.03652	1.79821	1.32923	2.50333	1.38342
hsa-miR-187-star_st	3.77129	4.52814	3.99672	4.04878	2.19325	2.79392	3.2959	3.69787	3.04301	2.04953	2.16308	3.92973	3.6326	3.53256	2.8917	3.86278	3.82441	4.32628	3.41998	4.44322	2.82314	3.73948	3.29751	2.8142	3.94418
hsa-miR-187_st	5.02137	2.05179	1.09727	6.99697	4.58939	5.72954	4.57304	3.06336	3.07558	6.46831	1.51357	5.53797	1.36907	2.64757	2.3847	1.60073	5.05814	2.32131	5.07596	1.79426	4.45992	1.27031	1.95684	4.68297	1.38342
hsa-miR-188-3p_st	2.56638	2.32758	2.52946	1.88815	2.03373	1.85149	2.22349	2.31298	2.75627	2.36169	2.1092	1.83338	2.23962	2.8091	2.06275	1.98464	1.83916	2.05573	2.06369	2.96997	1.92554	2.12723	2.13665	2.85223	2.95762
hsa-miR-188-5p_st	4.13524	2.40753	2.59563	3.34279	3.09467	4.10259	3.29242	3.13641	4.05661	3.35099	4.93083	4.83075	3.07763	3.53925	3.19925	4.01073	3.37846	3.18673	3.49872	3.05313	3.04772	4.01172	4.02738	3.62793	4.85087
hsa-miR-18a-star_st	2.67997	2.54992	1.54177	2.37839	2.31904	2.54992	2.53838	5.44603	3.46953	1.79076	2.71412	2.92049	2.43059	2.12052	2.46445	2.62915	2.64048	2.0752	3.07635	2.61771	2.75423	1.85966	2.26821	4.71397	2.21328
hsa-miR-18a_st	7.49361	4.92356	3.8422	6.42448	6.23631	6.53325	7.6215	8.46118	6.10515	5.7595	6.48841	7.29206	5.96722	6.4256	2.67835	6.173	7.14406	5.87052	6.02625	7.5934	5.98827	2.18215	6.04648	7.69484	7.32908
hsa-miR-18b-star_st	1.9349	1.99689	1.76934	1.55665	1.33375	1.54823	1.9628	1.56525	1.56525	1.54408	1.51427	1.83375	1.74344	1.40252	1.81942	1.87401	1.9991	1.99385	2.08128	2.06961	1.74344	1.83243	1.76137	1.80775	1.86427
hsa-miR-18b_st	2.78184	1.77433	2.16506	3.63947	3.47392	4.1741	3.93226	5.84284	3.02089	2.42547	3.34868	4.72876	4.0041	2.37358	2.16132	3.48999	3.78391	1.92694	2.92073	3.07146	2.66383	1.70766	2.95134	5.37485	1.68954
hsa-miR-1908_st	9.58263	10.6211	10.3268	10.0451	9.70608	10.458	10.843	10.3821	10.6694	9.75997	9.68742	10.1975	11.7543	9.91629	11.1823	10.7194	10.7465	11.1757	11.1294	10.8467	11.3687	11.5233	10.9391	9.0923	10.7963
hsa-miR-1909-star_st	1.59481	1.80387	1.37035	2.05767	2.16978	2.24416	1.56044	1.63662	2.3296	1.40627	1.85555	2.11041	2.9346	1.78272	1.83547	1.73277	2.13935	1.5353	2.20029	1.70587	1.90004	1.81275	1.91937	1.79596	1.47363
hsa-miR-1909_st	6.41013	7.44347	5.93182	6.45149	5.74304	6.83387	7.23614	6.20444	6.61597	6.3265	5.46741	6.81773	7.53542	6.67305	7.87876	6.96259	6.94687	7.14667	7.13727	7.09302	7.57184	7.30458	6.98896	5.48634	7.02165
hsa-miR-190_st	1.57407	1.42734	2.04259	1.57777	1.71	1.53908	1.38367	1.33179	1.58635	1.89354	1.54684	1.71711	1.91755	1.62826	1.54296	1.36957	1.49298	1.44476	1.60109	1.58635	1.50816	1.52749	1.59794	1.67785	1.46014
hsa-miR-190b_st	1.37863	1.72545	1.36319	1.55287	1.60501	2.01662	1.54177	1.32061	1.49774	1.43413	1.25721	1.61484	1.44956	1.21508	1.77086	1.3896	1.51876	1.38134	1.44521	1.25594	1.43329	1.1433	1.58779	1.7744	1.71891
hsa-miR-191-star_st	3.46864	3.15672	2.49659	3.27528	3.62162	3.04696	3.06009	3.28373	3.4486	2.26018	3.1998	3.52292	3.96542	2.46927	2.32606	3.31407	3.14225	2.75944	4.16721	2.28101	3.80767	3.24959	2.78772	2.88438	2.2937
hsa-miR-1910_st	2.75316	1.94102	1.87157	3.00779	2.4549	2.53219	2.31594	3.39196	3.09517	1.58198	2.3421	2.33663	4.21449	1.89094	1.97466	2.36572	2.61786	2.39241	2.5153	2.07148	2.53526	1.86689	2.30585	3.27012	2.05326
hsa-miR-1911-star_st	2.0094	1.77963	2.02474	2.43136	2.17243	1.78498	1.78362	2.02027	1.8629	2.05599	1.49748	1.91962	2.79986	2.04084	2.07619	2.60076	2.18197	3.52894	2.66061	2.91623	2.31863	2.16835	1.93857	2.85592	2.04437
hsa-miR-1911_st	1.84758	1.87616	1.61547	2.60297	1.8935	2.12306	1.42105	2.05743	1.64674	1.87318	1.8629	2.08927	1.5634	1.77777	1.54685	1.44762	3.42346	1.53972	1.75063	1.88995	2.27441	1.36619	1.63834	2.08504	1.45995
hsa-miR-1912_st	2.13851	2.45293	2.35732	2.48807	2.51563	2.2893	1.73976	2.78668	1.93648	2.77814	3.35003	2.16776	2.46272	2.4289	1.98372	2.37648	2.01867	2.31977	2.61243	2.34117	2.72787	1.92486	2.53947	3.05691	2.56325
hsa-miR-1913_st	3.10244	1.66149	2.88251	2.68215	2.27335	2.341	3.51912	2.54571	2.68405	2.20722	2.86212	2.20659	2.06232	2.51079	2.21606	2.63783	2.16915	2.78554	2.48847	1.79568	2.39561	3.23845	2.54571	2.16112	3.30161
hsa-miR-1914-star_st	3.72918	3.01602	2.68895	3.61309	2.29435	3.17402	2.73151	2.71412	2.97998	2.01174	2.78842	4.3954	3.31794	2.38041	4.96643	3.61297	3.55978	2.51283	3.82335	4.39364	3.69522	3.12766	2.7783	2.71495	3.13933
hsa-miR-1914_st	1.65207	1.88073	1.80636	1.40253	1.59354	1.85007	1.70574	1.60738	1.64365	1.57558	1.77885	2.0454	1.75637	2.12016	1.81129	1.75208	1.92405	1.78525	1.89025	1.72903	1.69291	2.89669	1.67839	2.01424	1.72414
hsa-miR-1915-star_st	1.87596	1.69766	1.66952	1.96313	1.86041	1.85149	1.42788	1.53343	1.72135	2.03358	1.68512	2.47047	2.00613	1.37344	1.51345	1.59481	1.66015	1.44628	1.64652	1.53134	1.56088	1.79217	1.66231	2.11549	1.45397
hsa-miR-1915_st	11.3567	11.4545	11.5246	11.8783	11.0593	11.4471	11.8827	11.5975	12.2529	11.0191	11.208	11.4212	12.9636	11.4464	11.9844	12.2294	11.9238	12.515	11.9657	12.1689	12.0182	12.2446	12.2083	10.1341	11.866
hsa-miR-191_st	11.3159	10.9691	11.2637	11.1176	11.6122	10.8649	11.8703	11.715	11.7333	11.5387	12.122	11.6024	11.1287	11.2085	11.3928	11.875	11.2268	10.9852	11.0256	12.331	11.0696	10.7001	12.1464	11.3306	11.6871
hsa-miR-192-star_st	1.89354	1.83119	1.60094	1.86545	1.61177	2.00246	2.00815	2.4539	1.74245	2.18679	2.04226	1.80448	2.02701	1.88764	1.91443	1.84481	1.56665	1.63301	1.81632	1.76266	1.72601	1.8247	2.71497	1.76445	2.13441
hsa-miR-192_st	4.9598	2.66698	3.52993	4.28092	5.19388	3.27389	4.07837	4.53683	7.01844	4.27238	6.00938	5.88164	8.954	4.32117	2.43136	4.26153	4.54699	2.27469	4.31706	4.32215	3.42247	1.90958	3.0391	5.27602	2.86381
hsa-miR-193a-3p_st	3.9539	2.431	2.69199	3.24075	5.27488	4.79704	4.35225	4.14228	5.20582	3.81768	4.18961	4.98996	4.16882	5.68043	3.31595	3.3457	3.59377	3.38431	3.60731	3.63816	3.8564	2.77438	2.65725	5.50302	4.09432
hsa-miR-193a-5p_st	6.24844	7.89174	7.65483	7.53057	7.42263	6.51184	7.4708	8.13788	8.57979	7.42761	7.77781	6.99643	8.1881	6.7915	8.80661	7.99647	6.89861	9.1042	8.45695	8.35563	8.48682	8.44508	7.83381	7.76506	8.36945
hsa-miR-193b-star_st	3.71307	4.02728	5.59258	5.26393	4.66988	4.02588	4.43311	4.50926	5.19241	4.40012	4.87907	3.82722	5.00267	3.02422	5.34277	4.77659	4.02804	6.65546	6.782	5.65015	6.00646	2.89869	4.00794	4.73075	5.64481
hsa-miR-193b_st	7.00578	8.13346	7.731	7.27617	7.92145	7.07054	8.01034	7.1837	7.61816	7.71695	8.18608	7.94223	6.79059	7.46874	8.68519	6.69083	5.74068	7.69568	8.15388	8.15135	7.5741	6.23543	7.7833	8.76757	8.67173
hsa-miR-194-star_st	1.80221	1.99408	1.86682	2.22572	1.59925	1.72845	1.89721	1.94497	2.41292	1.71354	1.7066	1.99689	1.90004	2.03923	1.7171	1.6233	2.06408	1.5669	1.53172	1.7745	2.31815	2.20438	1.63884	1.81747	1.24574
hsa-miR-194_st	6.64421	5.78276	6.30889	5.39178	6.372	5.23009	5.64476	5.79047	8.02683	6.4068	7.6513	6.95398	9.59339	6.47265	2.64048	5.64057	6.0196	4.16615	5.88076	6.73239	4.70127	2.73561	3.9585	6.3168	5.86729
hsa-miR-195-star_st	1.81009	1.72718	1.49214	1.92029	2.85409	2.42987	1.9308	2.01137	2.61934	2.05016	2.37393	2.00432	1.95578	1.71086	2.53464	1.5808	2.12848	1.79661	2.22587	1.78218	1.66295	1.79831	2.16083	2.93999	1.53511
hsa-miR-195_st	11.0972	11.2237	10.7639	10.1081	11.248	11.4367	9.4258	10.154	10.7892	11.6267	11.2526	10.6197	10.1573	11.6629	10.1327	9.12547	9.83342	9.07517	9.89774	8.11331	9.39063	9.81897	9.6096	10.1125	9.78763
hsa-miR-196a-star_st	2.16456	1.79917	2.98429	2.21809	2.96111	2.2211	2.3628	2.26948	2.17271	2.11887	1.78219	2.20659	2.00447	2.15152	1.93854	2.59914	2.1439	2.36671	2.4142	2.20146	2.04899	2.69145	2.70087	2.2567	2.02709
hsa-miR-196a_st	7.11763	2.48806	2.79759	5.64979	8.64013	3.90707	8.03847	4.71423	3.0382	2.34995	2.03048	2.17055	5.65303	2.99874	3.04119	5.57789	2.43252	4.2109	6.31225	2.44788	5.76908	1.57325	8.03996	6.09289	4.83432
hsa-miR-196b-star_st	4.16087	2.73469	4.38224	3.66903	5.46817	5.76156	4.68883	3.89784	3.99883	6.42312	4.91908	5.61302	3.05776	3.0833	2.73223	3.56428	3.07993	2.58297	3.58696	3.40807	3.44939	2.57493	3.0471	4.4424	2.68091
hsa-miR-196b_st	4.91019	2.26136	1.57301	4.8557	5.58284	6.05427	4.10773	2.26376	2.83123	5.97314	4.35426	5.3978	3.56306	4.20335	2.00445	2.90746	3.52599	3.49682	5.03639	2.01227	5.13039	2.03614	2.89936	5.98262	2.06725
hsa-miR-1972_st	4.77004	3.88318	3.88874	4.6703	4.70212	5.0381	5.07244	6.00289	4.27935	3.35672	4.59385	3.57885	4.93422	6.3482	3.85472	4.83791	5.54249	2.0752	4.19748	5.50214	3.86892	2.92582	6.16464	4.3494	4.49281
hsa-miR-1973_st	6.35311	5.93602	6.11828	4.56275	4.61483	5.79134	5.55811	4.05589	5.2766	4.53066	4.966	5.70753	3.61626	2.47999	2.5796	4.87082	6.02594	3.85238	3.67135	4.8534	2.61921	4.57556	2.92156	4.74564	4.44986
hsa-miR-1976_st	1.96255	1.7347	1.66856	1.75419	1.75341	1.66818	1.79363	1.78919	1.63633	1.63293	1.9343	1.59613	1.68932	1.71747	2.0195	1.75112	2.03609	1.61426	2.18163	1.77987	1.61544	1.30589	1.84793	2.01583	1.83871
hsa-miR-197_st	3.92054	3.59026	2.44934	4.25089	5.60797	4.17288	5.05519	5.39131	4.77694	4.83409	5.43089	4.76789	3.14326	4.68567	3.49591	4.13343	4.18425	1.99602	2.34048	2.61484	2.3441	2.85913	6.67674	6.22958	4.17601
hsa-miR-198_st	2.27949	3.60273	2.43474	3.23731	2.3295	2.49839	3.68148	2.74918	2.549	2.13526	2.9934	3.03048	2.46272	2.45164	2.84211	3.48429	4.42625	3.06372	2.67764	3.03851	2.98429	2.56317	2.62921	2.5749	3.59512
hsa-miR-199a-3p_st	11.4196	11.2101	10.5942	10.7764	11.479	11.6275	10.883	10.564	10.9498	11.4465	11.1126	11.1376	10.7215	11.5882	10.0263	9.55594	10.5691	10.4614	11.0415	10.5314	10.5067	10.0257	10.2119	11.2309	10.8311
hsa-miR-199a-5p_st	9.57313	9.66547	9.41292	9.36396	10.3325	9.98354	10.0176	9.84598	9.57551	10.3274	9.61806	9.84483	9.20837	9.76649	9.37771	8.18434	9.24899	8.89328	9.05932	9.11013	8.77846	8.30294	9.17904	9.73818	9.8027
hsa-miR-199b-3p_st	11.4625	11.1854	10.546	10.8399	11.5096	11.5086	10.9332	10.5355	11.0743	11.3993	11.2064	11.1187	10.7997	11.5746	9.95334	9.67952	10.5267	10.4639	11.0587	10.3936	10.2577	10.0698	10.2281	11.1638	10.8768
hsa-miR-199b-5p_st	2.52516	2.07486	1.83637	2.8904	4.617	4.76297	2.67443	2.91444	2.18098	3.71356	3.65326	2.72644	2.29843	2.07514	2.23295	1.64648	1.91351	1.82956	1.88224	2.0139	1.96158	1.75855	1.91616	5.06392	1.73549
hsa-miR-19a-star_st	1.79806	1.88972	1.78879	1.38979	1.80825	1.34804	1.89721	1.6646	1.75568	1.91556	1.67094	1.74806	1.59711	1.60452	1.7366	1.63981	1.70123	1.86864	1.6983	1.69122	1.47202	1.7627	1.60452	1.39217	1.35398
hsa-miR-19a_st	3.17189	2.16452	1.76536	2.55008	2.42354	3.3055	2.48077	2.20131	2.59556	2.34664	2.25647	3.01444	2.57994	2.3628	1.88326	3.76136	2.42816	1.95369	2.4688	2.41375	2.47017	1.74559	2.73679	3.23569	2.76725
hsa-miR-19b-1-star_st	1.79781	1.522	1.66476	1.67036	1.55649	1.70248	1.6815	1.98306	1.51253	1.6879	1.67546	2.09168	1.77536	1.49054	1.61863	1.55656	1.6186	1.77384	1.76203	1.77917	1.66295	1.46112	1.60551	1.77254	1.49211
hsa-miR-19b-2-star_st	1.82142	1.92159	1.63039	1.64113	1.66088	1.44575	1.80371	1.69666	1.57942	1.72214	1.89369	1.70941	1.44893	1.86995	1.33039	1.46056	1.62041	1.6439	1.28252	1.49643	1.5237	1.39122	1.81341	1.52109	2.11824
hsa-miR-19b_st	9.05368	7.58965	7.83355	8.24777	8.44585	9.54741	8.67972	8.52111	8.54087	8.12916	8.20281	9.07183	8.58227	9.42014	3.12039	8.42971	9.12264	7.4876	8.32701	8.94416	8.12567	6.59835	7.02749	8.52585	8.70099
hsa-miR-1_st	2.14749	1.99689	1.58204	1.65142	3.10507	4.17822	1.84723	1.96608	2.18807	2.03358	1.81612	2.59766	1.51823	2.46856	1.66449	1.68264	1.96426	1.66921	2.16216	1.82883	1.89118	2.86146	1.52228	2.14502	2.10833
hsa-miR-200a-star_st	5.83113	2.6902	3.91641	6.56385	5.29049	5.41832	5.74738	6.85524	5.637	4.30958	6.6949	5.32332	3.70548	3.62004	2.1314	2.86277	6.35959	4.87392	3.96443	4.49091	3.89608	2.21301	6.33785	5.70017	5.38706
hsa-miR-200a_st	7.84867	1.67995	5.02843	8.19878	7.51425	7.92174	8.12587	7.73257	7.84319	7.5005	8.35232	7.71745	6.71002	6.41406	2.43136	3.56428	8.64337	6.76611	4.96643	7.7902	6.10947	3.12682	6.43032	7.26377	6.76955
hsa-miR-200b-star_st	7.5192	5.83081	7.32361	8.44609	7.01088	7.27962	7.65941	8.57959	7.94881	7.3183	8.48849	6.98734	6.18442	5.91231	5.83903	5.98185	8.14491	6.90261	5.18633	7.21513	6.46712	3.99883	8.5128	7.55448	7.86683
hsa-miR-200b_st	9.22027	4.80515	7.5426	9.5469	8.42954	9.17891	9.17444	9.27298	9.30705	8.40061	9.30946	8.63005	7.70777	7.7056	5.53795	6.89101	9.83052	7.9715	7.31696	7.16869	8.13754	8.15583	8.58228	8.52664	8.13333
hsa-miR-200c-star_st	1.66005	1.64594	1.37059	2.62963	2.24268	2.5609	2.38946	1.73736	2.36799	1.95605	1.96096	2.40176	1.6942	2.17237	1.47659	1.53526	2.24268	1.82396	1.5796	2.04379	1.36772	1.70267	1.46847	3.37683	1.34945
hsa-miR-200c_st	12.5261	10.9706	12.0518	12.6676	12.277	12.1211	12.943	12.8511	12.8592	12.1286	12.7762	12.704	12.3992	11.413	11.3238	12.9012	13.1541	13.0855	12.1871	12.8049	12.6544	12.6	12.6631	12.2847	12.9026
hsa-miR-202-star_st	2.25211	1.64119	2.12046	2.26067	2.45575	1.98076	1.82881	1.99747	1.95809	3.45643	1.9785	1.82075	2.61837	2.03808	1.76081	1.92107	2.64387	2.01534	3.69469	2.82291	2.18287	2.03614	1.85786	2.14539	2.22498
hsa-miR-202_st	3.30682	3.65549	4.40075	3.81083	4.20839	3.34231	4.47105	3.64471	4.46028	4.0088	3.3683	2.66843	4.46199	4.1744	4.55475	4.80897	3.27724	5.57865	2.86369	5.76284	3.64903	5.6086	3.30171	3.1098	4.45797
hsa-miR-203_st	9.53826	9.55295	8.11371	9.10044	8.18201	10.8976	11.6745	8.95645	8.65838	6.20567	8.79949	9.13398	5.79251	7.171	2.24992	7.34019	9.98304	10.006	8.17282	11.4019	8.87456	8.53782	8.27242	11.7934	9.79291
hsa-miR-204_st	1.61605	1.49117	1.37316	1.54087	1.74659	3.00171	1.3278	1.58928	1.57912	2.63913	1.51168	1.90353	1.90973	1.40585	1.58512	1.67584	1.37704	1.94218	1.6975	1.44524	1.7183	1.73877	1.72307	2.54127	1.48644
hsa-miR-205-star_st	2.20019	1.58302	1.8323	3.37817	1.88011	3.86243	1.86617	2.75336	1.67292	1.54014	1.73539	4.27523	1.71653	1.65292	1.90266	2.11547	4.16395	1.87666	2.0555	1.88258	2.74455	1.94156	2.42691	3.60596	2.16089
hsa-miR-2052_st	1.48811	1.35326	1.64361	1.5725	1.73533	1.85149	1.67102	1.45043	1.27653	1.29757	1.57996	1.5025	1.61545	1.51112	1.47849	1.06867	1.46724	1.52063	1.33781	1.40612	1.55691	1.60319	1.92432	1.25625	1.54052
hsa-miR-2053_st	1.64605	2.08332	1.48909	1.93354	1.32387	1.52105	1.55855	1.47385	1.68829	1.75608	1.4451	1.2679	1.80087	1.61729	1.28281	1.29838	1.59613	1.56905	1.36743	1.37863	1.55855	1.63834	1.39471	2.47346	1.79821
hsa-miR-2054_st	1.68311	1.64094	1.46845	1.43862	1.6968	1.43108	1.71905	1.49921	1.46214	1.67948	2.08969	1.99188	1.52984	2.25885	1.81367	1.52755	1.49929	1.52382	1.52382	1.55197	1.74227	1.6071	1.32766	1.6719	1.52382
hsa-miR-205_st	12.8063	11.4595	12.4595	12.9728	11.9327	12.3253	11.8876	13.1091	9.96976	10.6323	9.37869	13.1745	6.39802	10.1851	11.6243	11.1071	13.344	12.5807	11.1936	12.8129	12.9358	11.785	10.3443	13.4551	13.39
hsa-miR-206_st	1.64594	2.04803	1.40895	1.83896	1.69503	1.98157	1.69307	1.61312	1.55048	1.41559	1.64594	1.51698	1.69101	1.73648	1.89354	1.66235	1.70396	1.66904	1.79034	1.64854	1.91329	2.0204	1.59481	1.5431	1.56777
hsa-miR-208a_st	2.20923	2.49169	1.7363	1.76766	2.24968	1.55629	2.19019	2.09851	2.12371	2.15915	2.39806	2.261	2.3402	1.65612	1.72514	2.07864	2.47653	2.237	2.04552	2.83463	2.04164	2.39678	2.1213	1.48256	2.32602
hsa-miR-208b_st	1.59587	1.82772	1.75699	1.69807	1.9072	1.91878	2.49373	2.26684	1.93956	2.73572	1.96267	2.38632	1.98831	2.52311	2.53464	2.01813	2.1828	2.06625	1.80465	2.19157	1.69158	1.81885	1.74651	2.07616	1.70208
hsa-miR-20a-star_st	2.17943	2.08072	1.84506	1.69315	1.88813	1.63724	1.77922	1.81893	1.9128	2.38176	1.56409	1.61484	1.59142	1.82296	1.81619	1.91945	1.95126	1.95378	1.86671	1.9442	1.7247	1.84676	1.82693	2.0125	1.6547
hsa-miR-20a_st	10.8179	9.44981	10.0759	10.1028	9.98388	10.308	10.4524	10.7352	10.0825	9.76233	10.6639	10.7941	10.1279	10.2922	8.31305	10.3623	10.5658	9.82064	10.0414	10.8431	9.86646	9.54029	9.90381	10.6062	10.472
hsa-miR-20b-star_st	2.53749	3.01139	2.5528	2.23157	2.15717	2.79224	3.15199	2.78022	2.00318	1.68386	2.3307	2.2379	2.4211	2.56807	2.54119	2.44904	2.42282	2.75608	2.10684	2.47293	3.80525	2.24803	2.42701	2.68235	1.94274
hsa-miR-20b_st	8.73508	6.77307	7.70311	7.57772	8.61469	8.80285	9.30735	9.6396	7.45366	7.38129	9.25393	8.7055	9.58365	7.74828	5.2919	8.70385	8.44651	7.93681	7.75335	7.59364	7.50605	4.88629	8.93989	8.85061	6.99615
hsa-miR-21-star_st	6.18164	4.27263	3.53212	6.41768	6.11134	5.55301	6.94191	6.76748	6.04855	5.55214	6.978	6.97123	6.75466	6.22918	3.74126	6.40164	6.80737	6.70687	6.57495	6.05448	6.58021	3.13933	5.93237	6.59668	5.22384
hsa-miR-210_st	8.86888	7.01289	8.14767	9.13721	8.99284	8.77564	9.30697	9.65366	7.53972	8.52938	8.82928	9.19275	9.10064	7.53794	7.84833	8.76429	10.1995	9.61755	9.00731	9.42495	9.23871	7.25955	9.79502	9.83982	9.09135
hsa-miR-2110_st	2.68916	3.38837	2.22161	4.6586	3.70052	3.55209	5.55488	6.07728	4.81215	3.18083	4.86845	3.35613	5.08763	4.30642	4.52891	4.5675	4.24632	5.388	4.86342	4.15724	5.53975	3.00946	5.12899	4.58131	4.60691
hsa-miR-2113_st	1.62088	1.64594	1.44091	2.00613	1.6439	2.01309	1.62555	1.51277	1.58601	1.74839	1.99827	1.53901	1.79582	1.69154	1.655	1.58695	1.5392	1.33282	1.55727	1.75266	1.39924	1.44246	1.48709	1.42982	1.58503
hsa-miR-2114-star_st	2.09151	2.19906	2.53766	2.0566	2.11824	2.20565	2.01407	2.32028	1.85675	2.0551	2.15457	1.93349	2.00843	2.01822	2.53463	2.31433	2.10818	1.51663	1.95655	2.68103	2.08236	3.36341	2.01173	2.42621	1.81565
hsa-miR-2114_st	1.71875	1.84823	1.39641	1.40773	2.11824	1.64689	1.61255	1.59226	1.45229	1.82265	1.56076	1.84823	1.70941	1.75271	1.60284	1.73051	1.64692	1.85863	1.53888	1.67292	1.63655	1.55722	1.49429	2.11407	1.67798
hsa-miR-2115-star_st	3.12638	2.25939	1.97552	2.17528	1.65114	1.89614	1.60774	1.76375	1.73588	1.95816	1.50614	1.61484	1.44564	1.99385	1.81129	2.11908	2.074	1.93057	2.41138	1.80843	2.00695	2.2218	2.92306	1.72349	2.13997
hsa-miR-2115_st	1.899	1.89978	2.18179	2.14024	1.82735	2.27399	2.22062	2.04777	2.11444	2.37637	1.9343	1.92012	1.9723	2.49605	2.41541	1.81059	1.99365	2.52129	2.24224	2.25277	2.08963	2.0329	2.47555	2.50747	1.97454
hsa-miR-2116-star_st	1.93116	2.96581	3.19265	2.0771	2.00309	1.98325	2.54779	2.23492	2.46174	2.02644	2.19745	1.93517	2.53732	3.19826	2.02233	2.21161	2.59448	1.86173	2.34048	2.21229	1.99689	2.91172	2.26557	2.59755	2.13835
hsa-miR-2116_st	1.55699	2.26756	2.08069	2.08125	3.01735	2.5905	2.21623	1.96608	1.71019	2.11194	1.92859	1.78686	2.12371	1.61729	1.6516	2.20825	1.91616	1.98504	1.96506	1.90062	2.66383	1.61659	1.70258	2.38699	2.27624
hsa-miR-2117_st	1.66807	1.54447	1.42459	1.47669	2.02297	2.20394	1.41523	1.5625	1.53337	1.56763	2.16455	1.52545	1.30091	1.78333	1.46916	1.38818	1.41335	1.42136	1.47959	1.88989	1.51385	1.34787	1.4938	1.53232	1.66712
hsa-miR-211_st	1.64972	1.35268	1.64512	1.53044	1.42552	1.85149	1.63024	1.54172	1.42967	1.7695	1.77249	2.09648	1.46083	2.0414	1.51139	1.27483	1.41248	1.51286	1.44329	1.33877	1.25716	1.22984	1.38232	1.50641	1.32656
hsa-miR-212_st	2.63835	2.15134	3.1806	3.43037	4.14445	3.00548	4.38899	3.46154	3.51575	2.63845	4.25122	3.51659	2.57726	2.98402	3.36656	2.72918	3.17119	1.97941	3.23662	3.92369	2.6119	3.12187	3.5638	4.44096	3.48647
hsa-miR-214-star_st	5.73168	3.34715	2.95348	5.41545	6.60433	5.55231	5.49071	6.10117	5.56155	6.63961	6.1545	5.95446	6.06131	5.92468	3.53432	2.95878	5.57717	5.45602	5.64343	3.4227	5.29682	1.67533	4.56494	6.31962	5.10833
hsa-miR-214_st	10.4966	11.0609	11.0179	10.5976	11.0242	10.2981	10.7572	11.3476	10.7404	11.1586	11.233	10.4734	11.0238	11.0555	11.2783	9.36283	10.3328	10.7673	10.3775	10.1993	9.9791	9.74611	11.2267	10.5417	11.4207
hsa-miR-215_st	2.37017	2.30791	2.8035	1.83431	1.73904	1.63766	2.01481	1.73736	1.81685	1.62987	2.13718	1.78912	2.47473	2.08452	2.33096	2.83996	1.72827	1.78176	2.2212	2.10916	2.0089	2.2943	2.0789	1.84383	2.38472
hsa-miR-216a_st	2.60436	1.92333	2.48426	2.1851	2.43474	1.99244	2.36889	2.34293	2.29882	2.04445	2.51335	1.62571	2.52495	2.99823	2.76478	2.71814	2.30956	2.07216	2.08561	2.67683	1.84851	2.57493	2.39075	2.01739	2.15667
hsa-miR-216b_st	2.51628	3.2643	2.41291	2.81173	2.6275	2.54199	3.42851	2.25445	2.36799	2.54805	2.49023	2.21666	3.1328	2.11012	2.50126	2.69978	2.7014	2.97528	2.5347	2.68412	2.52623	1.97934	2.42959	2.56576	2.09641
hsa-miR-217_st	1.75846	2.4471	2.89194	1.72074	2.22583	1.6436	2.42751	1.99718	2.28784	2.03935	2.154	1.82201	2.41569	1.73722	1.9661	2.31944	1.61255	2.14042	1.91744	2.28292	2.11341	1.88511	1.59481	2.36639	1.74719
hsa-miR-218-1-star_st	1.52067	1.73864	1.59538	1.54445	2.0054	1.73449	1.72265	1.70528	1.78334	1.71911	1.57818	1.68643	1.44463	1.41046	1.78593	1.72545	1.98239	1.47097	1.5563	1.74588	1.90004	2.25535	1.62863	1.52927	2.1401
hsa-miR-218-2-star_st	1.39807	2.1695	1.63193	1.79071	1.69301	1.59486	1.91266	1.69977	1.9874	1.59464	1.9605	1.66774	1.474	1.64003	1.75802	1.88055	1.55874	1.64335	1.61425	1.69105	1.68108	1.63207	1.65984	1.50476	1.74294
hsa-miR-218_st	1.75871	1.75411	1.51394	1.74192	1.71932	2.52706	1.69625	1.74674	1.59001	2.0615	1.85633	1.40808	1.83159	1.90136	1.48798	1.94606	1.45703	1.34774	2.26251	1.51156	1.82737	1.46652	1.69387	2.21363	1.80617
hsa-miR-219-1-3p_st	1.61389	1.71872	1.48801	1.70407	1.54869	1.73079	1.70573	2.24666	1.48858	1.7469	2.16201	2.08352	1.5426	2.09687	1.60284	1.38947	1.63011	1.51663	1.58702	1.72114	1.8243	2.12914	1.72114	1.88682	2.11045
hsa-miR-219-2-3p_st	1.64239	1.62808	1.80823	1.78432	1.82894	1.60394	2.47576	1.40471	1.67134	1.5831	1.55944	1.7055	1.88946	1.68185	1.85018	1.81419	1.66154	1.85386	2.07486	1.94576	1.59004	1.50111	1.37363	1.43162	1.72566
hsa-miR-219-5p_st	1.88928	1.75954	2.33279	1.77071	1.88179	1.82761	1.99385	1.76388	1.86183	1.77171	1.56135	2.07411	1.74351	1.55443	1.45799	1.60504	1.56823	1.83001	1.35214	1.65413	1.59004	1.96927	1.76906	1.47372	1.77871
hsa-miR-21_st	10.2137	7.90085	8.91049	9.56083	8.94622	9.27482	9.73285	8.98948	8.5521	8.90379	9.75137	9.63946	9.89362	10.4444	7.77132	8.89329	9.37784	9.53947	9.87935	9.35816	9.62187	8.4636	8.16988	9.60182	8.55341
hsa-miR-22-star_st	2.58124	2.47372	1.94539	3.44078	2.86809	3.32787	2.54588	2.68419	2.74755	2.56594	3.27608	3.36656	2.44487	2.46205	1.24001	2.54127	2.54588	2.06003	2.42477	1.60558	3.00231	1.90524	2.48625	4.49807	1.94547
hsa-miR-221-star_st	3.58725	2.96745	2.48196	2.65792	4.19362	3.78252	2.4404	2.57852	2.27917	3.97281	3.12145	4.1851	3.70459	3.11536	3.24347	3.71693	3.79549	3.56857	4.01249	2.50761	3.3983	2.80008	1.72114	4.24264	2.66917
hsa-miR-221_st	10.4613	10.0918	10.4727	10.914	10.5781	10.7187	9.85314	10.7377	10.2333	10.451	10.7343	10.9823	9.98925	10.1327	10.3515	10.5565	10.9681	10.9838	10.6748	9.68653	10.9062	9.96605	9.62377	11.3885	10.2673
hsa-miR-222-star_st	1.71952	1.90004	1.63378	2.49115	1.96773	2.46914	1.81097	1.79218	1.77289	1.73755	1.86482	2.12733	2.0082	1.95545	2.29301	2.0285	2.02595	2.10983	2.20384	1.86482	1.99897	1.8174	2.01906	2.9934	1.95006
hsa-miR-222_st	10.5335	10.3567	11.0139	11.2605	10.8085	11.1506	10.0965	10.5553	10.6312	10.4002	11.1571	11.0458	10.8395	10.0774	10.3575	10.8072	11.6867	11.3397	10.867	10.5239	11.2131	10.0973	9.71536	10.9962	10.4864
hsa-miR-223-star_st	1.63086	1.82525	1.56318	1.52278	1.81104	1.86166	1.57091	1.61621	1.32929	1.75608	1.27693	1.5483	1.6201	1.68264	1.82798	1.4843	1.45304	1.56767	1.45346	1.31624	1.58649	1.61621	1.77045	1.72659	1.59226
hsa-miR-223_st	5.50032	3.46236	2.48445	3.35506	3.94384	2.5002	4.25883	3.46399	2.58151	3.21884	3.33552	3.52029	2.99123	4.58775	2.53464	3.81385	2.45795	2.36876	4.19263	2.14921	3.89997	2.03948	2.68431	5.44619	2.46673
hsa-miR-224-star_st	4.06965	5.21056	2.89797	6.93282	5.82447	6.06483	6.2445	4.29206	6.70227	5.14482	5.79753	6.20208	6.17046	7.05504	3.74474	4.57304	7.58293	5.74271	5.52906	5.92679	6.10686	3.07644	6.80222	5.71077	8.75013
hsa-miR-224_st	4.83252	1.99255	1.80555	3.16159	4.87563	5.9312	5.65661	2.09994	5.71129	1.98647	3.76212	5.83493	2.88411	5.74293	2.88262	2.78114	5.03766	2.72044	5.24187	4.36288	4.28236	1.95775	6.01696	6.66245	6.81172
hsa-miR-2276_st	1.84899	2.28199	2.29397	2.673	1.9188	1.85149	3.21039	2.49748	2.96695	2.68503	2.51206	2.19823	2.65317	2.50294	2.27499	2.71374	2.40888	2.59792	2.2433	3.68292	1.75612	2.40289	2.64928	2.34609	1.98945
hsa-miR-2277-3p_st	2.106	1.96528	1.74371	1.46315	2.12851	1.76945	2.26867	2.21559	2.04474	1.41863	2.15775	1.90938	2.36086	2.19172	2.04753	1.79379	2.06689	1.92	2.60297	1.86263	2.15775	1.71424	2.53125	2.33875	1.92602
hsa-miR-2277-5p_st	2.14019	3.21547	2.17126	2.57777	2.86809	2.68759	2.7592	2.19401	2.47465	2.55278	2.62863	3.91628	1.91495	2.73189	2.55333	2.67683	2.38761	2.55611	3.31555	2.28244	2.78603	2.29258	2.31435	2.12259	2.9437
hsa-miR-2278_st	2.17354	1.37815	1.19196	1.42333	1.57751	1.82632	1.37815	2.07679	1.51178	1.7254	1.62693	1.54688	1.60994	1.24351	1.56807	1.47332	2.06689	1.36762	1.50984	1.62872	1.66589	1.87218	1.32815	1.80255	1.35811
hsa-miR-22_st	8.90805	8.91689	8.58806	9.34379	9.55964	8.88425	9.48964	9.36583	9.49198	9.02828	9.55976	8.89205	10.3808	9.32489	9.27249	9.71843	9.91812	10.4683	9.70034	10.4665	10.5203	9.62172	8.35617	9.24953	8.96729
hsa-miR-2355-3p_st	1.50036	1.85925	1.42369	1.52938	1.40677	1.35651	1.33763	1.55147	1.53974	1.59206	1.53342	1.42155	1.34928	1.52462	1.54563	1.70992	1.62	1.54718	1.6552	1.50788	2.00021	1.48945	1.4535	1.44354	1.68198
hsa-miR-2355-5p_st	2.25176	2.3902	4.05059	2.16043	2.76695	1.87129	2.51013	2.13693	2.25495	3.01757	2.83014	2.27574	2.74841	2.64718	2.20042	2.9707	2.60557	2.07942	2.18573	2.60384	1.51344	3.20557	2.50416	2.94581	2.60557
hsa-miR-2392_st	3.33258	3.09907	2.8871	4.80668	3.02615	4.27374	4.49646	4.08723	4.69003	3.6773	4.33234	5.00637	4.77189	4.35981	5.00969	4.64101	5.32303	5.16966	5.00163	4.71808	5.37908	5.04172	4.18865	2.74093	6.06404
hsa-miR-23a-star_st	2.48851	4.04571	3.08694	5.58802	4.49476	3.37487	4.15021	3.07359	5.07595	3.6226	4.99639	3.2783	4.24734	3.14579	2.9934	4.83982	4.38563	6.34216	5.36047	5.05551	5.72035	4.50814	2.81387	4.54499	2.3844
hsa-miR-23a_st	12.4143	12.2192	11.9384	12.0185	12.2682	12.1625	12.487	12.2083	12.0786	12.2145	12.635	12.3631	11.2099	12.349	11.9976	11.7851	12.4288	11.5633	11.6448	11.6641	11.1654	10.6335	12.486	12.4733	12.4011
hsa-miR-23b-star_st	3.07105	3.22444	2.43474	4.11109	4.89665	4.22597	2.71948	4.52068	4.21999	3.88437	4.99685	4.7612	3.557	4.1793	3.67664	2.27327	2.27602	3.33502	3.67369	4.42419	4.40004	1.79521	2.25069	5.02521	2.0521
hsa-miR-23b_st	11.9838	12.6685	12.6684	12.0836	12.8024	12.4488	12.229	12.5032	12.135	12.5935	12.8934	12.8093	11.472	12.5317	12.5242	11.2153	11.8152	11.4026	11.7109	12.7591	11.3412	11.2463	12.4302	12.5139	12.0608
hsa-miR-23c_st	2.87573	3.40126	2.33428	3.50256	3.62596	3.15921	2.85416	2.557	3.07881	3.21632	3.29729	2.75954	2.2837	2.37994	2.46869	2.90888	2.31447	2.45095	2.50902	2.99408	2.39486	1.98204	2.81955	3.75014	2.96079
hsa-miR-24-1-star_st	1.48811	2.16914	1.57538	1.71325	1.81287	1.85149	1.83997	1.93359	1.95053	1.43661	2.71364	2.01333	1.60687	1.86543	1.74207	1.63339	1.62841	1.80163	1.93365	1.93497	1.72927	1.73241	1.89978	2.47555	1.65587
hsa-miR-24-2-star_st	5.03566	3.34586	2.19503	4.94029	5.0167	4.92096	5.68791	4.72349	4.30015	3.70978	5.761	4.89184	4.20895	3.89712	2.84682	4.26026	5.01092	3.74267	4.36886	5.15531	4.77355	2.85178	3.90109	6.14626	3.02432
hsa-miR-2467-3p_st	2.68635	3.11519	3.29652	3.20416	2.03957	2.52606	2.71674	3.34771	2.8786	1.89073	2.56869	2.3305	2.94926	2.36082	2.65152	3.00351	3.30942	4.02569	2.99058	4.32215	3.71696	3.35955	3.36625	2.86066	3.26274
hsa-miR-2467-5p_st	1.49819	1.58921	1.6004	1.34417	1.36015	1.71537	1.56732	1.59538	1.7904	1.66882	1.38342	1.77445	2.22019	1.54241	1.80628	1.49938	1.50755	1.70894	1.66295	1.45213	1.57569	1.36338	1.63388	1.49477	1.61897
hsa-miR-24_st	12.762	12.7988	13.0557	12.751	12.703	12.7743	12.7634	12.8853	12.5676	12.5049	13.176	12.7365	12.6367	12.6268	12.4002	12.4698	12.7972	12.7931	12.4954	13.379	12.4459	12.0034	12.6366	12.6679	12.7182
hsa-miR-25-star_st	4.17369	2.89956	2.48112	4.9273	4.79392	3.67085	3.40199	5.89114	4.40161	3.5054	4.3778	5.10603	4.97458	2.61917	5.484	4.82512	5.32903	5.23487	3.89907	5.90927	5.38679	3.40052	5.9596	4.79314	3.38053
hsa-miR-25_st	8.50213	7.31213	7.94824	8.66237	9.10061	8.33042	8.96456	9.45106	8.24338	8.47643	9.28456	9.12922	8.0175	9.00327	8.36768	9.0675	8.93413	7.98058	8.0667	8.85521	8.14063	4.16922	9.01696	9.26856	8.37243
hsa-miR-2681-star_st	1.41829	1.64594	1.72016	1.51749	1.99487	1.61488	2.07229	1.60922	1.82872	1.77978	1.67207	1.88677	1.69839	1.59737	2.07748	1.65192	1.65841	1.87793	1.76106	1.94548	1.848	1.85335	1.54389	1.60758	1.88942
hsa-miR-2681_st	2.07073	1.81681	1.95451	2.29543	1.97319	1.7699	1.28262	1.9023	1.73989	1.75608	1.82776	1.32361	1.67308	1.7252	1.80303	1.65795	1.69248	1.63353	1.37602	1.67439	1.66295	1.56644	1.60253	1.72523	2.18138
hsa-miR-2682-star_st	1.44877	1.57447	1.59226	1.45716	1.95357	1.58541	1.60748	1.49216	1.43679	1.20473	1.58541	1.40769	1.46517	1.90136	1.60284	1.58726	1.54225	1.59805	1.61039	1.55516	2.06403	1.85151	1.66859	1.4455	1.60573
hsa-miR-2682_st	2.17257	1.53409	1.69575	1.51249	1.74367	1.20839	1.7978	1.55188	1.682	1.61235	1.71447	1.70117	1.34748	1.64226	1.93747	1.44333	1.89863	1.97315	1.8107	1.92766	1.62826	1.9746	1.83637	1.63637	1.71844
hsa-miR-26a-1-star_st	1.68258	1.51557	1.64312	1.28803	1.44566	1.42741	1.51563	2.02087	1.54165	1.67269	1.37994	1.4454	1.5938	1.47276	1.56976	1.56439	1.80683	1.6439	1.4547	1.34254	1.46335	1.47601	1.44093	1.56894	1.60176
hsa-miR-26a-2-star_st	1.57099	1.67151	1.56016	1.44745	1.6522	1.79755	1.60056	1.6514	1.66667	1.70214	1.53841	1.3237	2.01443	2.00215	1.61626	1.90299	1.42456	1.6439	1.60936	1.74686	1.71877	1.64844	1.41135	1.45625	1.97315
hsa-miR-26a_st	13.274	13.0709	13.1209	13.2424	13.3847	13.6047	12.9456	12.9835	13.302	13.2145	13.3767	13.299	12.9121	12.9898	12.9574	13.062	12.9192	12.7238	13.1739	13.1589	12.9288	12.3374	13.1823	13.0594	12.9349
hsa-miR-26b-star_st	1.81575	2.40592	1.79129	1.78757	2.39665	2.73777	1.90672	1.60485	1.63921	1.95707	1.66995	2.00444	2.04803	1.94811	1.91852	1.71796	1.91616	2.81671	3.0221	2.09577	1.95881	1.69693	1.91605	1.82304	1.884
hsa-miR-26b_st	5.10084	3.40574	2.47736	4.34074	5.67478	6.11825	3.13933	3.22554	3.25659	4.77738	3.24289	3.43404	3.52946	5.18528	2.68367	3.40679	4.06356	3.29722	5.4802	2.60624	2.75896	1.81845	2.60624	5.6802	2.89847
hsa-miR-27a-star_st	2.87686	3.99519	2.23773	5.22208	5.63202	2.75357	2.82261	4.13313	4.6447	2.88368	6.0974	3.89498	4.65058	3.51314	2.70842	4.97029	5.60892	5.61094	4.35525	6.34157	5.2101	1.71572	3.68961	5.21896	2.32318
hsa-miR-27a_st	11.091	10.2751	10.3877	10.3962	10.4749	10.736	10.667	10.3015	10.5099	10.8177	10.6202	10.8143	9.82777	10.6246	9.17615	9.72291	10.5721	10.6057	10.4572	8.93754	10.3824	9.11313	9.10665	10.3273	10.7265
hsa-miR-27b-star_st	3.07904	4.26886	2.24786	5.28204	5.46329	4.72003	3.17288	5.55771	4.42125	5.14808	5.35193	6.32561	4.47716	3.40475	3.12835	3.0013	4.48737	3.63446	4.59876	7.05234	4.8236	1.84703	3.5412	6.061	3.29532
hsa-miR-27b_st	9.08859	9.20688	9.15654	9.52458	9.86242	9.60118	8.56901	9.94882	9.48616	10.0892	9.68589	9.96622	9.25518	10.7136	8.88833	8.68497	8.43316	9.60957	9.52487	10.2274	9.65284	9.05896	9.05818	10.2443	7.9923
hsa-miR-28-3p_st	7.12815	8.67462	6.90728	8.21732	8.68878	7.71837	7.82837	8.20173	8.13742	8.20127	8.4293	8.17647	8.40878	8.37376	8.58693	7.85297	7.55712	8.68519	8.43991	7.97245	8.34052	8.29266	8.20393	8.19107	7.84231
hsa-miR-28-5p_st	8.08	8.97753	7.93796	8.30926	9.19961	8.23795	8.56167	8.71204	8.22265	8.5748	8.72182	8.78874	8.04997	8.73753	8.88668	7.65345	7.8616	8.02606	7.8317	8.4034	7.38714	6.16802	8.40081	8.575	8.62005
hsa-miR-2861_st	10.9971	11.4007	11.5471	11.7263	10.6741	11.3714	11.846	11.3113	11.9527	11.0125	10.9722	11.3546	12.6157	11.2955	12.0452	11.9618	11.882	12.4137	12.0343	11.8922	12.1297	12.2689	11.8905	9.90694	11.8455
hsa-miR-2909_st	1.86014	2.26025	1.83468	1.82993	2.00613	1.80257	1.53889	1.68326	1.722	1.80096	1.69349	1.5457	1.50513	1.53562	1.72397	1.85956	1.81336	1.76489	2.05724	1.82552	1.53445	1.55177	2.02308	1.60031	2.20325
hsa-miR-296-3p_st	2.48849	3.20307	2.12371	3.09534	3.00154	3.20679	2.99159	2.77698	3.13739	2.43754	2.56963	4.38679	3.05776	3.38822	2.46035	3.80726	4.12008	3.66673	3.16985	3.55343	4.38861	2.33773	2.87529	3.04236	3.25161
hsa-miR-296-5p_st	3.86914	2.68458	4.12183	2.58401	2.13174	2.22186	3.83268	3.26633	2.71745	2.29595	3.21028	2.66843	2.73727	3.29132	2.942	2.97701	2.55994	2.98615	3.59333	2.86677	3.75385	4.31111	2.75834	3.44062	2.65318
hsa-miR-2964a-3p_st	1.73467	1.66458	1.68816	1.6012	1.55649	2.05328	1.69057	1.756	1.70768	1.44976	1.61483	1.58263	1.64658	1.77335	1.57269	1.51537	1.80687	1.58797	1.61344	1.35494	1.77653	1.90787	1.78869	1.61105	1.59686
hsa-miR-2964a-5p_st	1.83182	1.81479	2.49613	1.70254	2.15441	1.92062	2.118	1.7574	1.6169	1.75608	2.00384	2.42506	1.75074	2.06385	2.9934	1.86728	1.83916	1.86409	2.13298	1.9118	1.53251	1.98202	1.62118	2.26911	2.18931
hsa-miR-297_st	1.91128	1.76409	1.332	1.62442	1.50937	1.38653	1.76121	1.39778	1.4306	1.62156	1.90319	1.48354	2.40792	1.45133	1.46832	1.57134	1.60141	1.5891	1.85256	1.949	1.73989	1.56507	1.48459	1.51394	1.46671
hsa-miR-298_st	2.14042	2.71045	3.00064	2.69297	2.34612	1.76817	3.17511	2.74468	2.20214	2.4506	2.59805	2.43007	2.34664	2.76909	2.63809	2.8467	3.17511	2.89324	2.50381	2.67105	2.52613	2.34474	4.12879	2.71748	4.18644
hsa-miR-299-3p_st	3.013	2.23971	1.83588	1.84961	4.34177	3.44031	2.5033	3.57587	2.17828	2.37574	3.59832	2.34814	1.92914	1.90136	2.23705	1.97154	2.1235	2.01956	2.48926	1.66927	2.18433	2.20017	1.84716	3.28869	2.20325
hsa-miR-299-5p_st	2.08177	3.12319	1.94895	2.60297	2.54726	2.03971	1.99459	3.61577	2.08177	2.17752	2.00613	1.8709	1.66143	2.38127	2.65945	1.67422	1.71961	1.74486	2.08826	1.86163	1.49	2.01835	1.76761	3.66721	1.93077
hsa-miR-29a-star_st	1.64594	1.55521	1.34051	1.6323	1.62752	1.49497	1.38582	1.25308	1.33893	1.8126	1.36967	1.34527	1.41506	1.63396	1.53803	1.45649	1.63054	1.63077	1.45318	1.58115	1.6492	1.56961	1.49646	1.54308	1.63077
hsa-miR-29a_st	9.53459	9.84743	9.54557	9.34764	10.1802	10.1204	9.3178	8.69721	10.217	10.3638	10.3691	9.52189	8.57876	10.3046	9.57599	9.97763	8.82049	8.32859	9.71181	9.63634	9.20149	9.62204	8.32295	9.56845	9.3939
hsa-miR-29b-1-star_st	3.26168	4.75927	1.64699	3.86037	4.37413	3.71701	3.2445	3.9947	4.55105	4.27407	5.34319	4.09939	2.69767	2.5762	2.92364	4.00077	2.07488	2.59846	5.56765	3.41459	3.49883	1.98162	2.66343	5.13369	2.11253
hsa-miR-29b-2-star_st	3.54775	4.96375	3.3203	4.81357	5.37887	4.87167	5.3553	5.31078	6.01972	6.63824	5.60354	5.19839	4.72349	4.65586	2.81822	5.19012	4.35305	2.7988	5.08312	2.53556	4.75542	1.77978	3.28028	5.56096	3.50874
hsa-miR-29b_st	5.88202	3.63346	2.25449	3.57959	5.25693	5.83278	4.26476	2.67234	4.13068	5.08537	5.41183	4.89236	3.91391	5.01224	2.50569	4.15453	3.16194	2.14491	4.92223	2.0332	4.87994	1.92507	1.98722	5.1673	2.47334
hsa-miR-29c-star_st	2.02517	1.9201	1.3922	2.63151	3.8463	4.19522	2.33934	2.48791	3.14035	2.52829	2.21033	3.14896	2.83155	1.62419	2.14098	2.76041	2.03704	2.55537	3.10489	1.44813	4.18636	1.37735	1.56144	4.18367	1.4766
hsa-miR-29c_st	3.94994	2.67766	3.34936	4.15152	5.13677	4.84258	3.78842	2.45663	4.55492	5.12957	2.73663	3.77278	2.21961	4.54405	2.29276	4.33299	2.56188	2.17101	4.43094	2.32846	4.2537	2.46832	2.12734	4.84882	2.77613
hsa-miR-300_st	2.12483	2.40753	2.16382	2.06642	1.71718	2.05296	1.99385	2.01885	2.00427	1.71634	1.81582	1.5279	2.02633	2.35646	1.91958	2.41148	2.10201	2.09541	1.99601	1.995	2.32765	2.21583	1.97928	2.12449	1.98056
hsa-miR-301a_st	2.76534	1.6521	1.80555	1.42392	2.69361	1.83894	2.87574	2.24419	1.90573	2.38705	1.99522	2.78329	1.84275	2.3628	1.65671	1.91545	1.97882	1.84281	1.94045	2.19058	1.54655	1.75826	2.18375	2.51661	1.8066
hsa-miR-301b_st	1.86731	1.54824	1.51554	1.41613	1.35188	1.44981	2.25021	1.82027	1.62098	1.78199	1.2507	1.52545	1.75481	1.43703	1.94842	1.62046	1.60156	1.52579	2.10288	1.83515	1.39363	2.08455	1.68571	1.51019	1.59226
hsa-miR-302a-star_st	1.53514	2.106	1.47334	1.63341	2.15189	1.90155	1.41722	1.37948	1.78565	1.58893	1.51983	1.82974	1.44279	1.49187	1.49578	1.58296	1.8578	1.78081	1.55331	1.66279	1.54146	1.64272	1.78749	1.83535	1.72349
hsa-miR-302a_st	1.55344	2.10565	1.62463	1.53542	1.52705	1.42891	1.34141	1.79435	1.60234	1.75608	1.70424	1.7526	1.43285	1.47714	1.55344	1.2977	1.40011	1.61215	1.3352	1.50356	1.66295	1.69604	1.6612	1.02273	1.53918
hsa-miR-302b-star_st	1.59299	1.64152	1.46652	1.38767	1.58435	1.32923	1.42666	1.91074	1.50031	1.78058	2.14843	1.88047	1.66336	1.4988	1.49028	1.69484	1.66863	1.72978	1.59481	2.00729	2.08236	1.85285	1.89873	1.64544	1.60707
hsa-miR-302b_st	1.63887	1.41169	1.71049	1.80543	1.82788	1.84442	1.33206	1.50277	1.50843	1.9916	1.56962	1.98939	1.90723	1.52361	1.5385	1.67557	1.65043	1.44801	1.4682	1.45123	1.91648	1.85338	1.58646	1.3934	1.62019
hsa-miR-302c-star_st	1.39496	2.15998	1.45206	1.57017	1.5442	1.52105	1.59585	1.68905	1.65659	1.79085	1.68905	1.95009	2.20794	1.4213	1.65571	1.63181	1.96903	1.24879	1.49616	1.70655	1.87184	1.55075	1.70564	1.66952	1.96352
hsa-miR-302c_st	1.32923	2.11143	1.30562	1.84859	1.36006	1.9379	1.5311	1.39962	1.58708	1.50136	1.62845	1.55356	1.9745	1.49443	1.48199	1.23755	1.36725	1.28915	1.69602	1.51202	1.83599	1.58599	1.68791	1.66474	1.43872
hsa-miR-302d-star_st	2.56518	2.53176	2.02761	2.11475	1.9556	1.82301	1.72033	2.44039	2.01529	1.91462	2.05565	1.6036	2.18658	2.01228	2.32174	2.03892	1.95927	1.96295	2.33454	1.98423	2.16458	1.89354	1.71616	1.82262	2.04698
hsa-miR-302d_st	1.21095	1.43746	1.42262	1.43774	1.2515	1.67674	1.36028	1.5475	1.49318	1.71879	1.50614	1.37752	1.36281	1.6345	1.32269	1.18127	1.48338	1.59914	1.50555	1.32269	1.35906	1.3507	1.6129	1.41726	1.21802
hsa-miR-302e_st	1.37863	1.82113	1.83962	1.45765	1.42705	1.29689	1.42165	1.35265	1.86769	1.34141	1.46035	1.5659	1.3565	1.49921	1.7505	1.48831	1.7404	1.46062	1.59216	1.55938	1.60722	1.74511	1.692	1.39068	1.45059
hsa-miR-302f_st	1.43881	1.51098	1.4262	1.36859	1.7858	1.78395	1.36476	1.71545	1.65362	1.50614	1.81092	1.68375	1.2333	1.68264	1.54117	1.54757	1.49942	1.42517	1.90004	1.65447	1.39832	1.42775	1.41292	1.47546	1.57053
hsa-miR-3064-3p_st	2.65632	2.1892	3.40228	2.34965	3.73166	2.73659	2.43425	2.23059	2.38762	2.6066	3.03666	1.89721	1.792	3.33238	2.69132	2.44418	3.3421	2.39463	2.11459	2.49595	2.13775	2.85944	2.70806	2.8183	2.79213
hsa-miR-3064-5p_st	1.62804	1.69586	1.84716	2.04915	2.01	1.98157	1.76121	2.2405	1.86396	1.99278	1.6875	1.61484	1.75116	1.48313	1.36034	1.72214	1.45549	1.68181	1.59481	1.50215	1.70597	1.40722	1.53731	1.76336	1.59226
hsa-miR-3065-3p_st	1.88688	2.47617	2.35927	2.17901	2.3935	1.98157	3.65933	2.79137	1.62223	2.20661	4.81965	1.70941	2.1836	1.93605	1.57002	2.12364	1.76777	1.86194	1.85128	2.34757	1.76751	2.20916	2.02881	3.19157	1.9765
hsa-miR-3065-5p_st	2.30752	2.30341	2.18179	1.68107	2.49607	1.93637	3.35588	2.1457	2.24275	2.3349	4.11911	1.91457	2.33439	1.99856	2.18724	2.02193	2.1457	2.10215	2.05753	2.18051	1.83203	2.10896	2.14099	2.83351	2.38472
hsa-miR-3074-3p_st	1.90831	2.89012	2.06378	2.06602	2.018	2.23773	1.91588	2.12565	2.4929	2.55981	1.92302	2.75905	1.80554	1.49921	2.17912	2.13131	1.73575	1.51663	2.0976	2.17494	2.11399	2.19383	1.98515	1.98571	1.89074
hsa-miR-3074-5p_st	1.5948	2.09381	1.77822	1.97882	1.7737	1.75545	1.51498	1.53794	2.09907	1.88588	2.12806	2.50666	1.60994	2.66213	2.2198	1.5627	1.55728	1.71777	1.42171	1.87022	1.49687	2.47469	1.82784	2.06977	2.00908
hsa-miR-30a-star_st	2.44377	4.32628	2.98429	3.83497	6.02438	4.24385	2.36719	3.23083	4.59827	5.41835	7.09097	4.56811	4.88976	3.71182	2.9293	6.02114	2.82073	3.49061	4.25801	3.2022	3.74116	1.87912	2.25976	4.63628	2.05407
hsa-miR-30a_st	7.33449	8.0888	6.98696	7.33568	8.50408	8.19	6.49057	6.912	7.80415	9.17593	9.82577	7.26343	9.24006	8.79411	6.68756	8.58527	7.37924	7.48753	7.78374	8.12871	7.47622	7.09447	6.86747	7.67446	6.64814
hsa-miR-30b-star_st	1.89354	2.58028	2.89194	3.96624	3.67294	3.65842	2.53308	3.44208	3.25656	3.08415	4.49354	3.65759	2.65643	2.30482	1.97466	3.08254	3.06774	2.5695	4.20529	2.19239	3.50578	1.71102	1.68804	3.75868	2.0919
hsa-miR-30b_st	7.94178	7.85971	7.43667	7.18835	8.91136	8.45304	7.71337	7.41932	8.08282	8.58514	8.53597	8.3036	6.48213	8.15127	6.52137	7.93569	7.30923	6.26888	7.89458	7.5445	7.45301	2.89946	7.22711	8.57655	5.99751
hsa-miR-30c-1-star_st	2.39758	1.78028	1.84528	3.25236	3.5482	2.22048	2.68116	3.34109	3.81837	2.16234	2.65604	2.37565	1.73527	2.45656	2.05378	2.37495	3.2407	2.02258	2.15409	2.52287	2.55544	1.90475	2.42293	3.52515	2.42746
hsa-miR-30c-2-star_st	2.05047	2.53193	3.09334	3.1546	3.74975	2.38742	2.19828	2.77185	3.37399	2.07269	4.56489	2.35628	3.71417	1.8758	1.93305	3.49008	1.72506	3.00659	2.25597	2.91735	2.41124	1.74892	1.81424	3.13551	2.44839
hsa-miR-30c_st	8.56623	8.56177	7.81793	8.08206	9.47027	9.02501	8.29813	8.3425	8.55516	9.30168	8.87336	8.58153	6.72564	8.36857	8.27433	8.36102	8.13655	6.79853	7.23851	8.32236	7.16859	3.45121	8.29782	8.92671	8.41348
hsa-miR-30d-star_st	1.43766	1.51824	1.48918	1.30917	1.38501	1.70955	1.59033	1.26275	1.6711	1.56518	1.48936	1.49494	1.42667	1.49047	1.48293	1.49247	1.47883	1.83916	1.66497	1.53891	1.31584	1.58599	1.53939	1.66838	1.51822
hsa-miR-30d_st	7.35144	7.81125	7.30769	7.69889	7.71317	7.50832	6.94194	8.24972	8.02901	8.24007	8.59146	7.76984	7.54138	8.44738	7.57324	7.82301	7.16445	7.49662	8.08936	7.83128	7.68078	7.53044	7.93176	8.3836	6.54831
hsa-miR-30e-star_st	2.85747	2.32391	1.7978	3.25236	4.08088	4.52084	2.42749	2.91349	2.55568	3.3321	3.18016	2.86678	2.18112	2.49512	1.77823	3.19295	2.41449	1.92797	2.25685	1.71764	2.26444	1.55352	2.20053	4.73973	1.93907
hsa-miR-30e_st	6.10792	4.19988	3.15921	5.60415	6.3401	6.79288	5.22742	4.99074	6.23542	6.19351	6.04924	5.71535	5.562	7.0803	2.11482	5.42979	5.98632	3.5517	5.49576	3.69479	4.80441	2.78145	2.73978	5.82107	3.8252
hsa-miR-31-star_st	3.35791	2.12199	2.13715	1.45244	1.6439	3.65145	2.02961	2.45875	2.52029	2.18679	2.41691	2.5507	2.21994	1.62215	2.23561	1.95134	2.14605	2.3363	2.69154	2.276	2.56029	2.34613	1.91616	4.75695	1.59226
hsa-miR-3115_st	1.33639	1.49682	1.39938	1.70443	1.68456	1.60866	1.46285	1.83916	1.71625	1.88446	1.63341	1.84776	1.45908	1.61208	1.79849	1.34329	1.55187	1.55661	1.54586	1.29566	1.84246	1.76121	1.56559	1.62342	1.58395
hsa-miR-3116_st	1.45121	2.34	2.06378	2.6014	1.75892	1.68057	1.8048	1.86315	2.15022	1.96356	2.00456	1.93225	1.52105	1.86447	2.0397	1.8393	2.06788	1.98689	1.73959	1.68425	1.59004	2.03614	2.28351	1.63601	2.48195
hsa-miR-3117-3p_st	1.72574	2.11215	1.90318	1.57017	2.05311	2.29767	1.81651	1.53225	2.01671	2.60145	1.91086	1.70252	2.29456	1.37344	1.82762	2.5169	1.85103	2.2969	1.75119	1.47755	1.95535	1.90987	2.19864	1.51368	2.21994
hsa-miR-3117-5p_st	1.86575	2.33262	2.33166	2.34664	2.19801	1.91834	2.45316	1.96233	1.93931	1.96403	1.74754	2.30102	1.729	2.14464	1.92747	1.97368	2.03948	1.77254	2.05514	2.50485	2.42965	2.0222	1.70313	2.47555	1.63669
hsa-miR-3118_st	1.66371	1.83076	1.68899	1.65679	1.66053	1.7822	1.36028	1.4252	1.69369	1.91183	1.31413	1.64012	1.07374	1.60943	1.81129	1.65271	1.45829	1.71581	1.39759	1.3362	1.66765	1.62227	1.77786	1.70325	1.609
hsa-miR-3119_st	1.80257	1.63447	1.79378	1.63341	1.91616	1.58722	1.87973	1.70194	1.7224	1.73859	1.41517	1.80624	1.7127	1.68264	1.44842	1.70194	1.80435	1.49956	1.59517	1.62379	1.94856	1.50622	1.58012	1.31716	1.87038
hsa-miR-3120-3p_st	2.08452	1.79591	3.09988	2.51988	2.01847	1.46185	2.66328	2.93342	2.54939	1.96379	1.93983	2.72125	2.06456	2.19806	2.29268	2.3473	3.46731	1.82536	2.36203	2.48962	1.73194	3.39643	3.06245	2.2993	2.43754
hsa-miR-3120-5p_st	1.97794	1.62829	1.5994	1.63898	1.81422	1.71004	1.48849	1.57461	1.7326	2.02734	1.79401	1.72663	1.62776	1.76703	1.42335	1.49683	1.50065	1.62625	1.81983	2.21967	1.60185	1.5078	1.63239	1.55226	1.46782
hsa-miR-3121-3p_st	3.80515	3.14629	4.37253	3.44035	2.31904	2.41392	2.32106	2.84756	2.70015	2.59461	3.64897	2.16626	2.00613	2.78022	2.40054	3.13448	2.41003	3.29807	2.82474	2.80489	3.35282	1.71252	2.42308	2.06048	3.13605
hsa-miR-3121-5p_st	1.64414	1.74657	1.4994	1.4533	1.48199	1.19907	1.49207	1.53441	1.2888	1.50614	1.68274	1.63727	2.05546	1.59441	1.6336	1.4622	1.51957	1.65832	1.48059	1.34441	1.50614	1.83617	1.50639	1.5126	1.46354
hsa-miR-3122_st	1.9982	2.64704	2.06267	2.25445	1.8713	2.13507	2.32268	2.25445	2.65617	2.47558	1.85555	2.03152	2.27797	2.18774	1.79959	2.87269	2.03369	1.97322	2.25964	2.45651	2.01935	2.13422	1.81878	1.82961	2.13356
hsa-miR-3123_st	1.51861	1.52853	1.46391	1.49546	1.72424	1.52109	1.97043	1.48563	1.54932	1.75608	1.63516	1.3597	2.34664	1.98228	1.89221	1.81297	1.57071	1.6439	1.44252	1.88246	1.70022	2.36242	2.31205	1.68966	1.46835
hsa-miR-3124-3p_st	1.61644	1.88368	1.92939	1.63341	1.56422	1.80205	1.44251	1.62018	1.79116	1.8441	1.78219	1.88086	1.71933	1.84344	2.05689	1.7086	1.91616	1.86671	1.48541	1.46147	1.39354	1.70238	1.66692	2.11743	2.15381
hsa-miR-3124-5p_st	3.30006	4.10111	3.73949	3.93904	4.09284	3.54419	3.89137	3.77492	3.74481	3.52053	3.97075	3.62798	4.99321	3.37591	4.33213	4.26026	4.80736	5.41698	4.51064	5.32435	4.95516	3.52633	4.02728	4.02728	4.11212
hsa-miR-3125_st	2.32941	1.948	2.25269	2.04149	2.68233	2.26373	2.26051	2.5002	2.487	1.70788	2.52881	2.26051	2.29473	1.83985	2.64412	2.29278	2.56538	2.39463	1.92719	2.77122	2.26333	2.16163	2.50542	2.30748	2.16416
hsa-miR-3126-3p_st	2.46049	2.37985	2.3628	2.98278	2.62501	2.11665	2.55893	3.08715	2.55864	2.63807	2.27367	3.23168	2.93138	2.89497	1.94184	3.19575	2.75032	3.54352	2.61542	2.03984	2.62501	2.14766	3.71356	2.58108	2.59299
hsa-miR-3126-5p_st	2.38472	2.37357	2.4221	2.8094	2.54993	2.62449	3.61126	1.74513	2.74701	2.20406	2.18042	2.55073	1.79431	2.23231	2.1375	2.87178	2.83113	2.54843	1.81632	2.73139	2.0802	3.51542	3.25796	2.41504	2.60232
hsa-miR-3127-3p_st	1.5881	1.48286	1.49384	1.66447	1.35799	1.32303	1.57916	1.51364	1.51625	1.60613	1.776	1.80367	1.46082	1.5409	1.64831	1.38265	1.67027	1.54602	1.44519	1.69003	1.58725	1.93323	1.4594	1.65944	1.59226
hsa-miR-3127-5p_st	2.30206	2.2883	2.90539	3.17628	2.85159	2.32237	2.48781	3.02827	3.35234	2.44292	2.44163	2.40921	2.76368	2.26295	2.516	2.52998	2.67534	2.87016	3.76298	3.5527	2.77861	3.80177	2.39048	2.71726	2.43618
hsa-miR-3128_st	7.37036	8.24949	6.72472	5.63176	5.97527	5.75071	5.89062	4.97317	5.98756	5.53763	3.6245	4.67679	5.59341	2.78913	8.03036	6.37255	5.94271	5.48676	6.26408	6.00393	6.17659	2.47126	4.25572	4.92826	5.41876
hsa-miR-3129-3p_st	1.60505	1.65276	2.00051	2.2062	1.97488	1.73689	1.80122	2.01137	1.7999	2.37993	2.01367	2.03054	1.87753	2.36889	1.74958	1.99988	2.06689	1.98245	2.1473	1.88604	2.08846	2.66303	1.96172	2.01042	1.99988
hsa-miR-3129-5p_st	1.72507	1.60098	1.2144	1.93465	1.50877	2.1983	1.5073	1.59226	1.82206	1.6846	2.05769	1.46542	1.79273	2.08159	1.61018	1.81327	1.57544	1.70481	1.62609	1.95062	1.42743	1.89477	1.69375	2.06373	1.651
hsa-miR-3130-3p_st	2.6186	1.72545	3.52993	3.27547	3.27929	2.15733	2.93383	2.83437	3.18978	2.18679	2.43222	3.01415	2.91113	3.1481	2.73369	2.32668	2.23931	1.91616	2.60053	2.29946	2.00006	2.38677	2.94123	2.72942	3.49092
hsa-miR-3130-5p_st	2.08611	1.88845	1.92871	2.42819	1.6439	1.85149	1.81601	1.86115	2.04406	2.03358	2.35779	1.98219	1.82944	1.79581	2.05182	2.0731	1.893	2.03366	2.11745	1.89079	1.73989	1.44796	1.76203	2.48283	1.70034
hsa-miR-3131_st	2.38499	3.37515	2.51175	3.12209	2.00613	3.63321	3.16831	2.36345	3.07447	2.36354	3.07026	3.20472	3.47932	2.16178	2.86934	3.04744	4.26173	3.07349	3.36477	3.64052	2.97491	3.18399	2.81587	2.19598	2.98067
hsa-miR-3132_st	1.98808	2.39464	2.84948	2.4319	2.08122	2.34207	3.20065	2.70122	2.45344	1.89354	1.84745	2.17594	2.07294	2.11055	1.91554	2.25744	2.81515	2.307	2.6163	3.08648	2.09586	2.30708	2.48126	1.72492	3.4178
hsa-miR-3133_st	1.79523	1.86384	2.28112	1.77424	1.69569	1.73793	1.80636	1.78991	1.67149	1.61607	1.86269	1.75405	1.66026	1.99022	1.86384	1.93074	1.97014	1.89171	1.60194	2.03125	1.90004	2.29528	1.67631	1.85084	2.11375
hsa-miR-3134_st	2.4727	2.3466	2.30683	1.78505	2.56202	1.91413	1.71907	2.08593	1.68106	1.52933	1.75732	1.44932	2.17162	1.84782	1.94977	1.79392	1.70955	1.60703	1.60847	1.95819	1.96268	1.76502	1.55563	1.95294	1.78454
hsa-miR-3135_st	1.47766	1.67887	1.65554	1.37736	1.84402	1.71681	1.83353	1.98182	1.98435	1.70627	1.44329	1.67738	1.90807	1.90951	1.89181	1.87589	1.6992	1.81048	1.64897	1.69132	2.19506	1.80098	1.81173	1.45377	1.73148
hsa-miR-3135b_st	7.44882	7.99506	7.43805	7.38646	8.4656	7.29291	7.62048	6.86723	6.84626	6.77128	8.11947	6.56221	9.35656	8.63662	8.4069	9.03156	7.94019	7.21824	8.32694	7.83912	8.22375	5.57283	7.04961	7.5698	7.89265
hsa-miR-3136-3p_st	1.78445	1.36407	1.60784	1.76208	1.55702	1.45343	1.64037	1.66072	1.68371	1.58386	1.61623	1.80367	1.46697	1.51042	2.06962	1.71485	1.47024	1.34865	1.51663	1.57723	2.29673	2.00674	1.48182	1.55945	1.74469
hsa-miR-3136-5p_st	1.92611	1.99689	2.29869	2.10022	2.53758	1.85895	2.12662	1.95406	1.88985	1.53583	2.06744	1.91264	2.47941	1.87017	1.81954	1.85083	1.38309	2.21054	1.73719	2.09885	1.99689	1.80268	1.83737	2.04952	1.87928
hsa-miR-3137_st	3.48367	2.83495	2.68479	2.70778	2.72586	3.32668	2.81943	2.32983	2.35018	2.29546	2.44106	2.85634	2.42528	2.07779	3.75436	2.99359	3.44587	1.72388	2.48741	3.55947	2.96456	1.77269	2.45278	2.36956	2.97368
hsa-miR-3138_st	2.23536	2.52736	3.06453	2.42452	2.47013	3.42919	2.56377	2.80579	2.79431	2.24543	2.19211	2.43414	2.80999	3.26473	2.14306	3.62458	3.00017	2.21194	2.07992	3.64097	2.81461	2.739	2.47511	2.87304	3.02559
hsa-miR-3139_st	1.8191	1.64332	1.54177	1.7518	1.48199	1.98736	1.55897	1.56029	1.66545	1.95088	1.64309	1.67974	1.28272	1.82228	1.6787	1.56537	1.84613	1.73367	1.90004	1.6467	1.56722	1.53142	1.6598	1.64905	1.95026
hsa-miR-3140-3p_st	1.65393	1.54111	1.34384	1.84981	1.60869	1.48356	1.5261	1.97296	1.63266	1.92875	1.47612	1.79507	1.5078	1.51515	1.55179	1.55222	1.59792	1.80972	1.56081	1.67593	1.58413	1.54582	1.54815	1.61866	1.69872
hsa-miR-3140-5p_st	2.19342	2.29869	1.78648	1.73175	1.50447	1.53955	1.87379	2.32188	1.7685	1.52464	1.87405	1.77684	1.97644	3.01243	1.97466	1.71485	2.05875	1.80206	2.24224	2.00613	1.66295	2.00961	2.11598	1.73221	2.46001
hsa-miR-3141_st	6.18374	7.2197	7.69798	7.01939	6.15493	6.9571	7.55392	7.21918	7.66676	6.28975	6.8637	6.91797	8.70946	7.65918	8.57998	7.77788	7.89539	8.58929	8.2527	8.10953	8.4066	9.36156	8.32321	5.92021	7.62567
hsa-miR-3142_st	1.57056	1.82065	1.6808	1.82257	1.66701	1.826	2.04859	1.65018	1.71026	2.32192	2.22483	1.95864	2.20779	2.10316	1.90002	1.72545	1.35809	2.0752	2.07991	1.68524	1.8492	1.68119	2.4373	1.69297	1.77722
hsa-miR-3143_st	1.82042	1.55275	1.54326	1.62372	1.56471	1.50909	1.79869	1.83661	1.53794	1.66699	1.62573	1.51778	1.50909	1.55153	2.27787	1.58284	2.06689	1.50758	2.06119	1.63036	1.71649	1.74464	1.32155	1.60171	1.91641
hsa-miR-3144-3p_st	1.67153	1.77805	1.67521	1.57017	1.55649	1.4674	1.56841	1.52808	1.39822	1.6342	1.58742	1.38828	1.68136	1.41181	2.56023	1.63237	1.79417	1.71581	1.84296	1.43876	1.3933	1.74589	1.62418	1.58503	1.75741
hsa-miR-3144-5p_st	2.38087	2.54395	2.86025	2.26238	2.00613	1.98791	2.01189	2.22233	2.66578	2.13333	1.91861	2.69775	2.05993	1.89762	2.87705	2.30332	1.93935	2.06772	2.20957	1.77998	2.93986	2.09971	1.91423	1.95236	2.64512
hsa-miR-3145-3p_st	1.32899	1.52098	1.4157	1.42943	1.50315	1.52105	1.43143	1.24658	1.23263	1.40169	1.79525	1.53715	2.12371	1.37098	1.42366	1.54734	1.43554	1.45603	1.5239	1.28115	1.43343	1.47822	1.93544	1.28115	1.59203
hsa-miR-3145-5p_st	2.08744	1.82138	3.52904	2.14865	1.92487	1.84727	2.61046	3.30449	3.09573	2.46306	2.28267	2.07444	2.31316	2.51945	2.07059	2.6224	2.30091	2.95922	1.95513	2.6188	1.71804	3.13844	2.14334	2.06329	2.85701
hsa-miR-3146_st	1.88963	1.78069	1.68821	1.9343	1.86771	1.84044	2.20068	1.44329	1.57671	1.93232	1.73027	2.24259	1.93881	2.01254	2.07247	1.6062	1.79681	1.56368	1.66295	1.64417	1.74212	2.34592	1.83971	1.65361	1.42219
hsa-miR-3147_st	2.38472	2.16672	3.69128	3.69128	2.6236	2.7326	2.8105	2.35342	3.1976	1.93579	2.52788	2.46685	3.40354	2.66668	2.18036	3.10309	3.80383	2.84893	2.93344	3.43601	2.74723	1.99157	2.40625	2.68509	2.77863
hsa-miR-3148_st	1.63185	1.72686	1.22486	1.33839	1.91757	1.59451	1.55381	1.63341	1.40166	1.60054	1.49608	1.66739	1.71083	1.36554	1.74347	1.45747	1.64833	1.59155	1.93687	1.60208	1.82788	1.56505	1.32923	1.37976	1.59801
hsa-miR-3149_st	2.15194	2.09183	1.33991	1.71342	1.861	2.19867	1.29814	1.90004	1.93132	2.34664	1.72661	1.67888	1.80437	1.68264	1.81995	1.59024	1.53209	1.53418	1.66928	1.44522	1.93441	1.45357	1.31418	1.84276	1.48606
hsa-miR-3150a-3p_st	1.97162	2.02892	2.07587	2.09181	1.78546	2.38271	1.93688	2.07779	2.33272	2.03092	2.08567	2.41588	2.52497	1.71614	2.2946	2.18764	2.0253	1.88462	2.47421	1.67975	2.13444	1.77786	1.73148	2.04306	1.89574
hsa-miR-3150a-5p_st	1.82988	1.77644	2.51312	2.25445	2.21602	1.58341	2.08575	1.89387	1.73144	2.45751	1.79391	1.76144	1.94448	2.34299	2.41714	2.30115	1.72531	1.96262	1.90004	2.12958	2.30525	2.24716	1.93069	2.00433	2.02709
hsa-miR-3150b-3p_st	1.67683	1.64594	1.49758	2.2325	1.62418	1.83447	1.67539	2.49994	2.04406	1.96064	2.03469	2.0927	1.75294	1.68827	1.66785	1.63516	1.85655	1.79756	1.97861	1.72377	2.19909	1.9632	1.73824	1.56766	1.88262
hsa-miR-3150b-5p_st	2.77791	2.31578	2.59402	2.2147	2.32512	1.74084	2.09979	2.34325	1.92924	1.90066	2.12539	1.74027	1.78939	2.20806	1.98146	2.68194	2.66359	2.18304	2.20863	2.31861	1.2968	2.07183	2.18459	2.09947	2.33438
hsa-miR-3151_st	3.21429	2.64031	3.27172	2.736	2.65563	2.7072	3.07658	3.01989	3.4444	2.34664	2.37538	2.99599	3.71417	2.47716	3.72733	3.97965	3.69933	3.17777	3.09871	4.17166	4.17253	5.97028	2.18125	2.27319	2.64462
hsa-miR-3152-3p_st	2.63901	3.4198	4.55445	2.79213	3.48832	3.28724	2.07665	3.31859	2.63219	2.99224	3.49933	2.98365	3.12955	2.20842	2.45553	4.57923	2.62527	4.96491	2.50744	3.16549	3.5424	1.97634	2.84708	3.09179	2.79213
hsa-miR-3152-5p_st	1.41434	1.37858	1.67997	1.92511	1.6439	1.3239	1.60368	1.66954	1.502	2.36062	1.50306	1.69996	1.62135	1.82791	1.66373	1.97625	1.64692	1.79844	1.7542	1.63213	1.60145	1.62422	1.71419	1.40228	2.0385
hsa-miR-3153_st	2.37704	2.06918	3.34936	2.72151	2.14591	2.40101	2.26136	2.57852	3.00246	2.03358	2.11344	2.48043	2.38689	2.08242	2.9262	3.80218	2.97812	2.65297	2.32057	4.18158	3.42669	5.06715	3.25816	2.41384	3.62784
hsa-miR-3154_st	3.5855	2.96521	3.99053	4.06358	2.37052	3.26168	4.39649	3.06491	4.39652	2.52597	3.60197	3.55163	3.51707	3.52018	3.999	3.80229	5.30301	3.42547	3.73963	4.63315	3.42325	7.2514	3.4368	3.19498	5.15706
hsa-miR-3155_st	2.13836	1.8063	2.79428	2.02034	2.08665	2.41036	2.37375	2.42126	2.07929	1.74024	2.34959	1.9544	1.77608	1.9236	1.68333	2.29255	1.99132	2.80477	2.00641	2.89214	2.30397	2.36799	2.09475	2.37086	1.5805
hsa-miR-3155b_st	2.23773	2.00835	2.75396	2.48519	2.22226	1.91146	2.88144	2.63835	1.91593	1.68111	1.79365	1.75535	1.56755	2.1815	2.32217	2.27333	2.24562	2.42171	2.3587	2.67333	2.01399	3.35085	1.84716	2.51983	2.77513
hsa-miR-3156-3p_st	1.60453	1.56329	1.78268	1.49372	1.8306	1.77125	2.04827	1.55971	1.79447	1.75608	1.61034	2.05918	1.67223	1.74672	2.11786	1.78214	1.78313	1.6923	1.65712	1.59268	1.90004	1.39189	2.13032	1.67587	1.70868
hsa-miR-3156-5p_st	5.49821	4.2265	5.31899	5.44509	3.6726	4.03829	4.76251	4.24967	5.12308	3.5424	4.22014	4.63688	4.94409	3.3221	5.91081	5.68325	5.58931	5.44241	5.8292	4.38745	4.99606	5.18981	4.16826	3.43186	5.30523
hsa-miR-3157-3p_st	1.74507	1.43847	1.75471	1.61058	1.81719	2.00734	1.65116	2.18566	1.44465	2.53541	1.79678	1.87072	1.67026	1.9206	3.25815	1.8646	2.42659	1.78156	1.82473	1.67026	1.66295	1.94922	1.78765	1.65524	1.6547
hsa-miR-3157-5p_st	1.62444	1.59834	1.54177	1.81238	2.05365	1.76651	1.9984	1.70069	1.83901	1.75608	2.14911	2.00297	1.62018	1.81241	1.54421	1.64811	1.93829	1.72846	1.81506	1.79571	2.03531	1.95116	1.72499	2.00778	1.54207
hsa-miR-3158-3p_st	1.98176	1.64749	1.70072	1.80147	2.25035	1.85149	1.99385	2.30187	2.40439	1.73719	1.70242	2.18771	1.80132	1.76313	1.54451	2.47258	1.76074	2.60319	2.58408	2.57541	2.03039	2.05748	1.82827	2.82325	1.87177
hsa-miR-3158-5p_st	2.03248	2.75733	2.00405	2.5908	2.54127	2.56492	2.06562	2.84596	2.40538	2.93587	2.60458	2.5045	2.2371	2.60648	2.03696	2.79374	2.61069	1.93757	2.42153	1.9735	2.15489	2.47025	1.73761	2.48092	2.17261
hsa-miR-3159_st	2.17478	1.83308	1.80919	1.79737	2.00613	2.23773	1.80485	1.64651	1.68479	2.03358	1.6888	1.57423	1.80919	1.8536	2.10613	1.93623	1.6687	1.60716	1.35244	1.7853	1.70783	1.87841	1.99385	2.138	1.99495
hsa-miR-3160-3p_st	1.86669	1.93491	1.90004	2.05818	2.03948	1.70935	2.08346	2.35391	2.64718	1.8721	1.63294	2.17933	1.83703	2.43481	1.64756	2.96573	1.94951	2.36895	1.90004	2.20999	2.08248	2.30124	2.12444	1.93826	2.66439
hsa-miR-3160-5p_st	1.48811	1.63338	1.54905	1.50792	1.51841	1.29168	1.50792	1.60804	1.53794	1.73144	1.80881	1.36165	1.43143	1.59444	1.46479	1.47024	1.34545	1.46975	1.56321	1.25314	1.64895	1.39192	1.60187	1.76806	1.54935
hsa-miR-3161_st	2.06854	1.88267	1.63171	1.99038	1.88062	1.75777	2.40266	2.36898	1.95352	1.8778	1.77858	1.69367	2.10796	2.55137	1.96737	1.79481	1.90041	1.99024	1.81363	2.61374	1.60444	2.57493	2.08388	1.91792	1.96021
hsa-miR-3162-3p_st	5.16704	2.96972	3.57503	3.59492	2.86606	2.88619	4.03797	2.2337	3.22183	2.82243	2.44931	2.92031	2.97243	4.64427	4.27121	3.20747	3.35433	2.48195	2.47676	2.53647	3.05502	3.11329	3.08533	2.85219	2.61038
hsa-miR-3162-5p_st	5.41509	6.39178	7.26091	7.41925	5.99036	6.66371	6.39666	5.95255	6.6629	5.36747	5.29137	6.46718	8.04727	6.31896	7.73379	7.65486	7.49234	7.46183	6.58921	7.13479	7.17689	8.58393	6.93096	4.89462	7.37235
hsa-miR-3163_st	2.73673	3.1688	2.94848	3.36019	3.12674	2.38018	2.72199	2.33299	2.59262	2.46394	2.23214	2.61173	2.93705	2.07124	2.91232	4.04209	3.04632	4.01452	2.56722	4.91336	3.71524	3.10352	3.99256	3.06411	2.83969
hsa-miR-3164_st	3.05216	2.08397	2.27858	2.26406	1.78835	2.12603	2.00089	1.98713	1.97302	2.58585	1.86928	1.87114	1.84327	1.99355	2.24791	2.02568	1.90875	1.99006	1.90004	2.16785	1.90004	1.96876	1.78765	1.97912	2.04101
hsa-miR-3165_st	1.96453	1.81417	1.97023	1.71716	2.03053	1.66359	1.84308	2.31749	2.04798	2.1907	1.97996	1.59968	2.1167	2.6025	2.112	2.30723	2.01353	1.98684	1.80931	2.00458	1.97941	1.9264	1.85107	2.00433	2.26679
hsa-miR-3166_st	2.26216	2.40774	2.64914	1.75831	1.8624	2.0927	2.16858	2.51439	2.31899	1.88986	1.94597	1.89743	1.70941	1.68264	2.32195	1.80754	1.90995	2.42347	2.07337	2.68735	2.20726	2.29844	2.19179	1.97193	2.20346
hsa-miR-3167_st	1.73876	1.70378	1.70822	1.78505	1.6439	1.77512	1.81708	1.83797	1.73017	1.60762	1.76742	1.70941	1.60139	1.74369	1.53939	1.69364	1.91616	1.6439	1.66295	1.7946	1.44286	1.76663	1.6855	1.72349	2.03011
hsa-miR-3168_st	1.65987	1.743	1.863	2.08969	1.91616	1.73079	2.18386	1.6803	2.0527	1.84412	1.5227	1.76924	1.45005	2.3445	1.90746	1.72545	1.97193	1.93008	1.90435	1.83036	1.90674	2.66296	1.86108	1.73741	1.6547
hsa-miR-3169_st	1.90935	1.62865	1.90004	1.951	1.61927	1.55055	1.59595	1.51502	1.84125	1.77189	1.78219	1.4359	1.83317	1.56217	1.59666	1.79007	1.5581	1.6439	1.6243	1.70242	1.53609	1.58599	1.54846	1.68533	1.96587
hsa-miR-3170_st	1.76921	1.90004	1.76839	1.25597	1.74079	1.73313	1.50614	1.54855	2.04406	1.55548	1.24171	1.96713	1.74626	1.30586	1.85816	1.54812	1.47257	1.5464	1.57679	1.81286	1.92871	1.63574	1.99385	1.5161	1.42856
hsa-miR-3171_st	1.85742	1.82913	1.83945	1.76192	1.80023	1.66764	1.63341	1.67141	1.65686	1.6468	2.62783	1.67965	1.61893	1.44462	1.54923	1.30775	1.67141	1.60766	1.6925	1.44585	1.33839	2.0824	1.82896	1.63843	1.38676
hsa-miR-3173-3p_st	2.65506	3.58255	3.6684	3.55235	1.9592	2.66674	4.5172	3.91631	2.59297	2.22659	2.96686	3.01647	2.36586	2.21217	3.81687	3.74243	3.03352	3.68867	2.79213	4.00532	2.47215	4.1106	3.90443	2.77655	3.2502
hsa-miR-3173-5p_st	1.53572	1.51584	1.23772	1.47559	1.79495	1.64666	1.34903	1.34563	1.52975	1.93315	1.40005	1.52518	1.8034	1.92237	1.48171	1.48116	1.19614	1.4885	1.61615	1.30549	1.6375	1.64	1.30363	1.34082	1.67133
hsa-miR-3174_st	1.7146	1.99689	1.72996	2.12625	2.25231	1.81914	1.87851	1.90523	1.94781	1.586	2.08969	1.88747	1.80886	1.88609	1.60284	1.98157	2.07208	1.73373	2.15359	2.33719	1.66295	1.78684	1.66473	2.00433	1.27309
hsa-miR-3175_st	5.05669	4.78543	4.00188	6.24639	5.55343	6.13522	5.97077	5.96774	6.12784	4.38276	6.33571	6.84078	6.37205	4.51426	6.72655	6.38379	7.05086	6.70734	7.61938	6.98396	7.99456	7.57745	5.2265	5.2265	6.95896
hsa-miR-3176_st	6.30699	5.26086	5.02736	5.00774	4.96446	4.65405	5.67424	4.13539	5.16697	4.37161	4.3077	5.80684	5.27947	3.1978	6.13864	5.89644	5.14604	4.78613	6.0511	3.17931	5.84996	2.85213	3.46899	3.82836	4.38211
hsa-miR-3177-3p_st	3.53962	3.24846	3.47888	3.95924	2.17714	2.47687	2.71479	2.2492	2.76019	2.10957	2.41797	3.42522	3.34735	3.31662	2.27069	3.76034	2.38472	3.62445	3.06599	4.26981	2.52289	3.64861	2.21847	3.03343	3.80133
hsa-miR-3177-5p_st	1.46945	2.32601	1.89718	1.70795	2.00613	1.64927	1.47024	1.68264	1.68877	1.77433	1.87301	1.61627	1.62789	1.70999	1.83071	1.71437	1.56106	1.53375	2.01206	1.67292	1.70328	1.74278	1.81938	1.93139	1.41515
hsa-miR-3178_st	8.12256	9.0144	8.60256	8.97483	8.38126	8.72849	8.52712	8.64838	8.80377	8.37132	8.32746	10.2092	9.43455	8.59239	9.90022	9.41976	9.26665	10.2074	9.57669	10.0291	10.1491	9.66295	9.4933	7.19606	9.74967
hsa-miR-3179_st	1.47649	2.00338	1.66952	2.23998	1.82762	1.67298	1.80401	1.82049	1.67292	1.90637	2.29682	1.88001	2.25463	1.93181	1.84567	1.85324	1.79418	1.9223	2.22457	1.8911	2.33993	2.82169	1.55293	1.84013	1.6754
hsa-miR-3180-3p_st	4.2863	5.24252	4.37253	4.96178	5.05563	5.58469	5.81743	6.38301	5.90992	2.48406	4.85354	6.09026	6.79982	4.90796	6.39622	6.31528	5.932	6.7564	6.59984	6.03356	6.61423	3.4061	5.6431	4.83208	5.28355
hsa-miR-3180-5p_st	2.32085	1.82863	2.47516	1.95674	1.91616	1.49458	1.94235	1.79435	1.78931	1.62253	1.68137	1.72302	1.73491	1.68264	1.818	2.38829	1.89273	1.85278	1.77934	1.77713	2.02238	3.24252	1.93754	1.77271	1.7934
hsa-miR-3180_st	3.65424	4.38025	2.50173	3.63834	3.58267	4.75297	5.5206	5.97132	5.02899	2.7224	4.71606	5.02037	6.73537	3.12778	5.94696	5.22127	5.06203	5.3357	5.95542	4.35158	6.3232	5.24377	5.72235	4.41018	3.73697
hsa-miR-3181_st	2.23773	2.05725	1.94444	1.94381	2.20865	1.78207	2.7505	2.07779	1.91888	1.84976	2.28911	2.3766	2.25208	2.06235	1.63037	2.50819	1.79538	2.23561	2.92761	1.8639	2.146	2.27326	2.52341	2.05819	2.04682
hsa-miR-3182_st	1.43143	1.55363	1.61087	1.26435	1.63918	1.85149	1.33944	1.626	1.79046	1.78348	1.45415	1.70745	1.50022	1.5049	1.68325	1.4136	1.78505	1.63126	1.6222	1.58976	1.59004	1.65691	1.49429	1.5582	1.55427
hsa-miR-3183_st	2.01473	1.49452	2.12623	1.84793	1.84486	2.16561	1.68909	1.82448	1.42263	1.69353	1.77229	1.49956	1.66289	1.89548	1.74468	1.75687	2.05498	1.59423	1.65769	1.95108	1.66777	1.70238	1.90571	1.56222	1.72875
hsa-miR-3184_st	2.26492	2.14858	1.70296	1.77253	1.99099	1.71375	2.04859	1.82212	1.81472	1.75241	2.04146	2.82962	1.52105	1.6656	1.88221	1.84383	2.12394	1.91616	1.66964	1.93772	1.80726	1.70238	1.43143	1.70177	1.93746
hsa-miR-3185_st	7.35255	8.0168	7.48524	7.95744	7.43476	8.03031	8.00665	7.5188	8.83729	6.83377	6.65046	7.62018	9.5857	8.14418	8.82331	8.23005	8.28359	8.95907	8.70848	8.24234	8.816	9.23279	9.0586	7.03282	7.98766
hsa-miR-3186-3p_st	1.78387	2.35627	1.9093	1.93455	2.04037	1.80592	2.19504	2.35803	1.98626	1.42005	1.9343	2.26871	2.05995	1.58147	1.68991	2.04408	2.28706	1.87608	1.84971	2.6264	1.8243	1.52378	1.78765	1.954	2.12304
hsa-miR-3186-5p_st	1.54205	1.9763	1.58526	1.6554	1.45876	1.68435	1.46379	1.59735	1.51817	1.56855	1.72723	1.9492	1.77543	1.53893	1.55008	1.98157	2.23238	1.68213	1.54836	1.58398	1.70122	1.70845	1.58008	1.24675	1.40161
hsa-miR-3187-3p_st	2.68916	3.32878	2.54532	3.40233	2.12544	2.77585	4.00492	3.69718	4.25432	2.32763	3.37552	4.26259	5.39464	2.66668	3.09474	3.3728	3.00606	5.29501	4.59788	2.86521	3.49286	2.04879	2.59356	3.25471	2.4316
hsa-miR-3187-5p_st	1.64751	2.1892	2.6158	2.51988	2.04022	2.36263	2.32816	2.38571	2.41581	2.07037	3.22542	2.74598	2.57818	1.64185	2.2724	2.46653	2.96278	2.97798	3.04228	2.35633	3.06421	1.70494	1.91255	2.66086	2.29835
hsa-miR-3188_st	3.10498	4.68193	2.84625	5.95419	3.80977	4.99222	4.20185	4.73096	5.73491	4.44863	3.91517	5.16463	7.25655	4.37357	4.67719	5.84314	5.08369	6.43144	5.60726	5.65265	5.9283	3.07142	5.42773	3.76192	5.20367
hsa-miR-3189-3p_st	1.8222	1.51816	1.59035	1.80767	1.74791	1.79306	1.69164	1.69628	1.69057	1.6833	1.76284	2.12058	2.23561	1.86522	1.83779	1.98381	1.65537	1.64139	1.69261	2.3199	1.8243	2.03614	1.6373	1.72295	2.02709
hsa-miR-3189-5p_st	1.75275	1.70378	2.19843	2.53816	1.82894	1.85149	2.27268	1.82072	1.45948	2.02638	2.03753	2.05472	1.58111	1.48927	1.55958	1.78984	2.02296	1.6439	1.40003	2.28292	1.79772	1.65188	1.77358	2.25474	1.93712
hsa-miR-3190_st	1.80586	2.64704	2.51403	2.30503	2.74192	1.58278	2.37423	2.1715	2.36799	1.72148	2.00886	2.31605	2.46272	1.98455	2.81341	2.29874	2.91388	2.21719	2.34048	2.62279	2.34231	2.34705	2.49012	1.89354	3.23045
hsa-miR-3191_st	2.04914	1.68841	1.99557	1.76944	1.84476	2.17077	2.19467	2.25445	2.28795	1.85255	1.87866	2.2081	1.5457	2.57543	3.1023	1.79758	2.85832	1.67329	1.77379	2.06961	2.18609	1.82261	2.40767	1.89162	2.46963
hsa-miR-3192_st	1.7815	2.10866	2.14749	2.50345	2.56103	2.43094	2.25116	2.42585	2.31233	2.90374	1.95046	2.67225	2.41478	2.14988	2.86809	2.42968	2.08532	2.2884	1.81897	2.62448	2.86809	2.15166	2.22319	2.25311	3.44205
hsa-miR-3193_st	1.65486	1.89048	1.32549	1.95157	1.85101	1.91077	1.89777	1.79454	2.06915	1.95611	1.69985	1.63861	1.52105	1.83182	1.94216	1.86358	2.04144	1.84535	1.67221	1.7028	2.19916	1.94688	2.11843	1.80395	1.8992
hsa-miR-3194-3p_st	1.63134	1.42025	1.65492	1.7712	1.32597	1.58176	1.70011	1.82344	1.54638	1.73477	1.53025	1.61484	1.38559	1.89253	1.39717	1.59481	1.79584	1.47101	2.10224	1.82423	1.44415	1.83764	1.82585	1.74596	1.43346
hsa-miR-3194-5p_st	2.70498	2.63713	3.32311	2.99653	2.99655	2.21116	3.59089	3.22299	3.23205	2.57623	2.51415	3.8038	2.3533	2.89497	2.37421	3.3984	2.32061	2.62422	2.21429	4.24132	2.31196	2.31168	2.9324	2.60218	3.03464
hsa-miR-3195_st	6.53367	6.86453	7.16201	7.49106	6.63938	7.017	6.40035	6.75982	6.82737	6.33666	7.17995	7.19653	7.66385	5.60304	7.37605	6.87174	6.89992	7.5041	7.43122	7.59116	7.10405	4.0783	7.25562	5.8459	7.07179
hsa-miR-3196_st	11.5833	11.9521	11.7536	11.4617	11.3243	11.6701	12.1191	11.8545	11.5483	11.0204	11.5138	11.7005	12.93	11.3792	12.3825	12.2003	12.4042	12.3896	12.1148	12.1164	12.2541	12.2091	11.8618	10.263	12.2237
hsa-miR-3197_st	6.56866	7.72955	6.23266	6.71246	5.8974	7.21781	6.88315	5.90675	6.32169	5.91334	6.17998	6.55883	5.53627	5.88302	7.27265	6.49778	7.93298	5.757	6.59583	6.32344	6.25193	4.98034	6.43424	5.8581	7.39319
hsa-miR-3198_st	2.23773	1.6838	2.80775	2.75048	2.90867	2.32755	2.88973	2.3741	2.42107	2.02961	2.44448	2.14352	2.48308	3.13747	2.91826	2.1779	2.47537	2.19396	2.60297	2.80641	3.03604	2.46736	2.16246	2.43126	2.20941
hsa-miR-3199_st	1.83182	2.59084	2.33127	1.64622	1.83499	1.56945	1.76456	1.74429	1.96794	2.03225	2.62818	1.56373	2.13526	2.09572	1.70757	2.24972	1.74784	2.08738	1.8309	1.99964	2.39674	2.62332	2.30585	2.22185	1.93617
hsa-miR-31_st	10.248	9.29397	10.6921	10.6951	9.34856	10.4427	9.10525	10.058	9.97959	10.403	10.484	9.83559	10.1454	9.63088	9.81044	9.35685	11.4069	11.1471	11.4753	11.9328	11.6269	8.79161	8.79708	11.953	9.87804
hsa-miR-32-star_st	1.45149	1.568	1.41086	1.69107	1.62172	1.60347	1.2884	1.45451	1.3939	1.39136	1.42111	1.59266	1.34481	1.31781	1.36366	1.29498	1.46551	1.29227	1.60603	1.24727	1.6429	1.57429	1.1617	1.43984	1.31225
hsa-miR-3200-3p_st	1.70506	1.80261	1.33021	1.3808	1.83753	1.98365	4.47325	2.07779	1.54165	1.50821	3.082	1.81914	2.12371	1.907	1.54482	1.89669	1.53022	1.77254	1.78698	1.96937	1.82801	1.75542	1.44035	2.2398	1.6547
hsa-miR-3200-5p_st	2.11645	2.51429	2.72023	3.03072	2.75497	2.74507	2.36911	3.54559	2.24407	2.31586	2.28855	1.93232	2.27621	2.4749	2.16395	2.99678	2.5216	2.37025	2.57219	2.52287	2.00679	2.04721	2.94607	2.58571	2.17297
hsa-miR-3201_st	7.76221	8.74189	7.93366	6.14795	7.16346	6.58047	6.27272	5.90648	7.03131	6.53962	4.94727	5.73747	5.7685	4.19042	8.6365	7.487	7.46904	7.00807	6.27217	7.34544	6.65101	3.37183	5.83015	5.36008	5.82049
hsa-miR-3202_st	1.71576	1.70045	2.35351	1.75938	1.76485	1.92632	2.04859	1.93155	2.82392	1.88206	2.57045	2.17279	2.0234	2.11982	2.55231	2.15707	2.26696	2.26838	1.7839	2.25051	2.46272	2.46222	1.72114	2.18975	1.95186
hsa-miR-320a_st	10.843	11.6825	11.6205	12.0349	11.3892	11.0377	11.6982	11.5215	11.6861	11.4263	12.0079	10.8022	12.301	11.2295	12.1064	12.073	11.6318	12.4535	12.3647	12.0804	12.6845	12.4674	11.4205	10.93	11.6669
hsa-miR-320b_st	10.6292	11.4784	11.4399	11.7689	11.2168	10.7885	11.4847	11.3002	11.4999	11.2672	11.9008	10.5332	12.1933	11.0176	11.8633	11.8126	11.4066	12.274	12.245	11.7249	12.2625	12.3314	11.2244	10.7426	11.5272
hsa-miR-320c_st	10.3281	11.2604	11.3055	11.6933	11.0358	10.5656	11.1242	11.1064	11.3567	11.1033	11.8687	10.4016	12.0902	10.7029	11.6708	11.6092	11.1394	12.0959	12.1463	11.7167	12.1057	12.133	11.1128	10.4866	11.2484
hsa-miR-320d_st	8.55902	10.0607	9.41466	9.87389	9.68438	8.92905	9.39187	9.06577	10.0149	9.58204	9.69544	8.56026	10.4158	9.38637	10.2425	10.3113	9.6353	10.2432	10.7426	9.96971	10.9029	11.0079	8.95399	9.38318	9.11417
hsa-miR-320e_st	5.5623	6.7692	6.22986	7.26164	6.47326	6.44117	5.99589	6.3593	6.41213	6.96301	7.57077	6.30027	7.64288	6.40332	7.18527	7.1622	5.91227	7.73702	8.1319	7.3782	8.35557	6.6977	6.09813	6.87842	6.79505
hsa-miR-323-3p_st	2.25509	1.78049	2.10319	1.97533	2.13662	2.0389	1.98272	2.82371	2.12371	1.63289	1.72977	1.71286	1.70941	2.31037	2.0932	1.67151	2.1804	2.13622	1.8347	2.17454	1.90004	2.40741	1.61319	2.11719	1.61326
hsa-miR-323-5p_st	1.76018	1.66052	1.80636	1.77574	1.42466	1.55993	1.71236	1.82528	2.07499	1.75608	1.79063	1.74033	1.79698	1.85989	1.3962	1.59481	2.01484	2.03272	1.55551	1.67228	1.92298	1.78064	1.75207	1.98936	2.05331
hsa-miR-323b-3p_st	1.7115	1.8982	1.51728	1.50104	2.21602	1.82478	1.61441	1.98695	1.7675	1.63196	1.8691	1.69403	1.80576	1.82677	1.54495	2.08193	2.09693	1.28611	1.78294	1.86497	1.66612	1.94762	1.53971	2.12831	1.72349
hsa-miR-323b-5p_st	1.7789	1.81373	1.78068	1.8899	1.35675	1.97958	1.58471	1.81383	1.93479	2.16167	1.66501	1.65841	1.91981	1.58282	1.80588	1.80504	1.74065	1.45403	2.19784	2.06961	1.65357	1.71408	1.50491	1.85158	1.86375
hsa-miR-324-3p_st	5.60106	5.28199	4.92013	6.4795	6.45403	5.24627	5.51791	6.7484	6.15471	6.41941	7.15201	6.53977	5.80137	6.16991	6.69242	5.94164	5.71601	6.31389	6.29385	5.96617	6.54561	2.71368	6.23109	6.51904	5.40606
hsa-miR-324-5p_st	8.29611	8.14215	7.96016	8.24272	8.51357	7.59906	8.40257	8.95359	8.42389	7.7147	9.03694	8.51143	7.41173	7.47226	8.57922	7.71878	7.35472	8.32351	8.13077	8.6457	7.86157	5.96846	7.99919	7.95853	8.29259
hsa-miR-325_st	1.54344	1.42621	1.40827	1.85684	1.80106	1.76924	1.82642	2.01137	1.773	1.53926	1.47282	1.87811	1.64305	1.42506	1.70604	1.65218	1.78505	1.68705	2.02585	1.67384	1.65688	1.65688	1.94624	1.65853	1.82258
hsa-miR-326_st	1.52659	2.53193	1.46886	2.2595	2.05923	1.81421	1.71158	2.21717	1.53794	2.82585	2.48093	2.48093	1.67213	2.3603	1.65595	1.79166	1.83816	2.48249	2.07315	1.63564	1.86276	1.95747	1.5364	2.94505	1.89602
hsa-miR-328_st	1.83182	1.73096	1.62634	2.51988	2.26756	2.27006	1.66573	3.9976	3.57749	2.27968	2.25647	2.70168	2.29516	2.42672	2.08951	2.13936	3.02804	2.17967	3.69313	2.33228	1.77221	2.15622	2.59952	4.75667	1.34965
hsa-miR-329_st	1.67124	2.835	2.12371	1.37904	2.507	1.9152	1.86817	3.56478	1.51928	2.03408	1.89612	2.00024	1.3243	1.79365	1.72735	1.66882	1.63117	1.4976	1.55663	2.06961	2.0259	1.82137	1.72165	2.21158	1.90829
hsa-miR-32_st	2.63662	1.98332	2.0492	2.17901	3.40691	2.02644	2.47622	2.38098	2.46272	2.04549	1.93321	3.6251	3.28869	2.5796	2.67803	2.54127	2.08337	3.99959	2.93506	2.57283	3.8472	2.60151	2.65725	2.17317	2.26968
hsa-miR-330-3p_st	5.16953	2.86862	5.38029	5.67409	5.54519	4.22996	6.47076	6.80457	5.6681	4.69356	5.36833	5.23049	4.06147	4.20204	4.35086	4.97381	4.9174	4.72313	4.85222	6.51136	5.02017	4.29615	4.04972	5.20672	6.02317
hsa-miR-330-5p_st	1.64594	1.49921	1.66224	1.63341	1.7693	2.3628	2.1456	2.03955	1.90911	1.69592	1.96239	2.43901	1.74352	1.75233	1.80365	1.92758	1.91639	1.59538	2.28543	1.92195	2.12823	1.52382	1.53842	2.12831	1.48754
hsa-miR-331-3p_st	5.77187	5.02235	6.13265	5.86523	5.91801	5.11267	6.1359	6.64593	6.22765	5.51561	5.97243	5.87866	5.35122	6.34482	5.92747	5.79017	5.88732	5.10632	5.41964	6.34235	5.5151	3.12822	6.88417	6.5612	5.48365
hsa-miR-331-5p_st	2.52568	2.46776	2.53455	3.65002	3.85149	3.49759	3.51755	3.60238	2.95261	2.64993	4.68721	4.6824	2.0127	2.50909	3.1967	2.36461	3.36864	3.14852	2.1196	3.25471	2.25622	1.46199	2.47797	3.91804	2.20544
hsa-miR-335-star_st	1.43554	1.46838	1.46652	1.71325	1.31426	1.43206	1.41371	1.56143	1.88183	1.5143	1.31496	1.40507	1.71352	1.37344	1.6413	1.36272	1.33081	1.44233	1.3447	1.52519	1.73989	1.39806	1.3957	1.63869	1.38753
hsa-miR-335_st	6.46261	6.75061	4.98009	4.73874	5.31419	4.90982	4.34097	4.04983	5.20527	4.82363	3.83761	4.56494	4.32628	2.56138	3.92037	5.93274	4.49862	5.90768	5.40287	5.36185	4.60723	2.88233	3.57847	3.98705	3.74267
hsa-miR-337-3p_st	1.69809	1.47506	1.54521	1.73799	1.72982	1.85993	1.89536	1.35838	1.63302	1.68245	1.61026	2.15554	1.30901	1.69034	2.24331	1.47794	1.67199	1.84686	1.47537	1.64111	1.72489	1.65459	2.04393	1.73004	1.27573
hsa-miR-337-5p_st	4.91004	5.54172	2.60364	4.69569	6.11731	5.78713	3.9415	4.52129	4.9643	5.69867	5.10277	3.36656	4.46512	3.96146	3.19779	3.12201	3.46121	3.05771	4.36994	3.45668	3.83971	2.28972	3.53472	4.99738	2.40846
hsa-miR-338-3p_st	1.56709	1.67208	1.68663	1.81456	1.57548	1.39352	1.47253	1.5629	1.66061	1.53871	1.91115	1.38778	1.78031	1.83294	1.52266	1.84811	1.4973	1.51663	1.88972	1.44441	1.95996	1.76121	1.6598	1.57449	1.53497
hsa-miR-338-5p_st	1.87432	1.98288	1.50982	1.93898	2.94751	2.47025	2.15604	1.98547	1.86159	2.10675	3.4486	1.79225	2.19882	2.32963	2.53881	2.16268	1.70226	1.69542	2.5102	2.03765	1.7704	2.0521	1.8951	2.20578	1.35146
hsa-miR-339-3p_st	5.48766	5.88481	4.37253	6.54383	6.52297	5.89898	6.15847	6.07967	7.1503	6.37415	6.95658	5.73108	6.82016	5.97401	6.17378	6.76901	6.31667	6.22127	6.20579	7.04032	6.68138	2.57655	6.48793	6.42471	6.15772
hsa-miR-339-5p_st	3.77278	3.42087	4.01675	5.5455	5.80934	4.44741	5.58536	5.66352	6.33934	4.60717	6.42245	5.42268	5.68108	5.60304	5.08662	6.36428	5.08936	5.11357	5.27756	6.06424	5.60981	2.0398	6.90114	7.13101	4.02126
hsa-miR-33a-star_st	1.65894	1.60909	1.96417	1.57017	1.98993	1.22461	1.96134	1.64718	1.64718	1.56444	1.80322	1.7636	1.8383	1.68264	2.05378	1.76007	1.69488	1.44205	1.48721	1.83871	1.88843	2.24582	1.78527	1.69932	1.95006
hsa-miR-33a_st	1.6247	2.08079	1.66624	1.73765	1.61104	1.54093	1.36027	1.59226	1.77872	1.81568	1.91645	1.81366	1.57756	1.53354	1.30142	1.57756	1.93324	1.2688	1.66295	1.41744	1.37388	1.51488	1.78765	1.56238	1.8212
hsa-miR-33b-star_st	2.4634	1.60685	1.72596	2.0926	2.13561	2.0123	2.45762	2.2391	2.89234	1.82784	2.08671	1.92959	2.00904	2.25938	2.35412	1.67219	2.21602	1.99676	2.48578	2.12131	2.04454	2.38572	1.83575	2.65839	1.95105
hsa-miR-33b_st	1.41003	1.41622	1.32022	1.60157	1.32597	1.54266	1.36965	1.41622	1.54618	1.51552	1.55509	1.30217	1.27352	1.41615	1.5821	1.50164	1.47024	1.20727	1.3854	1.44739	1.34913	1.67612	1.58741	1.46858	1.64459
hsa-miR-340-star_st	2.11674	1.75068	1.51549	1.49033	1.45897	1.35446	1.44425	1.59226	1.39032	1.41541	1.44329	1.61484	1.66883	1.83182	1.53939	1.41345	1.63743	1.91616	1.48623	1.43202	1.79878	1.57672	1.27983	1.48391	1.35714
hsa-miR-340_st	2.19722	2.71052	2.54703	2.66645	1.99715	1.61862	1.7345	1.96608	1.86982	1.88508	2.06597	1.77995	2.43002	1.53413	1.90887	2.26669	2.05481	1.88786	2.48825	1.86288	2.09446	1.70089	1.83605	2.00433	1.80822
hsa-miR-342-3p_st	10.3261	10.1551	10.9991	10.5179	10.5727	10.411	11.0791	10.1191	10.7891	10.1064	11.0984	10.1978	9.2529	10.4918	10.5206	11.9588	11.0834	9.35438	9.44661	11.42	9.14795	9.28538	10.7911	10.7616	10.671
hsa-miR-342-5p_st	5.73688	6.27935	7.80443	6.78421	6.17504	6.03533	6.17052	5.58775	6.83123	5.88567	7.04456	6.07977	6.67812	7.08087	7.76554	8.10189	7.36414	6.84249	7.02389	7.59687	6.83048	5.32607	5.888	6.57049	6.58818
hsa-miR-345_st	6.89335	6.78647	7.02336	7.56773	7.41033	6.2954	8.31945	7.59467	7.18739	7.62798	8.77042	7.42925	7.24758	6.19021	6.7916	7.33773	7.3257	6.97963	6.51642	7.73214	6.2141	4.14994	7.13036	7.63095	7.59121
hsa-miR-346_st	2.03724	1.65958	1.84716	1.96315	1.97566	3.10556	2.0715	1.65015	1.76063	2.21373	1.80183	1.88878	2.53026	1.99385	1.76249	1.67702	1.28125	1.86093	2.0442	1.99079	1.91152	1.56947	1.89673	2.56323	1.53317
hsa-miR-34a-star_st	2.51353	2.57248	3.01021	2.54998	2.81894	3.73356	4.3161	2.80926	2.89935	2.93869	3.10303	2.82628	3.05776	2.65523	1.84755	2.96265	3.08214	2.48195	2.4899	2.26435	2.06966	2.01904	1.84159	4.08414	2.65157
hsa-miR-34a_st	8.9156	8.46709	9.013	8.99231	9.07062	8.91173	10.2653	8.72585	9.32685	9.3343	9.68734	8.81349	8.80613	9.03851	8.11297	9.47978	9.33467	9.00615	8.82668	9.42198	8.89508	8.14104	9.10522	9.03337	9.39231
hsa-miR-34b-star_st	2.02399	2.23003	1.80203	2.34673	1.82776	2.49839	2.01825	2.36234	1.93538	4.2226	2.90085	2.38925	2.19392	1.93018	1.78071	1.96144	2.42803	2.23443	2.30641	1.89045	2.2251	1.89045	1.78647	1.84275	1.38342
hsa-miR-34b_st	1.82544	3.31883	3.10254	1.5638	1.6439	1.8518	2.32764	1.68849	2.21496	2.13958	2.01198	1.72112	2.33279	1.89498	2.01878	2.03294	2.01121	1.87543	2.24279	2.17516	1.91175	3.47077	2.29947	2.25355	2.32463
hsa-miR-34c-3p_st	2.34447	2.6266	3.69017	3.08129	1.92105	3.00089	2.25934	4.42765	2.67898	3.929	3.97337	3.94047	1.90493	2.66668	2.13095	3.05264	3.86913	2.41993	2.59705	4.11557	1.60081	4.40181	4.677	2.97224	3.02371
hsa-miR-34c-5p_st	2.46049	2.68665	2.26632	4.82831	2.61695	3.97489	2.41095	6.24848	2.3888	5.6573	5.48043	4.63928	2.50358	2.15179	2.02819	2.09226	3.73596	2.43912	1.66295	2.20408	2.08236	1.74258	3.85206	3.21002	1.64163
hsa-miR-3529_st	1.41021	1.50792	1.12634	1.58187	1.51704	1.99028	1.50614	1.66626	1.41626	1.51783	1.86427	2.02161	1.64499	2.10127	1.45895	1.71041	1.48193	1.40105	1.51663	1.18555	1.77494	1.32587	1.51128	1.4725	1.21251
hsa-miR-3545-3p_st	1.64315	1.72545	1.76614	1.69596	1.66103	1.73572	1.84409	1.73181	1.78906	1.77845	1.81123	1.80504	1.88305	1.56936	1.53116	1.73181	1.62617	1.59734	1.47111	1.85842	1.66295	1.73142	2.11401	2.18496	2.16741
hsa-miR-3545-5p_st	2.05737	1.79641	2.60241	1.4174	1.72982	2.0927	1.61449	1.79435	2.13623	1.9645	1.91957	1.72003	1.68488	1.59526	1.38401	1.72545	2.11276	1.88333	1.68654	1.45574	1.73775	1.74066	1.89303	1.8435	2.19091
hsa-miR-3591-3p_st	2.1149	1.82508	3.13502	2.44491	2.24027	1.49186	2.73759	2.40897	2.49299	1.62987	2.31238	2.03726	2.10509	3.13805	2.27753	3.49916	2.91844	2.16545	2.528	3.00828	2.35171	4.47416	1.99192	2.23773	2.22373
hsa-miR-3591-5p_st	1.76687	1.56879	2.01709	1.97213	1.70502	1.87933	1.7442	1.59183	1.60363	1.69391	1.77775	1.71253	1.58939	1.63596	1.92697	1.56385	1.61878	1.64111	1.7064	1.68923	1.88842	1.70175	1.85333	1.66132	1.9494
hsa-miR-3605-3p_st	1.9449	1.88168	1.77821	1.77048	1.80621	2.30812	1.45566	1.83916	1.42307	1.75079	2.06014	2.19201	1.70941	2.3575	1.79672	1.31389	1.42081	1.65836	1.65397	1.75293	1.62994	1.62811	1.6598	2.12302	1.72509
hsa-miR-3605-5p_st	3.35959	2.81925	2.79428	3.16255	3.46714	2.59808	2.94323	2.98862	3.00234	2.88397	3.9903	2.25757	3.23784	3.45074	3.56471	2.90888	3.17421	2.85952	2.51013	3.46952	2.22711	3.03981	2.20684	3.31517	3.18273
hsa-miR-3606_st	1.76081	1.92616	1.91921	1.43143	1.76867	1.80675	1.68005	1.67094	1.76428	2.34664	1.63341	1.48645	1.96542	1.61729	1.52084	1.72149	1.75655	2.14734	2.20324	1.53711	2.08302	1.64031	1.76	1.55204	1.64819
hsa-miR-3607-3p_st	1.46761	1.4953	1.44871	1.36381	1.67699	1.46007	1.43143	1.89613	1.57104	1.79982	1.61128	2.09025	1.21998	1.71881	1.52572	1.85824	1.36165	1.47131	1.79334	1.53833	1.88056	1.73856	1.73083	1.78982	1.55281
hsa-miR-3607-5p_st	2.99582	2.21949	4.01996	3.42204	4.36214	3.79654	3.81677	3.6025	3.65468	2.41505	5.44812	4.67166	3.6991	3.67963	2.48805	3.78032	3.91079	3.23161	3.31363	3.12724	3.5441	2.28508	3.71485	4.95246	2.14516
hsa-miR-3609_st	3.02975	3.62963	3.32663	4.43692	3.37471	4.15016	3.68791	4.14172	5.08899	3.8762	3.09796	3.91495	4.70917	2.98638	2.64412	5.01622	4.22766	3.881	3.09208	3.0217	3.65063	2.03598	3.71131	4.68449	2.38472
hsa-miR-361-3p_st	1.89808	1.96924	2.05787	1.61959	2.67853	2.77585	1.99968	2.30076	2.65401	2.18679	2.29201	2.95573	2.62813	2.45458	1.96875	3.37048	2.40332	2.13008	2.34686	1.69789	2.86218	1.81609	2.37377	4.13987	1.48804
hsa-miR-361-5p_st	9.84875	10.3791	10.0699	9.78933	10.5611	9.91908	10.242	10.2928	9.90034	10.5746	10.4363	9.88226	9.05379	9.74415	10.3663	9.52503	9.05709	9.12321	9.12947	9.41422	8.65324	8.38989	10.5085	9.75615	10.476
hsa-miR-3610_st	2.34016	2.40753	2.99883	3.11131	2.86015	1.92298	2.87113	2.98545	3.34583	2.35541	2.36396	2.57865	3.03326	2.4097	3.36656	3.13659	3.50526	2.75058	3.02446	4.25071	3.1688	3.59123	2.57523	3.15892	3.2022
hsa-miR-3611_st	1.92526	1.73374	2.15961	1.61797	2.41457	1.7713	2.14746	2.07779	1.99701	1.71767	1.92974	1.60049	2.05392	1.46532	2.34948	1.88122	1.71259	1.73959	1.9132	1.42433	1.89698	1.76286	1.93495	1.90476	1.84251
hsa-miR-3612_st	2.54381	2.40753	2.47332	2.34576	2.64427	2.60814	2.59081	2.42203	2.46272	1.87107	1.9343	1.97046	3.68775	2.6658	3.25302	3.05939	2.38472	2.48855	2.69574	2.20715	4.34871	3.7113	2.09685	2.36192	2.38384
hsa-miR-3613-3p_st	10.4467	10.7607	10.6099	9.59918	8.70746	9.54026	8.86777	8.13759	8.93435	9.71375	7.97879	8.84057	9.7155	8.9649	10.6112	9.84077	9.00956	10.344	10.0378	9.61538	10.0219	10.6427	10.2943	7.17183	10.0573
hsa-miR-3613-5p_st	1.76772	1.63463	1.2627	1.63712	1.9731	2.39754	1.61978	1.6821	1.72271	1.57711	1.56506	1.92545	1.88026	1.7504	1.60376	1.36938	1.74835	1.55308	2.09704	1.24169	1.86166	8.6549	1.91616	1.36117	1.59226
hsa-miR-3614-3p_st	1.61635	1.34944	1.4471	1.54068	1.74548	1.5229	1.43241	1.33627	1.73989	1.75608	1.7528	1.54111	1.79156	1.66848	1.55505	1.56324	1.743	1.62309	1.66163	1.16118	1.37895	1.44987	1.51358	1.36772	1.41388
hsa-miR-3614-5p_st	2.33252	1.72384	2.15095	2.05983	2.53787	1.87873	2.02244	1.52195	1.96927	1.78109	2.64151	1.70941	2.82156	1.81846	1.42818	1.75232	1.84458	2.43822	1.90004	3.11553	2.19846	2.0948	1.72114	1.78209	1.64217
hsa-miR-3615_st	2.27975	1.59372	1.71905	2.00613	2.18825	1.90427	1.83916	2.3975	2.10078	1.49824	2.22131	3.07087	2.00613	1.60491	1.5925	2.42638	2.53798	2.4825	2.51198	2.12371	2.8373	1.67461	2.13544	3.24785	2.01051
hsa-miR-3616-3p_st	2.3261	2.4002	2.1514	2.30848	2.37875	2.09447	1.99163	2.68003	2.28795	2.2812	2.41644	1.80383	1.90519	1.90839	2.24249	2.76534	1.90209	2.59247	2.07315	2.90888	2.55721	2.46303	1.63948	2.72714	2.78631
hsa-miR-3616-5p_st	1.62904	1.549	1.59156	1.49356	1.81204	1.65418	1.63139	1.549	1.52104	1.61297	1.41471	1.49687	2.23561	1.75829	1.36366	1.54839	1.69047	1.57107	1.67778	1.38168	1.58633	1.74713	1.69256	1.62317	1.95006
hsa-miR-3617_st	2.09151	2.14694	2.22779	1.87813	1.78506	1.66222	1.76504	2.13903	1.63367	1.50614	1.79097	2.44899	2.10761	1.72863	2.04359	1.64976	2.56655	1.60039	2.45783	2.31503	2.13805	1.90237	2.00472	2.1743	1.88105
hsa-miR-3618_st	1.68985	1.90603	1.72235	1.68091	1.53883	1.48368	1.83424	1.75548	1.85599	2.36737	1.66977	1.71143	1.49666	1.5018	2.14098	1.2831	1.60577	1.446	1.70009	1.82411	1.48828	1.32455	1.77799	1.5377	1.69185
hsa-miR-3619-3p_st	1.53185	2.10433	1.53887	1.67762	1.93138	1.44281	1.96905	1.73921	1.60094	1.70109	1.68145	1.61484	1.57496	2.09629	1.40374	1.79008	2.18137	1.66067	2.34468	1.72114	1.72882	1.66003	1.89509	1.99599	1.48199
hsa-miR-3619-5p_st	4.27973	2.71236	2.44292	4.26207	3.13456	3.58931	3.94229	3.56875	2.72944	3.26095	2.6238	4.07978	4.13357	2.63556	3.45999	4.21105	3.94928	3.78203	3.12482	2.73344	3.9661	3.73369	3.38024	3.74179	3.68806
hsa-miR-362-3p_st	2.17955	1.78733	2.54888	2.15707	2.76695	2.40578	2.57034	2.57308	1.92212	2.49975	2.5603	2.47355	1.79746	1.71092	2.01063	1.90688	2.22903	2.01704	2.03003	2.33316	2.46272	2.59873	3.346	2.32258	2.20497
hsa-miR-362-5p_st	6.25659	6.0832	3.96376	6.55237	6.53884	6.56942	6.99225	6.78183	6.23402	6.42763	7.25975	6.75725	6.86445	5.4695	6.78345	5.55523	5.9108	6.83385	5.80931	6.35951	6.59737	2.71059	6.23525	6.05289	6.58835
hsa-miR-3620_st	2.20481	1.82928	2.412	1.94074	2.48753	1.98223	2.36059	2.28755	1.9246	1.95135	2.1857	2.12515	1.93536	2.32038	2.25429	1.75312	2.23391	2.02946	1.75922	2.085	2.42947	1.72059	2.28703	2.3628	2.34856
hsa-miR-3621_st	7.15379	8.51444	8.03917	7.27289	6.87664	7.7578	7.76749	6.86234	8.01026	7.22237	7.38167	8.10375	9.28079	7.54761	9.23619	8.30531	8.01327	8.71306	8.56684	8.47642	9.12486	9.18624	8.20798	6.51889	8.4498
hsa-miR-3622a-3p_st	1.70941	1.6445	1.48745	2.04461	1.82749	2.11189	1.67651	1.49128	2.31734	1.49409	2.08897	1.66687	1.79628	1.83038	2.02576	2.00917	2.06689	2.17674	1.89932	1.58862	2.31211	2.09959	1.6242	1.71892	1.96033
hsa-miR-3622a-5p_st	2.60297	2.39807	2.27296	4.21381	2.87512	3.7968	3.03728	3.46442	2.42488	2.10177	2.64128	4.10696	3.01241	2.87018	3.00025	3.39156	3.72621	3.41467	3.42715	3.34025	2.95548	2.52642	2.9724	2.72994	4.71808
hsa-miR-3622b-3p_st	1.89354	1.495	1.78257	1.57771	1.72561	1.73079	2.41078	1.72066	1.33826	1.45943	1.99218	1.58897	1.36452	1.89263	1.89354	1.49542	1.62624	1.52679	1.75527	1.58861	1.71613	1.8434	1.91194	1.94059	1.78701
hsa-miR-3622b-5p_st	2.90331	2.87533	2.64409	2.34664	3.61006	2.12689	3.13933	2.7803	2.8583	2.64419	2.24695	2.51817	2.8583	2.63003	2.82831	3.53714	3.15207	2.79021	2.88256	2.74004	3.80525	4.84035	1.99801	2.12831	2.45644
hsa-miR-363-star_st	2.09332	1.80514	2.43703	2.40935	1.91616	2.43567	1.92874	2.27287	2.51113	1.85334	2.8014	2.03072	2.26762	2.03787	1.82918	3.00449	2.54588	2.52232	2.16351	2.24503	2.48838	2.15746	2.3846	2.82275	1.80086
hsa-miR-363_st	5.84987	3.02551	2.03124	4.29341	6.89163	6.39666	7.23898	7.31106	4.39931	5.1834	7.3446	6.16609	7.4394	3.91096	2.05181	6.87236	5.80209	4.86919	5.04836	4.20976	4.2174	2.95521	6.49628	6.73762	2.37172
hsa-miR-3646_st	3.07488	2.64704	3.34936	2.88491	1.77814	2.18618	2.96274	3.20715	2.32063	2.15469	2.65395	2.83757	2.55558	2.37468	2.2358	2.15642	3.21651	2.48195	2.79213	3.37487	2.07584	2.38031	3.25796	2.5409	2.37938
hsa-miR-3647-3p_st	1.43143	1.3648	1.19578	1.17502	1.39738	1.94508	1.65496	1.46631	1.50423	1.87748	1.57818	1.59878	1.42791	1.5808	1.89354	1.41026	1.19614	1.25603	1.42729	1.26755	1.57398	1.44327	1.36626	1.46202	1.55576
hsa-miR-3647-5p_st	1.67816	1.62788	1.56715	1.65515	1.37938	1.98157	1.60595	1.50669	1.8647	1.58897	1.61198	1.55208	1.61198	1.83652	1.81129	1.71776	1.83147	1.61521	1.51663	1.47091	1.72575	1.72687	1.87525	1.69516	1.70811
hsa-miR-3648_st	6.77803	6.12317	7.01546	6.29596	5.92869	6.32836	6.82019	6.75917	6.19937	5.56871	6.52156	7.19947	6.08312	6.75547	6.95947	6.11759	6.94474	6.12579	6.20664	6.61967	6.38993	7.75234	6.95645	5.24935	7.63901
hsa-miR-3649_st	1.81617	1.53339	1.65948	1.64499	2.02191	1.81861	1.95145	1.8376	1.60094	2.27656	1.65038	2.16551	1.52105	2.27076	1.83059	1.84014	1.98835	1.85201	1.68104	1.80924	1.95581	2.14502	1.77066	1.87845	2.27544
hsa-miR-365-star_st	2.67457	2.81167	2.27356	3.02245	2.30955	2.49987	3.03316	2.38472	2.5591	2.65602	2.23772	3.02884	2.73349	2.27248	2.48338	3.01192	3.02922	2.45077	2.5557	3.49872	2.74087	3.1035	1.78765	3.02147	3.09555
hsa-miR-3650_st	1.73779	1.77436	1.73455	1.71325	2.04457	2.10999	1.79882	1.63341	1.94348	2.16013	2.20972	1.70989	1.913	1.61899	1.89354	2.04655	1.87639	1.6439	1.75267	1.7456	1.8683	2.15349	1.66781	1.48956	1.51663
hsa-miR-3651_st	7.22352	7.64071	8.18852	8.24574	7.23027	8.08279	7.42884	7.48958	7.84532	7.65567	8.17901	7.95132	8.47082	7.53309	7.86168	7.85473	8.5524	7.96874	8.52052	7.547	8.54125	7.48089	7.70521	7.15385	8.92038
hsa-miR-3652_st	2.15228	2.42997	2.61192	3.43754	2.87676	3.45414	3.40457	3.4	3.56613	3.03241	3.08972	3.25776	4.59707	2.93931	2.68653	2.75913	4.2509	3.58135	3.29886	3.68786	3.77609	3.05285	4.75445	2.57595	3.62194
hsa-miR-3653_st	2.21071	1.72545	2.23773	2.28994	1.93007	2.21845	2.02296	1.73819	1.53794	1.82513	1.63341	1.89211	2.09456	1.76782	2.0239	1.96965	1.57794	2.2915	2.01656	2.09182	1.95618	2.29958	1.79505	1.6852	2.47316
hsa-miR-3654_st	2.88844	2.57897	2.68783	2.38434	2.86606	3.48539	2.7277	2.64422	3.15356	2.64478	3.3722	2.20659	2.45716	2.78022	2.65359	3.40333	2.72023	2.0752	2.63275	2.71412	2.31578	3.35908	2.21847	2.05532	2.59302
hsa-miR-3655_st	1.57226	1.59364	1.60905	1.74548	1.5191	1.73798	1.76121	1.65027	1.58844	1.48708	1.78219	1.70941	1.37984	2.07779	1.40839	1.49931	1.67883	1.21332	1.75187	1.46265	1.77528	1.81471	1.24246	1.77254	1.48632
hsa-miR-3656_st	11.4187	11.7168	11.6786	11.6053	11.22	11.6304	12.125	11.2648	12.0273	10.9448	11.3582	11.4977	12.8245	11.5952	12.4727	12.1123	12.2786	12.5989	12.1558	11.932	12.538	12.3995	11.9428	9.86045	12.1845
hsa-miR-3657_st	1.70941	1.60686	1.51194	1.54335	1.52513	1.81016	1.4548	1.91514	1.49136	1.58467	1.58125	1.37714	1.59616	1.92634	1.63391	1.42966	1.43115	1.55894	1.55572	1.47315	1.39132	1.64381	1.32715	1.36772	1.50178
hsa-miR-3658_st	1.6119	1.69161	1.93248	1.85301	1.7977	1.95062	1.89033	1.75765	2.22284	2.34664	1.54242	1.97495	2.29498	1.60271	1.77412	1.92807	1.93255	1.63795	1.68791	2.05576	1.91116	1.69326	1.84716	1.93638	2.12622
hsa-miR-3659_st	3.29198	2.21816	2.18179	3.13598	2.69809	2.0927	2.15067	1.91875	2.06467	1.96351	2.18179	1.81669	1.98507	1.53793	2.32605	2.65694	1.99274	1.77685	2.12668	2.43974	2.00569	1.74377	2.14765	2.36124	2.48626
hsa-miR-365_st	1.72964	1.70245	2.09867	1.85355	1.97266	1.93186	2.2881	1.79786	1.92554	2.39757	1.53762	1.91753	1.80367	2.27495	1.62049	1.77697	1.61285	2.14734	2.07315	1.74146	1.68327	2.34159	1.47922	1.56734	1.86624
hsa-miR-3660_st	2.82963	2.217	2.3628	2.78322	1.80429	1.95746	2.20325	2.56535	2.1148	1.89354	2.75531	1.80367	2.43914	1.90136	2.32258	2.90888	2.639	2.06565	1.60269	2.46356	2.55628	3.04609	2.51217	2.18496	1.88013
hsa-miR-3661_st	1.37375	2.00626	2.17559	1.9205	1.5405	1.90201	1.82527	1.63205	1.90712	1.6984	1.84225	2.05095	1.90273	2.11891	1.7079	1.98744	1.96349	1.99171	2.28279	2.34446	2.02022	2.74306	1.85847	1.71486	1.95006
hsa-miR-3662_st	1.83182	1.80858	2.00004	1.80901	1.88273	1.55666	1.71905	1.55599	1.89592	1.64189	1.85555	1.70941	1.84018	2.22409	2.23289	1.81904	1.98106	1.74218	1.61486	1.62401	2.13028	1.87224	2.21576	1.46808	1.8225
hsa-miR-3663-3p_st	5.02982	4.46417	6.00618	5.37372	4.70283	4.76191	5.42106	5.04275	5.38338	3.24929	4.17664	5.51751	4.95721	5.75274	4.72291	6.09596	5.20646	5.08279	5.06026	6.12003	5.79495	4.2968	5.83591	4.27862	5.47291
hsa-miR-3663-5p_st	1.60322	1.51261	1.35006	1.47823	1.91616	2.00349	1.56369	1.71695	1.86622	1.53095	1.73613	1.6866	1.60994	1.73839	1.67639	1.64328	1.48326	1.53182	1.59828	1.2361	2.01814	1.63341	1.43115	1.55945	1.49788
hsa-miR-3664-3p_st	1.63536	1.79917	1.84859	1.72962	1.57286	2.18009	1.7901	1.62128	1.60094	1.5809	1.79922	1.84088	2.06737	1.90261	2.07016	1.81283	2.38608	2.03914	1.88737	1.7049	1.62053	1.88141	2.01022	1.8436	2.02112
hsa-miR-3664-5p_st	1.53815	1.90004	1.54967	1.63341	1.84249	1.45654	1.67102	1.39361	1.62842	1.62987	1.38342	1.99689	1.60162	1.71777	1.25065	1.32364	1.52707	1.27473	1.77288	1.2991	1.40037	1.49916	1.62229	1.53768	1.68218
hsa-miR-3665_st	12.8769	12.583	12.8797	12.8304	12.2316	12.7855	12.8773	12.8596	13.0961	12.1885	12.3594	12.5361	13.8036	12.4125	13.0007	13.2564	13.0298	13.4647	13.0687	13.3629	13.2885	13.2819	13.2827	11.518	12.907
hsa-miR-3666_st	1.69029	1.90004	1.9193	1.79899	2.69572	1.94081	2.68429	1.99619	1.6342	1.61469	1.84037	1.51974	1.84548	1.70665	2.45698	1.96453	2.24896	2.09278	1.74943	2.78908	1.69996	2.56161	1.83197	1.66829	2.29869
hsa-miR-3667-3p_st	1.6561	1.49905	1.39641	1.61449	1.7255	1.76253	1.67214	1.56331	1.81275	1.75384	1.92584	1.9237	1.70941	2.13493	1.60201	1.49336	2.26101	1.67046	1.84553	1.34442	1.80646	1.41834	1.70739	1.82812	1.45735
hsa-miR-3667-5p_st	2.46811	2.1892	2.43474	2.32923	1.99033	1.88069	2.38746	2.46893	2.07345	2.58172	1.81359	2.19861	2.22789	2.33986	2.06785	2.65538	2.02299	1.97085	2.11433	2.86499	2.3628	2.73632	2.18258	2.14107	2.0559
hsa-miR-3668_st	1.91604	1.65064	1.64873	1.5193	1.77008	1.68076	1.9448	2.39504	1.8435	1.7813	1.62261	1.54286	1.60994	2.36343	1.72909	1.85927	1.83916	2.1656	1.59472	1.71348	1.99689	1.65234	2.80447	1.78178	1.72349
hsa-miR-3669_st	2.34225	2.99907	2.46095	2.1624	1.70068	2.59161	1.57653	2.2346	2.34447	2.61467	1.50015	2.19112	2.37745	1.86352	2.05378	1.91188	2.01296	1.88188	1.7158	2.2592	3.36656	2.49019	2.07038	2.22755	2.73747
hsa-miR-367-star_st	1.4913	2.04387	1.48876	1.32217	1.52299	1.81204	1.65799	1.68173	1.70779	1.50614	1.61789	1.56929	1.85449	1.5969	1.56541	1.43798	1.31236	1.39457	1.57306	1.2774	1.36772	1.46652	1.4913	1.56929	1.60006
hsa-miR-3670_st	1.89129	2.15427	2.318	1.78464	2.02836	2.33385	1.76037	2.27721	2.29829	2.10497	1.58345	1.99689	1.68566	2.30155	1.55337	1.90033	1.83013	1.55126	1.90004	1.718	1.51525	1.88764	1.97879	1.87636	1.97607
hsa-miR-3671_st	1.43743	1.72545	1.69843	1.82781	2.01088	1.73181	1.83435	1.62523	1.88669	2.03358	1.9343	1.6463	2.11229	2.23073	1.62062	1.61407	1.47024	1.61517	1.8443	1.44871	1.56258	2.06412	2.39075	1.73146	1.92672
hsa-miR-3672_st	1.37223	1.47686	1.79868	1.66085	1.7266	1.93318	1.70875	1.83107	1.75401	1.67288	1.82029	1.72903	1.72456	1.60168	1.78289	1.66025	1.87836	1.43758	1.7187	1.52575	1.58681	1.41144	1.65658	1.52237	1.96419
hsa-miR-3673_st	2.35797	2.40488	2.2209	2.79213	1.82894	2.19725	2.7286	2.23694	2.71404	2.16685	1.60794	1.99689	2.82888	2.31272	3.15805	2.318	1.81156	2.45503	1.98096	2.2218	2.3628	2.44732	2.87292	2.02579	2.1583
hsa-miR-3674_st	1.42267	2.11829	1.71905	1.67205	1.6439	1.68983	1.70599	1.77372	1.59477	1.8281	1.76626	1.56042	1.67412	1.60811	1.53535	1.64144	1.77859	1.85072	1.44329	1.4023	1.57033	1.89506	1.38129	2.06402	1.93371
hsa-miR-3675-3p_st	4.34131	2.29869	4.62404	3.0615	2.12371	2.43031	3.40354	2.83365	2.93542	2.1011	2.55638	2.52377	3.40732	2.70552	3.75436	3.4054	2.72023	3.37249	2.2216	2.72874	2.72698	3.49849	3.15443	2.54306	3.538
hsa-miR-3675-5p_st	1.65065	1.80702	1.52244	1.86663	1.56356	1.51255	1.67098	1.53194	1.43255	1.43091	1.59479	2.0927	1.86329	1.62153	1.60234	1.59241	1.52743	1.67662	2.18194	1.49056	1.38991	1.4493	1.56724	1.53804	2.04338
hsa-miR-3676_st	2.28985	1.91745	1.82224	1.61441	1.82894	2.13471	2.06398	1.83898	1.39468	1.60235	1.63341	1.66876	1.82108	1.70005	1.68756	1.86328	1.45434	1.53404	1.85832	1.66387	1.91745	1.83898	1.49429	2.06537	1.77334
hsa-miR-3677-3p_st	1.73025	1.55335	1.51378	1.71325	1.38596	1.73079	1.55564	1.76894	1.54182	1.4854	1.50614	1.50975	1.68378	1.76498	1.67669	2.10093	1.68243	1.75772	1.51663	1.70814	2.18179	1.91468	1.73591	1.86293	1.46577
hsa-miR-3677-5p_st	1.895	1.72545	1.60474	1.61113	1.77015	1.91467	1.78411	2.3195	1.73989	1.75613	1.7847	1.75447	1.92993	1.84409	2.3109	1.8089	1.80082	1.73496	1.50835	1.71133	1.50673	2.26204	1.86294	1.78855	1.77807
hsa-miR-3678-3p_st	1.76562	1.62069	1.84716	1.70052	1.80572	1.98157	1.6111	1.71124	1.68305	1.89896	1.74024	1.77841	1.56132	1.64253	1.86828	2.41519	1.5316	1.78573	1.94523	2.155	1.58825	1.92303	1.80848	1.61484	1.40869
hsa-miR-3678-5p_st	1.48811	2.01546	1.63486	1.39216	1.72982	1.45354	1.43901	1.59226	1.63101	1.93614	1.58515	1.55808	1.72799	1.87442	1.76929	1.55946	1.61338	1.41315	1.59481	1.98465	1.50087	1.82456	1.59689	1.65971	1.91821
hsa-miR-3679-3p_st	2.04165	2.89497	2.34088	2.12915	2.22905	1.72535	1.9655	2.24413	2.12371	2.91143	1.38342	2.30974	2.06631	2.50271	1.87722	2.82937	2.06689	1.93809	1.86724	2.62343	2.13194	2.25422	2.70405	2.08692	2.29403
hsa-miR-3679-5p_st	5.63522	5.47189	7.10311	5.94934	4.31485	4.95301	5.72674	5.4043	5.72789	5.06669	4.78746	5.4597	5.58913	3.6171	5.2536	6.36502	5.78317	5.96867	5.52944	6.63544	5.5687	7.79953	6.3702	4.49116	6.61766
hsa-miR-367_st	1.61128	1.84477	2.16386	1.61744	1.68797	1.62857	1.84194	1.52451	2.16147	1.73489	1.55021	1.68498	1.79335	1.61729	1.59242	2.1411	1.69418	1.77254	1.94411	2.28292	1.63411	1.7542	1.66518	1.72349	2.07435
hsa-miR-3680-star_st	2.16341	1.50487	1.66722	1.89848	1.91616	1.62565	1.50487	2.18939	1.90156	1.75493	2.01127	2.43785	1.63213	1.63213	1.89519	2.18679	1.81706	1.7717	1.98355	1.67833	1.81869	1.54581	2.06941	2.06297	2.8073
hsa-miR-3680_st	1.91545	1.57447	2.07991	1.77498	2.05533	3.09763	2.06682	2.06669	1.8405	1.64894	1.99836	1.53221	2.10674	1.90401	1.89309	2.40393	1.83916	2.15199	1.82539	1.43072	1.97562	1.78702	1.98403	2.0876	2.48195
hsa-miR-3681-star_st	1.87749	1.86485	1.90004	1.69336	2.14553	1.73238	1.70866	1.72701	1.66397	1.61382	1.90644	2.25882	1.95358	1.83341	2.53464	1.73217	1.99291	1.85521	1.63509	1.97827	1.67255	1.70866	1.7716	2.03447	2.06279
hsa-miR-3681_st	1.4215	1.70134	1.89764	1.37224	1.95581	1.39537	1.75128	1.44403	1.60408	1.64765	1.69955	1.5933	2.11378	1.43143	1.4239	1.33494	1.73683	1.62236	1.58278	1.50215	1.58011	1.6334	1.62116	1.4487	1.57072
hsa-miR-3682-3p_st	2.22572	1.82731	1.91042	2.69767	2.27155	2.3628	1.93104	2.34097	2.4731	2.56821	2.4616	2.20659	2.25842	2.29583	2.07402	2.22458	2.4412	2.17852	1.54545	2.46534	1.84032	2.33758	2.32186	2.22802	2.46662
hsa-miR-3682-5p_st	1.96855	1.92001	1.97564	1.65753	1.81011	1.62565	1.52611	1.62769	1.86837	1.51086	1.52611	1.65818	1.62991	1.47679	1.29318	1.57824	1.36165	1.60794	1.4435	1.40867	1.64482	1.36475	1.72329	1.59277	1.63228
hsa-miR-3683_st	2.1035	2.16936	1.80509	1.92137	2.40682	2.23516	2.22857	1.75996	1.53869	1.72816	2.12224	1.86266	1.98608	2.12338	1.97237	2.40059	1.98681	1.85141	1.78097	1.95082	1.64769	1.9306	2.06689	1.70824	2.22884
hsa-miR-3684_st	1.64225	1.88397	1.71905	1.70924	1.71778	1.69156	1.57205	1.56512	1.5762	2.47558	1.62084	1.78329	1.78329	2.1598	1.72382	1.70572	1.64692	1.61972	1.96053	1.87719	1.43143	1.56992	1.75021	1.7894	1.72349
hsa-miR-3685_st	1.68733	1.96857	2.98612	2.06761	1.44331	1.73079	1.58871	1.40654	1.75822	1.53198	1.50883	1.65189	1.61176	1.70881	1.85707	1.79709	1.83916	1.79839	1.59663	1.78377	1.62372	1.4436	1.50876	1.66747	1.8754
hsa-miR-3686_st	1.45865	2.06142	2.13398	2.21904	2.15827	1.92169	2.60441	2.19062	1.82549	2.21763	2.01693	1.63067	1.90004	1.83135	1.86408	1.84812	2.22868	1.68393	2.02508	2.20197	1.81458	2.33854	1.91616	1.5417	1.65348
hsa-miR-3687_st	7.56058	5.50706	5.55919	6.55323	7.1026	6.50613	7.96383	8.00444	6.49251	4.18003	7.66864	6.69313	5.92798	7.34784	6.16498	7.09885	7.60831	6.53812	5.63088	4.76489	5.38625	3.51927	9.60447	5.72486	7.89538
hsa-miR-3688-3p_st	1.51512	1.52048	1.84994	1.43421	2.32182	1.98157	1.66414	1.55486	1.8438	1.89632	1.5699	1.67908	1.8953	1.56734	1.86039	1.63981	1.83439	1.57969	1.56992	1.71286	1.69361	1.77346	1.72686	1.80073	1.871
hsa-miR-3688-5p_st	2.36038	2.09198	1.90004	1.97587	1.74952	1.73079	1.80636	1.94478	1.61664	2.07515	1.75544	2.00284	1.63182	1.86865	1.89354	1.87313	1.68493	2.18549	1.55168	1.6313	1.8102	2.07837	2.60876	1.59449	1.59226
hsa-miR-3689a-3p_st	1.59486	2.21744	1.79514	2.1732	1.72982	1.61325	1.79684	1.5711	1.53794	1.7355	1.82277	1.80367	1.93927	1.94332	1.81229	2.2692	1.78505	1.47335	1.9919	2.02631	1.92924	1.80372	1.51858	1.65138	1.70201
hsa-miR-3689a-5p_st	1.78666	1.33942	1.61945	1.52502	1.62062	1.57785	1.42617	1.57781	1.78435	1.62987	1.58684	1.4571	1.90004	1.76121	1.56745	1.453	1.80624	1.66018	1.44329	1.61733	1.25396	1.91367	1.43912	1.50937	1.69167
hsa-miR-3689b-star_st	1.69716	1.50919	1.80636	1.72323	2.08278	1.61287	1.43478	1.54792	1.98914	2.03358	2.36835	1.54533	1.82355	2.72868	1.50393	1.84882	1.6569	1.40579	1.44329	1.92124	1.68282	1.83428	1.33919	1.51019	1.74337
hsa-miR-3689b_st	1.53991	1.51001	1.8021	1.59824	1.93285	1.59048	1.41798	1.55197	1.60094	1.62987	1.59681	1.542	1.61379	1.68872	1.32849	1.76541	1.60235	1.776	1.63093	1.59041	1.70472	1.3283	1.8465	1.376	1.72437
hsa-miR-3689c_st	1.62633	1.6058	1.55572	1.70741	1.68629	1.73079	1.50614	1.44268	1.39847	2.2622	1.6758	1.85623	1.40067	2.41535	1.76916	1.63981	1.65189	2.0464	1.64038	1.55803	1.42862	1.93593	1.47382	1.61423	2.11763
hsa-miR-3689d_st	1.66665	1.63178	1.61608	1.73949	1.71574	1.62565	1.50614	1.8939	1.70193	2.25863	1.65617	1.80367	1.75631	1.55395	1.63253	1.68264	1.64137	2.10178	1.6918	1.2185	1.43143	1.81852	1.84496	1.60161	1.52979
hsa-miR-3689e_st	1.40077	1.83134	1.59226	1.70495	1.61718	1.53963	1.80267	1.66206	1.55799	1.65416	1.70941	1.91726	2.01408	1.51926	1.66535	1.82894	1.54178	1.98295	1.77605	1.53939	1.43816	1.68591	2.04142	1.87993	1.51697
hsa-miR-3689f_st	1.61276	1.74812	1.64389	1.61418	1.75507	1.90792	1.45043	1.91581	1.94517	1.6815	2.12608	1.75341	1.37984	1.72802	2.00988	1.51424	1.83668	1.76744	1.93594	1.67928	1.68327	1.46803	1.60409	1.61108	1.63889
hsa-miR-369-3p_st	1.54868	1.70237	1.36366	1.45492	1.64676	1.57034	1.47024	1.51149	1.37907	1.60679	1.45396	1.52545	1.71129	1.50541	1.87046	1.59025	1.74678	1.54185	1.61683	1.43282	1.57056	1.63341	1.48153	1.38769	1.40194
hsa-miR-369-5p_st	1.89524	1.63905	1.44781	1.31802	1.72805	1.7239	1.7193	1.69758	1.62621	1.62987	1.48141	1.5257	1.52105	1.68264	1.87788	1.63292	1.99157	1.84533	1.62007	1.81338	1.74753	2.03614	1.8718	2.31842	1.33043
hsa-miR-3690_st	2.48543	2.10868	2.77403	2.34664	2.3747	1.84828	3.12776	2.55617	2.53178	2.58027	2.34737	2.3747	1.76507	2.89497	2.94584	2.41846	2.41475	2.71369	1.37366	2.88677	1.95839	2.02493	1.77044	2.66268	2.37591
hsa-miR-3691-3p_st	1.77416	1.78203	2.10961	1.608	1.88402	1.45779	2.03385	1.64378	2.13107	1.56998	1.57893	1.95229	1.73864	1.83436	1.83906	1.90939	1.73057	1.7815	1.79243	1.82918	1.79496	1.83906	1.7895	1.83588	1.77857
hsa-miR-3691-5p_st	2.18255	2.48207	2.05021	2.2814	2.31904	2.37361	2.43842	2.63511	2.28795	2.33811	2.82365	2.20659	2.57852	2.43842	2.09633	2.78329	2.81386	3.3833	3.2012	2.90888	2.82345	1.96927	2.31666	1.98264	2.1586
hsa-miR-3692-star_st	1.75689	2.4789	2.30977	2.14474	1.91616	1.62565	1.68583	1.91305	2.73486	1.89354	2.1891	2.08605	1.3827	1.86366	1.81154	1.60625	2.22653	1.64094	1.79867	1.81154	1.54317	1.85242	2.63337	2.05083	1.81127
hsa-miR-3692_st	1.77996	2.05239	1.65367	1.86882	1.61624	1.3445	1.64009	1.72898	2.03779	1.41833	1.89158	2.01216	1.64404	1.92128	1.61811	1.43931	1.71905	1.78781	2.07315	2.21057	2.01216	1.70238	1.78178	1.70717	1.79202
hsa-miR-370_st	4.15505	4.17681	3.12271	4.55864	4.0078	3.88318	3.22241	5.53618	3.63029	2.95272	4.80852	3.63514	4.30513	3.3769	4.58502	3.49916	4.35884	3.92073	4.11912	3.76313	4.14005	2.34863	3.47639	3.90267	3.07287
hsa-miR-371-3p_st	1.69827	1.99689	1.79223	1.51054	1.69931	1.52311	1.87545	2.64699	1.57038	2.02244	1.63681	1.57873	1.93677	2.16122	1.81129	1.6229	1.52067	2.14734	2.4833	1.54496	1.90004	1.66827	1.48314	1.67	1.51663
hsa-miR-371-5p_st	4.25477	4.60629	6.33509	4.66181	3.71286	3.47947	4.28544	3.96511	3.99627	2.79756	3.87677	4.45566	4.44167	3.23518	5.07375	5.22265	4.69204	5.22048	4.48389	5.67497	4.86111	6.91984	3.46427	3.468	4.23169
hsa-miR-3713_st	1.61916	1.79458	2.18179	1.79288	1.68583	1.98157	1.62917	1.90054	1.71629	1.48905	1.66314	1.94959	1.62917	2.02925	1.73989	1.71944	1.67444	1.56788	1.9351	2.28547	2.02204	1.71629	1.73943	1.62943	1.73966
hsa-miR-3714_st	3.31736	4.7949	2.85981	4.21445	3.40462	3.4509	5.27203	5.26242	3.20497	2.95749	4.00004	4.1793	4.00472	4.39667	3.1023	4.28214	6.85606	2.23561	4.69549	3.53355	3.49047	3.36963	2.78051	3.72092	4.53597
hsa-miR-371b-3p_st	2.3896	1.61276	2.0403	2.0714	2.01749	1.92615	2.222	1.86901	1.77073	1.60314	1.43487	1.93067	1.92216	1.96712	2.33833	1.80753	2.2437	1.94881	1.8984	2.12371	1.90639	2.04392	2.05326	2.08642	1.67435
hsa-miR-371b-5p_st	4.31543	6.4384	6.30545	6.07568	5.33713	6.32431	5.48808	5.36189	6.4019	4.94564	4.41303	4.96897	5.57122	5.56847	5.503	5.84943	5.79345	5.61053	5.61489	5.94199	5.53305	4.49861	5.69268	5.54265	4.52509
hsa-miR-372_st	1.50733	1.71783	2.083	1.73612	1.54887	1.64487	1.65263	3.46495	1.73227	1.5713	1.70941	1.47636	1.56315	1.35295	1.69214	1.61203	1.99472	1.62628	3.1117	1.66298	2.48194	2.36038	1.2333	1.50257	1.74271
hsa-miR-373-star_st	3.1735	1.84151	3.11341	3.1688	2.10019	2.49839	2.98415	2.29097	2.76538	2.0514	2.08969	3.46302	2.45202	2.02179	3.18299	3.24347	3.46221	2.31269	2.76406	3.25904	2.9162	4.75702	3.21216	1.78603	3.01882
hsa-miR-373_st	1.30177	1.62651	1.24159	1.43885	1.56011	1.56032	1.55231	5.52527	1.47128	1.87411	1.63341	1.51372	1.68997	1.83668	1.54302	1.61833	1.89672	1.68513	5.32188	1.56158	4.14147	1.57122	1.6598	1.51382	1.45291
hsa-miR-374a-star_st	1.4264	1.31845	1.46324	1.40067	1.40779	1.49028	1.64985	1.46755	1.50717	1.57721	1.68273	1.61484	1.46309	1.49921	1.57916	1.76351	1.24136	1.331	1.29767	1.41208	1.47431	1.34973	1.42198	1.58407	1.41996
hsa-miR-374a_st	1.95044	1.95236	1.84482	1.70633	2.06518	2.22173	1.77801	1.68264	1.70728	1.72654	1.61966	1.89721	1.70941	2.32182	2.17944	1.88553	1.59789	1.82421	2.11311	1.66817	1.71143	1.66498	1.5725	1.98325	1.76194
hsa-miR-374b-star_st	1.36674	1.68442	1.5492	1.78505	1.55649	1.41334	1.29562	1.36166	1.38187	1.48618	1.39215	1.68157	1.77583	1.40029	1.53939	1.46703	1.50037	1.48206	1.78002	1.31675	2.04928	1.50437	1.27808	1.58476	1.47203
hsa-miR-374b_st	2.4536	2.92805	1.98001	2.32808	3.67233	3.87043	3.31164	2.27343	1.96242	2.10246	2.30198	2.85692	1.99486	2.26072	1.97466	2.20824	1.96481	1.95073	1.88995	2.42079	1.95789	2.89869	2.1124	4.22344	2.29869
hsa-miR-374c_st	1.90307	1.87396	1.63794	1.94829	2.03079	2.42151	1.86468	2.35864	2.1292	2.39916	1.79772	1.80367	1.86218	2.2622	2.08314	1.96792	1.68445	1.91616	1.78846	1.96608	1.8566	1.93554	1.9813	2.14162	2.10266
hsa-miR-375_st	3.25495	2.15351	1.71329	1.9343	7.27569	3.9239	7.55357	1.7241	7.69105	7.75893	7.30714	1.43703	7.34868	2.74206	1.37477	3.59923	1.971	2.67427	4.50889	1.76121	4.46529	1.28053	5.34459	3.37295	2.46011
hsa-miR-376a-star_st	1.31107	1.60537	1.22705	2.13182	1.53686	1.7568	1.78966	1.70857	1.89354	1.40306	1.60908	1.76429	1.41138	1.61729	1.84219	1.34561	1.7442	1.61397	1.6221	1.39742	1.87918	1.68828	1.97019	1.5929	2.05798
hsa-miR-376a_st	2.23039	1.70464	2.06151	1.94393	3.43238	2.64146	2.76144	3.57787	2.13464	2.42789	2.42361	1.73322	2.39227	1.88291	2.12895	2.14566	1.91616	1.82907	2.14114	2.28292	2.4066	2.78022	2.15726	2.24543	2.09291
hsa-miR-376b_st	1.74141	2.13807	1.79533	1.49444	2.0671	1.72712	1.84577	1.62832	1.67292	1.79214	1.7049	2.12093	1.64777	1.67555	1.67292	1.61007	1.77364	1.89926	1.84891	2.12341	1.84821	2.01637	1.5329	1.79235	1.60357
hsa-miR-376c_st	4.13139	4.84756	2.28178	2.99542	5.60197	6.0499	3.28915	5.08658	3.62006	5.24748	5.19749	3.25796	2.58732	4.60035	1.96965	2.31707	2.82207	2.31062	2.97125	1.89092	2.09311	2.3768	1.9985	4.98356	2.1352
hsa-miR-377-star_st	1.59608	1.63188	1.71301	2.23796	2.39696	2.64324	1.88445	4.18746	1.81131	2.17197	3.4763	1.90567	2.03843	1.57011	2.11304	1.45593	1.83916	1.86898	2.42213	1.44387	2.25049	1.96927	1.488	3.39437	1.52531
hsa-miR-377_st	2.04814	2.33279	2.30205	2.33361	2.80735	1.96234	2.19218	1.73296	1.82752	1.89967	3.02074	2.14048	1.75974	2.19572	1.95488	2.75374	2.03605	2.2298	2.20441	2.04495	3.40155	2.46613	1.9331	1.83524	2.63655
hsa-miR-378-star_st	3.04876	2.35398	2.78509	4.31708	4.65341	5.12246	4.30913	5.65741	4.38631	2.85421	4.80941	5.53183	3.40077	2.67304	2.75391	3.60377	2.90034	3.16135	2.76295	2.51509	4.09797	1.70238	3.80218	5.45539	2.00916
hsa-miR-378_st	8.01231	8.62674	8.72151	8.78645	9.0241	8.81457	8.80645	9.3985	8.75697	8.7106	9.45279	9.40287	8.40565	7.92411	8.31767	8.18722	8.57918	8.51988	7.83308	8.28785	8.28327	6.60363	8.62041	8.82949	8.67144
hsa-miR-378b_st	3.45911	2.84448	4.26277	3.59978	2.50895	2.79288	3.32301	3.70376	3.32966	2.56821	2.31126	3.21158	3.05551	2.86411	2.45717	3.68685	3.49364	2.7336	3.07635	2.95937	2.29371	3.09613	3.36116	2.77616	2.56738
hsa-miR-378c_st	6.45721	7.22813	7.11598	7.29629	7.77395	7.60087	7.51495	7.88272	7.43932	7.21105	7.94013	7.91672	6.65546	6.46594	6.65415	6.95913	7.51541	7.15413	6.63991	7.05351	7.11488	6.43956	7.23283	7.98883	7.07092
hsa-miR-378d_st	3.92043	5.03655	3.5562	5.01004	5.63617	5.74549	5.22505	5.95936	4.9479	5.23853	6.35762	5.97284	5.10985	3.40182	3.42918	4.0944	5.154	4.59226	4.24652	4.25542	4.38305	3.15736	4.418	5.81881	3.77352
hsa-miR-378e_st	2.0248	1.85829	1.67683	2.74977	3.11005	2.97808	2.20325	2.70056	2.41263	2.04034	2.61947	2.93009	1.85621	2.25647	2.05404	2.55671	2.464	2.15458	2.15537	3.05568	2.82752	2.39304	2.06715	3.89469	2.34836
hsa-miR-378f_st	5.68942	5.93251	4.16642	6.5033	6.79019	6.92597	6.53374	6.73716	6.43404	5.94426	7.09335	7.0021	5.77876	5.72046	4.84629	6.0909	6.39363	5.9328	5.17504	5.08322	5.89926	4.05021	5.43436	7.34131	5.88981
hsa-miR-378g_st	3.15285	2.08332	2.5597	3.50256	4.53992	4.24579	3.40398	4.07872	3.99883	2.91128	4.22745	5.04989	3.00848	2.46438	2.01219	2.98151	3.28429	3.05558	3.40101	2.67565	3.99782	1.90287	2.05638	5.26097	2.29869
hsa-miR-378h_st	1.70941	2.07855	1.69995	1.57017	2.07721	1.83655	2.14734	2.74761	2.05093	3.30058	2.43239	2.21271	3.13897	2.97664	3.0694	2.00042	2.46593	2.54612	3.15756	2.00613	2.31579	2.26957	1.82824	1.6965	2.89751
hsa-miR-378i_st	6.05561	5.35788	4.67339	6.56562	6.80185	6.54515	6.61051	6.70684	6.09209	6.48186	6.79302	7.13332	5.74092	5.14323	5.08942	6.20344	6.27869	5.88721	5.77965	5.30125	5.77416	4.7562	6.11242	7.14465	5.65235
hsa-miR-379-star_st	1.61475	1.61898	1.68947	1.91363	1.53505	1.79654	1.80636	1.39995	1.55486	2.08665	2.04668	1.49332	1.70941	1.77776	1.35436	1.72545	2.01127	1.4614	2.02615	1.67396	1.40827	2.4109	1.73113	1.91222	1.67464
hsa-miR-379_st	6.54977	7.66357	5.95234	5.89059	7.24573	7.14386	5.94075	7.38474	5.71269	7.56444	6.86443	6.11609	5.95008	6.81803	6.97171	2.924	4.10961	5.06595	5.42715	3.64456	5.07633	5.07467	4.73949	6.37413	5.18867
hsa-miR-380-star_st	1.66833	1.39364	1.62828	1.9343	1.64299	1.72127	1.98372	1.78483	2.21042	2.03358	1.64027	1.74897	2.032	1.97819	1.80148	1.77479	1.87156	1.46351	1.5298	1.63906	1.53202	1.84772	1.84716	1.69358	2.01143
hsa-miR-380_st	1.53565	1.60343	1.51497	1.60607	1.75217	1.82416	1.36028	1.55663	1.39301	1.59787	1.59787	1.80367	1.65518	1.77437	1.69352	1.54757	1.52047	1.77254	1.54057	1.86288	1.35466	1.62561	1.8361	1.60193	1.46866
hsa-miR-381_st	4.79637	4.75165	1.84936	3.66039	5.52245	5.15458	3.27252	5.9084	4.17557	4.27661	5.30169	2.9414	4.41443	3.68451	2.09479	2.2278	3.17029	2.0344	4.15736	2.61404	3.45471	2.4364	2.47555	4.83645	2.53605
hsa-miR-382_st	5.79054	6.2535	3.71465	5.68599	5.82447	5.53719	5.38855	7.38086	4.56569	6.34514	6.11631	5.08739	6.12285	5.44774	6.25052	3.86529	4.83232	6.03238	5.8459	2.35085	6.52928	2.77026	5.1069	6.23342	2.42305
hsa-miR-383_st	1.39002	1.59129	1.63714	1.92445	1.7919	1.94774	1.822	1.47446	1.87337	1.69066	1.6942	1.86447	1.7702	1.93225	2.38253	1.94201	1.84584	1.70469	1.97934	2.345	2.25341	2.31203	1.6556	2.47555	1.67482
hsa-miR-384_st	1.77615	1.63667	1.95112	1.61049	1.62323	1.53334	1.76121	1.67337	2.07323	2.00459	1.75978	2.19666	1.52725	1.72089	1.96539	1.83489	1.71366	1.52078	1.61245	1.65051	1.56104	1.57597	2.1033	1.42112	1.83294
hsa-miR-3907_st	5.2766	2.661	2.32714	3.61057	3.36048	3.0203	4.62572	4.01253	3.64732	4.05536	4.36804	4.38273	4.32628	2.38554	2.38544	4.80073	3.22276	4.10554	4.32149	3.61932	5.70404	3.50613	2.35427	3.6435	3.62823
hsa-miR-3908_st	1.76771	1.35268	1.54177	1.50645	1.33138	1.75406	1.71905	1.40589	1.47323	1.5936	1.4819	1.79687	1.66691	1.89013	2.03163	1.63981	1.46059	2.13218	1.74876	1.62685	1.5936	1.91176	1.72655	1.46202	1.73331
hsa-miR-3909_st	2.09151	1.86981	1.6051	1.862	2.03682	1.95134	2.37124	1.63323	2.23904	1.56545	2.00613	1.80367	1.75036	1.72359	1.81129	1.75226	1.49069	1.70812	1.95034	1.55981	2.43249	1.60054	1.78273	3.14088	1.52783
hsa-miR-3910_st	4.72151	4.47716	4.89546	3.98641	3.94047	4.22264	4.23785	3.74267	3.92054	4.93879	2.46362	3.47747	4.87082	4.15802	4.69669	5.37431	3.62439	5.69843	4.29097	5.04321	4.60986	4.31533	2.84947	3.58134	4.82597
hsa-miR-3911_st	2.60297	2.59807	3.24596	2.53363	2.5432	3.86295	2.87984	3.0514	2.67003	2.02718	2.46188	3.55123	2.82156	3.13107	2.32174	3.33358	4.06325	2.91349	2.94704	3.28457	2.46507	3.69965	3.19825	2.84039	3.20547
hsa-miR-3912_st	2.06943	3.29768	1.90004	2.25445	1.9266	1.51082	2.28519	2.0344	1.77854	1.96573	1.9445	2.04527	2.2359	1.74677	2.25582	2.71748	2.20356	1.99385	2.45875	1.81969	2.75068	1.90764	1.53368	2.08577	2.49239
hsa-miR-3913-3p_st	1.71857	1.79672	3.08908	1.87117	2.2873	1.71819	2.86809	2.47007	1.97509	2.03358	1.90596	2.6212	2.21867	2.79045	2.26475	3.10602	2.30184	2.15059	2.14436	2.55864	1.78672	2.5652	2.26711	2.25208	3.25355
hsa-miR-3913-5p_st	1.55686	1.42025	1.49304	1.5794	1.55649	1.76163	1.47946	1.31716	1.55222	1.58115	1.36322	1.53118	1.44279	1.49921	1.68215	1.38271	1.28243	1.53924	1.54608	1.50215	1.65081	1.53726	1.49066	1.66952	1.47889
hsa-miR-3914_st	1.91371	1.92798	2.185	2.28515	1.71927	1.91491	2.36635	2.06736	2.7506	2.49063	2.44448	1.89409	2.12371	1.66663	2.46632	2.31239	2.19589	2.49794	2.13944	2.64932	1.99208	2.66397	2.21871	2.06859	2.10045
hsa-miR-3915_st	1.63276	1.64612	1.90021	1.57474	1.73483	1.24894	1.67119	1.67933	1.59638	1.89371	1.38549	1.78965	1.50237	1.50221	1.81689	1.44001	1.72205	1.69676	1.75852	1.67309	1.93909	1.68455	1.61358	1.66569	1.80386
hsa-miR-3916_st	3.27455	2.80596	2.81229	3.21074	3.89072	2.38698	3.69745	2.32757	1.88913	4.11645	4.56445	3.19958	3.07064	2.66668	2.14098	3.56428	4.34336	2.24694	2.7075	2.24431	3.35756	2.6873	2.4377	2.94591	3.18427
hsa-miR-3917_st	2.44026	2.1753	2.52678	3.7628	3.22095	2.59282	2.61152	3.34074	3.68961	1.55982	1.94322	2.25613	2.75865	2.34893	2.13019	4.36792	3.43723	2.63128	2.33355	3.79115	2.7767	4.37574	2.66094	2.97419	2.64496
hsa-miR-3918_st	2.63653	2.56295	2.67167	2.25445	2.69293	2.66559	3.34675	2.36984	2.93468	2.56621	2.60106	2.71437	2.88802	2.46581	3.56237	2.88716	2.92055	2.89769	3.36981	3.99163	2.71762	3.57923	2.69043	2.59027	3.04984
hsa-miR-3919_st	1.53283	2.44897	2.01428	2.04757	1.98955	1.68172	2.31594	2.30279	1.78985	2.08355	2.07611	2.26716	2.0622	2.41277	2.37171	1.91814	2.69423	2.52222	1.96816	2.01747	1.78461	3.74438	2.04381	2.28179	1.7001
hsa-miR-3920_st	1.66248	1.48858	1.88684	1.63568	1.61515	1.70205	1.81042	1.97517	1.5092	2.20332	1.79873	1.76605	1.28439	1.40269	1.58217	1.34887	1.36165	1.6045	1.4733	1.31946	1.74831	1.725	2.17468	1.2996	1.53147
hsa-miR-3921_st	2.84385	2.69584	2.00433	3.0888	3.04711	3.26168	2.2889	2.62561	2.69356	3.63706	1.84501	3.00256	2.57598	2.5637	2.38187	1.95314	2.38187	2.31269	2.18374	2.31049	2.32179	2.93785	2.41384	2.5442	2.30472
hsa-miR-3922-3p_st	1.50348	1.30008	1.50614	1.83562	1.24578	1.63211	1.79853	1.34461	1.61147	1.31149	1.6207	1.47926	1.60994	1.2679	1.50878	1.71274	1.19614	1.48771	1.50393	1.48945	1.47542	1.36772	1.91616	1.45069	1.93736
hsa-miR-3922-5p_st	1.60876	1.68654	2.09345	2.06168	1.93012	2.25169	2.32946	2.14098	1.47181	1.75608	1.9376	2.03246	1.94014	2.37121	2.27623	2.43664	2.39868	2.20141	1.86356	2.40002	2.06131	2.714	3.06536	2.18998	2.6172
hsa-miR-3923_st	1.51701	1.81359	1.41186	1.52154	1.64021	1.73309	1.50614	1.79665	1.41011	1.69843	1.41295	1.52853	1.58158	1.4249	1.53939	1.74594	1.72135	1.6439	1.46697	1.57575	1.59233	1.63341	1.78994	1.70114	1.46855
hsa-miR-3924_st	1.59481	1.45154	1.30695	1.35024	1.71499	1.70961	1.69299	1.73736	1.46127	1.38822	1.69458	1.37155	1.78884	1.38377	1.63337	1.62534	1.42122	1.43769	1.57997	1.7325	1.45847	1.34769	1.35119	1.58998	1.55293
hsa-miR-3925-3p_st	1.70941	1.49251	1.49779	1.1907	1.68359	1.49167	1.86284	1.53884	1.49782	1.42807	1.46335	1.27801	1.49921	1.67072	1.551	1.41105	1.54863	1.55341	1.43383	1.81087	1.42553	1.32726	1.72893	1.49483	1.3806
hsa-miR-3925-5p_st	2.3988	3.00182	1.97548	2.34535	2.09449	2.42894	3.2469	2.10699	3.55205	2.18679	2.03268	2.43638	2.23561	2.35127	2.43995	3.14522	3.7363	2.31269	2.9934	2.82883	2.48775	2.61706	2.7045	2.40493	2.55273
hsa-miR-3926_st	2.66065	2.14556	5.02515	3.29989	2.2422	2.34865	3.23014	3.57454	3.2291	2.31616	2.03964	2.28391	2.74779	2.61874	1.99583	3.04352	2.59664	3.04742	2.14236	4.1979	2.92206	4.84838	5.0104	3.02157	3.18686
hsa-miR-3927_st	2.79887	2.99581	2.09009	2.82568	3.40057	2.3944	1.89721	2.29295	3.01433	2.15145	2.19053	2.06836	2.72696	1.6473	2.1741	3.33821	2.08616	3.22402	3.3726	3.6161	3.55883	2.06836	1.92524	1.75876	2.15106
hsa-miR-3928_st	1.83719	2.10907	1.6748	1.71889	2.25143	2.45558	2.3652	2.43122	1.70023	2.34908	2.41876	1.70941	1.93852	2.37409	2.05583	1.90049	2.06689	1.77156	2.36842	2.11819	2.39965	2.34697	1.95008	1.99227	1.88592
hsa-miR-3929_st	2.02568	1.541	1.41878	1.57017	1.6439	1.58868	1.46789	1.54665	2.00572	1.84793	1.80994	1.67188	1.76078	1.9562	1.51844	1.8832	1.42734	1.89537	2.03026	2.16016	1.66295	2.08081	1.80426	1.68059	1.59102
hsa-miR-3934_st	2.92438	3.02551	2.42674	2.69811	2.2484	2.35579	3.19386	3.17383	3.46801	2.13936	3.55117	2.90455	2.70115	2.63791	3.56784	3.51894	2.40503	2.77823	2.3431	4.02971	3.44697	3.21166	2.59957	3.19113	3.53154
hsa-miR-3935_st	1.83182	2.15837	2.35937	3.03915	2.08117	1.99361	2.39098	1.79104	2.31665	2.44841	2.53114	1.99601	1.8456	2.90275	2.37664	2.58955	2.66889	2.13596	1.89136	3.25471	2.2661	2.03614	2.42421	2.76251	2.3744
hsa-miR-3936_st	2.47978	1.76934	2.16023	3.18809	2.18629	2.56482	2.40527	2.03066	2.39384	3.36228	2.38406	2.06958	2.00671	2.3628	2.80478	2.51237	2.04376	2.25401	2.42477	2.46272	2.63293	2.10496	2.36762	2.12831	3.94662
hsa-miR-3937_st	3.09658	4.10461	4.47932	5.22908	4.21972	4.97424	5.42858	5.92163	6.65194	4.02728	4.6142	5.18799	7.13409	5.2305	5.78577	6.14035	6.12185	6.46299	6.41814	6.08008	6.48483	5.33702	7.03332	4.95237	5.21048
hsa-miR-3938_st	1.92247	2.08332	1.65286	1.58646	1.86896	1.6836	1.77576	1.96418	1.69355	1.78155	1.85555	1.8069	1.35201	1.5136	1.88013	1.63981	1.77596	1.86896	1.57264	1.74661	1.731	1.5431	1.60602	1.74465	2.70182
hsa-miR-3939_st	2.30889	1.98834	2.43474	2.36965	1.99272	1.76627	2.03834	2.76916	2.96747	2.74507	2.10561	2.73911	2.30889	2.02246	2.13886	2.97393	2.01573	2.57558	2.26242	2.73604	2.47021	2.38091	1.9227	2.67809	2.49983
hsa-miR-3940-3p_st	1.70122	2.06351	2.57075	2.07131	1.91616	1.85149	2.05436	2.38422	2.05805	1.82005	2.25647	2.47669	1.83638	1.93905	2.26831	1.91592	2.5279	2.4163	2.04762	2.06961	2.06255	2.03614	1.78765	2.25015	2.13618
hsa-miR-3940-5p_st	10.3649	10.8577	11.0198	10.7112	10.0168	10.6397	11.2905	10.658	11.1807	10.0162	10.2328	10.6091	12.1043	10.6162	11.6118	11.085	11.2094	11.7167	11.1826	11.3676	11.586	11.8363	11.3374	9.08477	11.3773
hsa-miR-3941_st	2.41714	2.40753	3.05288	2.03296	1.96412	1.91195	2.73658	2.38472	2.5474	2.17397	2.44866	2.3199	1.83863	1.87483	2.15505	2.20758	1.83911	2.0752	2.07315	2.46272	2.12766	2.05706	2.43042	2.08574	2.20325
hsa-miR-3942-3p_st	1.72965	1.83807	2.47617	2.44415	1.82894	1.88208	2.01014	1.58373	1.73473	1.50614	1.7839	1.90079	1.94943	1.61729	1.55963	1.73203	1.35193	1.80022	2.15409	1.65365	2.46085	1.54275	1.63654	1.62891	2.23093
hsa-miR-3942-5p_st	2.32593	2.92773	2.62905	3.22913	3.1776	2.23773	2.28618	2.19721	2.48866	1.8755	2.44448	2.89825	2.58637	2.17237	3.12548	3.37574	2.59946	3.11951	3.09289	2.99842	3.43111	1.92484	2.51283	2.89194	2.68083
hsa-miR-3943_st	2.78135	1.97354	2.05594	1.41744	1.74467	1.82631	1.83703	1.8818	1.73828	1.94931	2.02456	2.27109	2.30745	2.10845	1.91827	1.97502	1.83916	2.01755	2.42477	2.5325	2.02653	2.28508	1.98262	1.9191	1.86579
hsa-miR-3944-3p_st	1.8564	2.1892	1.78957	1.40469	1.67226	2.13052	1.57014	1.68422	1.43073	2.06195	1.83301	1.77658	1.83204	1.66131	1.63121	1.75002	1.66442	1.7458	2.04641	1.43156	1.49111	1.63341	1.61393	1.73193	1.60286
hsa-miR-3944-5p_st	2.96592	2.84442	4.69443	3.58438	2.46041	3.04962	3.33671	3.89907	3.1734	3.80796	2.2932	3.32312	2.14585	3.25082	2.73202	2.57136	3.79847	3.09155	2.44999	4.06684	2.99432	3.36213	3.0514	2.47048	3.65338
hsa-miR-3945_st	3.2063	3.26019	2.41489	3.1688	2.52191	3.21901	2.2591	2.83754	2.65317	3.03366	2.5219	2.06006	2.6216	2.57254	2.43136	3.70943	2.56478	3.6565	3.29967	2.78022	3.26709	3.31574	2.71636	2.61445	2.50952
hsa-miR-3960_st	12.9738	12.9296	13.2801	13.0324	12.5415	12.9696	13.5925	13.3765	13.2575	12.4114	12.9183	12.8574	13.9827	12.6555	13.2332	13.3805	13.3236	13.634	13.3263	13.5832	13.5211	13.355	13.4924	11.8915	13.2739
hsa-miR-3972_st	2.20636	2.02007	2.24755	1.70622	2.70992	2.18686	2.48781	2.25445	2.54939	1.59031	2.13092	2.54588	2.14689	2.14538	2.75391	1.86111	2.00986	2.21153	1.84301	2.25462	2.68701	3.64878	2.94659	2.26164	2.19753
hsa-miR-3973_st	1.78587	2.02342	1.92324	1.58356	1.91367	1.73079	1.85816	1.69863	2.054	1.64887	1.86693	1.93699	1.86559	2.07858	1.75139	2.3167	1.91616	1.8774	1.7756	1.74657	2.34584	2.26812	1.99385	1.92784	1.95006
hsa-miR-3974_st	1.69714	1.72807	1.68248	1.87145	2.0787	1.73079	1.68775	1.84108	1.77493	2.08212	1.64751	1.85222	1.77602	1.31644	1.92042	2.52409	1.44314	1.79942	1.78409	1.76352	1.70569	1.89354	1.8556	1.6964	1.43196
hsa-miR-3975_st	1.95355	1.72171	2.0511	1.81563	1.81674	1.71826	2.02867	1.87943	1.98744	2.05176	1.8221	1.60231	2.05158	2.43677	2.14098	2.11998	1.87266	2.65417	1.93629	2.51603	2.66383	2.55305	2.08506	2.11906	2.50013
hsa-miR-3976_st	1.97892	2.53193	1.91878	2.46904	1.82894	2.15223	2.11025	2.64704	2.30669	2.18679	2.71702	1.63621	1.78497	2.02377	2.31629	2.77458	2.11722	2.5007	2.22541	2.82488	2.11929	2.92396	1.96808	2.59795	1.99004
hsa-miR-3977_st	1.70393	1.47978	1.79192	1.61838	1.67875	1.5559	1.54099	1.57039	1.50863	2.17234	1.89715	1.65255	1.70611	1.7444	1.97072	1.62537	1.62418	1.37853	1.49994	1.73942	1.49482	1.54735	1.76582	1.65508	2.33354
hsa-miR-3978_st	1.36794	1.62962	1.75249	1.58873	1.74989	1.45938	2.39589	2.01137	1.72359	2.24193	1.43857	1.73095	2.4446	1.67244	1.59673	1.77426	1.86681	1.83916	1.78803	2.48306	1.68601	2.08681	2.21847	1.66551	1.81252
hsa-miR-409-3p_st	5.682	6.29846	4.2767	5.76501	5.74875	5.32448	5.38046	7.59343	5.25777	5.7609	6.31268	4.78508	5.85425	2.87255	7.1477	4.15685	3.57155	5.97062	5.9982	5.01822	6.90972	4.07746	4.12699	6.19588	3.46977
hsa-miR-409-5p_st	1.96322	2.07499	2.03144	2.24829	3.10508	2.80518	2.45756	5.24944	2.23198	2.84057	3.42872	1.76447	2.00613	2.13226	2.26915	1.66854	2.0143	2.48195	2.15966	1.50215	2.25828	1.89354	1.97855	4.02326	2.05424
hsa-miR-410_st	1.53721	1.35268	1.64137	1.83415	1.54207	1.84858	1.60374	2.38472	1.79172	1.89354	2.24117	1.89506	1.79822	1.99093	1.65668	1.65775	2.03192	1.99385	1.88288	2.12371	1.81635	2.50773	2.04151	2.89157	1.94715
hsa-miR-411-star_st	2.32295	2.63533	2.04128	1.78889	2.21536	2.23761	2.20313	2.76346	1.86847	2.24012	2.45448	2.03164	2.01646	2.57691	2.25708	2.13936	2.14098	1.93159	1.66295	2.38377	2.51706	1.96915	2.25976	2.18721	1.95006
hsa-miR-411_st	2.08239	2.53193	2.04745	2.17272	4.29932	4.9917	1.81907	3.85111	2.5909	4.10465	2.80952	2.08607	2.86833	1.72415	1.73989	2.01779	2.15791	1.87071	2.58664	1.90136	3.06853	1.76121	2.01931	3.73889	1.75885
hsa-miR-412_st	1.63097	2.40829	1.64978	1.82354	1.78777	2.10486	1.72645	1.90004	1.60749	1.49663	1.48019	1.70841	1.7035	1.77549	2.52873	1.76196	2.08809	1.71935	1.55894	1.94062	1.8243	1.81778	1.79118	1.72349	1.89988
hsa-miR-421_st	4.6735	3.18085	2.85539	4.50547	3.22015	4.03364	5.44861	5.47214	4.80607	3.78723	4.84353	5.17134	2.23133	3.47611	3.03595	4.60549	4.33354	3.473	3.91927	4.9035	3.23624	2.95786	3.58203	5.10548	3.35847
hsa-miR-422a_st	5.31637	5.07674	3.80429	6.01713	6.02438	6.22316	5.94969	6.27506	5.45874	5.44716	6.23057	6.76686	4.275	3.25796	4.3444	5.45959	5.67158	5.29475	4.86213	4.94431	5.52245	2.79093	5.08588	6.66431	5.18703
hsa-miR-423-3p_st	7.18487	7.48764	7.3076	7.78765	7.78932	6.78747	8.09583	8.48834	8.28303	7.39659	8.3234	7.62644	8.2247	7.32559	8.37794	8.14412	7.93502	8.10823	7.76476	8.02427	7.79474	5.52924	8.68326	8.33132	7.70715
hsa-miR-423-5p_st	8.07936	8.78198	8.97784	8.76739	8.41833	7.75122	8.91199	9.00118	9.01587	8.50703	8.9529	8.11838	8.94308	8.57089	9.51695	9.13549	8.5726	8.85727	8.68228	8.9922	8.49781	9.46434	9.28981	8.08587	9.06274
hsa-miR-424-star_st	6.42817	7.22827	7.43591	5.67	7.38422	7.09523	4.85656	5.82824	6.68026	8.02946	6.98022	5.00649	5.90472	5.89353	8.05663	5.7501	4.49534	5.67654	6.5172	4.39033	5.99487	2.63045	6.34241	5.9509	5.24579
hsa-miR-424_st	3.41869	1.87251	3.41116	1.84147	2.65411	4.23646	1.59226	1.83916	2.57606	3.00946	2.35779	1.81615	1.74428	2.03261	1.81091	1.8907	1.84767	1.78873	1.56986	1.97631	1.66295	1.83417	1.85608	3.01886	1.6969
hsa-miR-425-star_st	5.26033	3.60273	4.04544	4.22529	4.59752	3.70254	4.81909	4.7358	5.14176	3.16852	5.25165	4.74552	4.79672	2.77954	4.43538	4.10623	5.45833	4.21085	4.87752	4.0213	5.37665	2.78022	3.7807	4.84029	3.59357
hsa-miR-4251_st	2.38472	2.11859	3.74409	3.09567	2.27059	2.13393	2.97424	2.32886	3.02414	2.09685	2.21485	2.93564	2.34664	2.66343	2.29334	3.06127	2.34971	2.56719	1.66899	2.58273	1.79876	2.83452	2.94607	1.81001	2.8727
hsa-miR-4252_st	2.93138	1.48598	2.53949	1.96503	2.28176	2.03383	2.31948	2.25138	2.7788	1.70218	1.98336	2.06145	1.67567	2.33154	1.99034	2.80542	2.19004	2.26997	2.25138	2.29716	1.82782	2.43487	2.39075	1.75746	1.8888
hsa-miR-4253_st	2.85451	3.2345	2.86338	4.72268	3.81551	3.97474	4.70408	3.40474	4.32628	2.10289	3.81551	2.44159	4.80764	2.99874	4.78901	5.56409	4.27535	5.18231	4.64662	5.47325	5.14912	4.38709	5.28808	3.98036	3.3593
hsa-miR-4254_st	1.72146	1.61508	1.76023	1.43046	1.78292	1.85051	1.8298	2.1858	1.81065	1.50516	1.71592	1.69581	2.12273	1.5494	1.69735	1.55087	1.72789	1.66894	1.7668	2.06961	1.50545	1.55798	1.74077	1.72349	1.96026
hsa-miR-4255_st	1.59659	2.09857	1.97151	2.62156	2.11824	2.07324	1.65155	2.23498	1.59316	2.12414	2.34694	2.00356	1.44207	1.90916	1.99523	2.07213	1.76558	2.00672	1.98146	2.39657	1.90164	2.31864	2.07652	1.7054	1.6072
hsa-miR-4256_st	1.42828	1.54898	1.8278	1.7897	2.19469	1.78056	1.52	1.49801	1.72269	1.94331	1.45987	1.78432	1.87073	1.53147	1.71768	2.34344	2.17609	1.63027	2.07315	1.50515	1.74945	1.56663	1.8641	1.47518	1.70413
hsa-miR-4257_st	2.43896	2.93841	4.58301	3.95584	2.16158	2.13615	4.23686	2.85539	3.54695	1.85443	2.40124	2.41738	3.15611	2.35482	3.49591	4.39967	4.09507	3.47475	3.37715	3.71239	3.35631	7.6506	2.0555	2.87804	3.26778
hsa-miR-4258_st	3.15561	2.09543	2.45108	1.95748	2.92318	2.75063	3.04022	2.11856	2.64793	2.99945	2.77358	2.28452	2.62125	2.87876	2.51022	3.36656	3.36768	2.15985	2.53098	2.6241	2.40227	3.00525	2.65725	2.75579	2.77203
hsa-miR-4259_st	2.96228	2.77585	2.97788	2.86305	2.24697	2.56957	2.0634	2.64607	3.35363	1.75608	2.34023	2.48067	2.95344	3.30027	3.23863	2.73102	2.77727	3.60664	2.22048	2.98662	1.96504	3.0954	2.94044	2.17503	2.83029
hsa-miR-425_st	8.70339	7.82939	8.4769	8.36503	8.65603	7.9397	9.47056	8.9032	8.76656	8.74301	9.41222	9.32592	7.92946	8.31525	8.10704	8.88232	8.35521	7.70869	7.71153	9.68317	7.88546	6.38807	9.57378	8.6917	8.76671
hsa-miR-4260_st	2.83359	3.06277	2.43088	2.88284	2.96558	1.96065	3.40526	2.96639	2.89818	2.13023	2.39944	2.07178	2.80808	3.23266	4.28091	3.73924	2.14677	3.74267	2.7075	3.0372	3.1688	2.854	3.65923	2.52242	3.11501
hsa-miR-4261_st	3.68467	2.97956	4.05197	3.94992	2.99698	2.4558	4.35176	2.948	4.01132	2.92517	3.79117	4.32121	3.579	2.56509	2.95618	3.69756	3.44637	4.01843	3.35933	4.14189	2.24782	5.78053	3.54693	2.65649	4.40996
hsa-miR-4262_st	1.74945	1.88123	1.75792	1.85355	1.5723	1.55405	1.56181	2.02625	2.0419	1.62987	1.96665	1.52329	1.80151	2.46049	1.80913	1.93632	1.99132	1.9091	2.31315	1.86288	1.92875	1.91585	2.23425	2.21841	1.51663
hsa-miR-4263_st	1.53275	1.71338	1.43817	1.60018	1.44192	1.50219	1.39641	1.56794	1.37619	1.33097	1.66889	1.57477	1.66935	1.71863	1.4987	1.53404	1.60644	1.35039	1.77562	1.15608	1.54934	1.78424	1.99385	1.34774	1.6142
hsa-miR-4264_st	1.99024	2.05189	1.95504	1.44039	1.70324	1.47889	1.62649	1.65963	1.72445	1.48951	1.56951	1.76249	1.41584	2.22808	1.53256	1.73764	1.46502	1.83188	1.84434	1.83341	1.68394	2.0603	1.90216	1.63782	1.64379
hsa-miR-4265_st	1.56993	1.96791	1.81459	1.67214	1.53494	1.56993	1.44161	1.52934	1.34049	1.62987	1.55664	1.64388	1.58589	1.64579	1.65782	1.8115	1.47024	1.93153	1.66295	1.47462	1.45579	2.05532	1.72311	1.67788	1.60705
hsa-miR-4266_st	1.85726	1.59026	1.56877	1.89499	1.87787	1.52813	1.71905	1.98789	1.78781	1.58032	1.68812	1.64972	1.99043	2.43701	2.32599	2.70908	2.05229	1.67874	1.6282	2.09651	2.01924	2.45838	1.89267	1.95745	1.60702
hsa-miR-4267_st	2.0468	1.42025	1.57673	1.96486	2.00975	1.75392	2.32209	1.91333	1.63261	2.17347	2.44832	2.11341	1.79604	2.31412	1.97466	2.54127	1.69865	2.00096	2.04082	2.12496	2.00042	2.42225	2.06689	1.68271	1.91837
hsa-miR-4268_st	1.80188	1.75782	1.7284	1.8148	1.94854	1.49111	1.52813	1.5677	1.5677	1.65963	1.92877	1.64459	1.70941	1.80188	1.7979	1.57294	1.4982	1.55802	1.53999	1.53939	1.56009	1.61574	1.98953	1.72349	1.91691
hsa-miR-4269_st	3.51526	2.41293	3.15708	3.24727	3.81096	3.15839	3.31845	4.57215	3.90355	4.14111	4.34832	3.36039	3.42379	3.12049	2.98174	2.93957	3.43071	3.08555	3.64183	4.05685	2.50776	3.02354	3.71808	4.24721	3.43486
hsa-miR-4270_st	8.42707	8.96235	10.038	9.85424	7.22707	8.63143	8.78744	8.8475	9.82788	8.5128	8.04837	8.44445	10.3737	8.80432	9.5825	10.2548	9.58114	10.0578	9.01652	10.4404	9.3513	11.4969	9.92606	7.18664	9.80051
hsa-miR-4271_st	2.67207	2.49919	4.12187	4.82927	2.79427	3.46217	4.37092	3.74972	4.69483	3.14793	2.05605	4.0304	5.22344	3.13474	5.42199	5.51987	3.74972	4.23179	4.19879	5.73308	4.77856	7.27539	3.63058	2.68622	4.09814
hsa-miR-4272_st	1.69784	1.64594	1.54177	1.6767	1.65413	1.53928	1.74964	1.49832	1.73445	1.39149	1.40723	1.88565	1.41987	2.40465	1.79774	1.45917	1.67461	1.83916	1.68117	2.08244	2.41532	1.70926	1.77366	1.76098	2.11824
hsa-miR-4273_st	1.7901	1.42289	1.38944	1.91955	1.62218	1.84137	1.77782	1.81758	1.56713	1.75608	1.63234	1.38488	1.43143	1.49921	1.64996	1.9045	1.49347	1.69854	1.8011	1.43893	1.61327	1.89354	1.49429	1.77415	1.74672
hsa-miR-4274_st	4.68231	2.54167	3.15793	3.06214	3.35124	2.71251	3.69758	2.72386	2.98001	2.51747	2.20843	2.83751	2.84819	3.97419	3.37673	4.09276	3.32409	1.88718	2.55526	3.17433	3.49949	4.5964	2.81454	3.6435	3.47002
hsa-miR-4275_st	2.39821	2.05397	2.11992	1.7557	1.78597	1.66987	1.7752	1.5127	1.71715	1.76594	1.79569	2.13693	2.20625	1.94849	1.58361	1.8238	1.89531	1.92965	1.53739	1.92072	2.5653	1.46652	1.78974	1.89354	1.65563
hsa-miR-4276_st	1.52303	1.82596	1.60407	1.81058	1.96336	2.60791	1.77531	1.90387	1.53794	1.62987	1.73968	1.96385	1.81892	2.78898	1.91577	1.93638	2.23183	1.63618	2.04986	1.90646	1.92281	1.8119	1.23263	2.06942	1.91699
hsa-miR-4277_st	1.96249	1.46219	2.22374	1.9343	1.82894	2.29632	1.71071	1.87572	1.82338	1.79577	1.57318	1.52545	1.65168	2.15238	1.75811	1.45086	1.80424	2.43096	1.88006	2.0952	2.24445	2.94064	3.20567	1.70351	1.73989
hsa-miR-4278_st	1.655	1.94247	2.05763	1.92815	1.90534	1.42429	1.53785	1.67473	1.62385	2.03847	1.78219	1.74926	1.56087	2.1233	1.61136	1.72519	1.7129	1.78475	1.56394	1.84322	1.85827	1.70238	1.53324	1.38539	1.89901
hsa-miR-4279_st	1.90403	2.29869	1.97199	1.7824	1.71585	1.92527	2.24129	1.82536	1.89929	1.74904	1.85965	1.80367	1.65917	2.29953	2.23561	2.33024	2.38807	1.71581	1.73673	1.93483	2.43475	4.05505	2.2312	2.09323	1.90403
hsa-miR-4280_st	1.61653	1.48173	1.43419	1.80932	1.60588	1.39395	1.96375	1.6666	2.06833	2.21105	1.81546	1.71079	1.84446	1.82782	1.8469	1.59481	1.72725	1.61224	1.58847	1.80848	1.88507	2.32281	2.04626	1.77254	2.48195
hsa-miR-4281_st	9.04081	9.70988	10.616	10.2588	8.02261	8.93085	9.78909	9.96406	9.93048	9.06157	9.30728	9.46778	11.4356	8.92968	10.4961	10.1701	10.1768	10.9164	9.81995	10.4635	10.3909	10.417	10.4918	7.57178	10.7569
hsa-miR-4282_st	1.47123	2.03668	1.87355	2.16193	1.76702	1.62254	1.87073	1.90731	2.04406	1.86706	1.89535	2.00019	2.42938	1.83909	1.60284	2.18747	2.06689	2.33282	1.89754	1.671	1.86409	1.89354	2.05306	1.697	2.32414
hsa-miR-4283_st	1.91331	1.90004	1.72184	1.65474	1.90236	1.80337	1.9172	1.79675	2.84693	1.92741	1.80368	1.82024	1.87846	1.98018	1.67292	2.08302	1.5548	2.04358	1.89496	1.99634	1.94466	2.67645	2.76787	2.02936	1.55562
hsa-miR-4284_st	9.68899	9.52057	9.92701	7.76275	9.52925	9.40122	9.70196	8.19305	8.5066	8.96578	9.73044	10.3643	7.29187	8.14106	9.01404	8.46394	8.97348	6.51119	8.92779	8.72276	7.816	7.5887	8.40257	8.36401	9.79012
hsa-miR-4285_st	2.61407	1.48784	2.05361	1.79279	2.3696	1.69323	1.80835	1.83904	2.19129	1.88317	1.58568	2.05079	2.20325	2.28616	1.96865	2.06112	2.04369	1.52162	2.23363	1.80924	1.90384	2.74941	2.08172	1.74907	1.48583
hsa-miR-4286_st	8.29414	8.86744	8.14068	7.76455	8.49475	7.27162	8.07759	7.6211	7.37443	8.11236	8.10678	8.59829	5.80244	7.65621	9.3718	8.06047	8.02919	6.4848	7.56873	7.90723	7.08474	7.51815	7.83792	8.35561	8.81962
hsa-miR-4287_st	2.03289	2.03036	2.44245	2.00411	2.0848	1.93061	1.65187	1.96608	1.73632	1.7252	2.08969	1.78934	1.99249	1.7218	2.014	2.45779	2.09081	2.07831	1.99242	2.06961	2.4835	1.82388	1.85488	1.92298	2.02335
hsa-miR-4288_st	1.70619	1.67749	1.50295	1.7849	1.55649	2.41439	1.59199	1.89162	2.13461	1.42213	2.3566	2.25039	1.97848	1.37344	1.92267	1.91292	1.6055	1.77207	1.80221	1.86864	1.78289	1.92785	1.83461	1.90339	1.75504
hsa-miR-4289_st	2.45122	2.15075	2.01191	3.6622	1.65356	2.34341	1.95584	2.558	2.02789	2.29599	2.0547	1.87049	2.70433	2.01191	2.59326	2.02497	1.92282	2.5498	1.87494	3.12548	2.99096	2.89869	2.46627	2.29635	2.20077
hsa-miR-4290_st	2.52605	1.84453	2.00433	2.23696	2.01602	2.42835	1.91684	1.55048	2.06371	1.69914	1.91502	2.27978	1.6539	1.82676	1.86	2.10891	1.74327	1.51959	1.86978	1.69897	1.6299	1.8243	1.80164	2.06306	1.72347
hsa-miR-4291_st	2.18965	1.7101	1.93685	2.53226	1.77486	2.1875	2.3628	2.36407	2.38885	2.43226	2.25398	2.04192	2.44754	2.15702	2.12564	2.99931	2.29869	1.77168	1.74883	2.53482	1.76497	2.57493	2.61223	2.65725	2.51756
hsa-miR-4292_st	2.1097	1.90286	1.66178	1.90836	1.49998	2.3063	2.09084	2.07005	1.61416	1.78109	1.70941	2.48938	2.13693	2.25647	2.44458	2.35505	1.85966	1.80467	2.16731	1.86288	2.08723	1.69627	1.60418	2.12056	1.71099
hsa-miR-4293_st	1.95512	1.82746	2.04011	1.9733	1.72982	1.9535	2.24972	2.91349	2.32103	1.97896	1.95757	1.53117	1.79818	2.30067	2.39316	1.99714	2.14098	2.33559	1.73736	2.83757	1.99689	2.99764	2.36621	2.28697	2.3984
hsa-miR-4294_st	2.24872	2.06271	2.13715	3.19799	2.00613	2.78089	1.7699	1.88057	3.18075	2.17007	1.85555	2.31531	2.18824	2.82749	2.33415	3.44945	2.81637	2.49619	2.37873	3.46585	2.31829	3.65229	2.54739	3.07762	2.0728
hsa-miR-4295_st	1.61015	1.71095	1.44677	1.66194	2.02147	1.63045	1.48558	1.64199	1.67607	1.79077	2.02147	1.80682	1.70831	1.4288	1.59764	1.56292	1.64692	1.83916	1.63701	1.4254	1.63373	1.62742	1.49744	1.91471	1.74793
hsa-miR-4296_st	2.14801	2.50891	2.49975	2.28038	2.85268	2.0422	1.98243	2.59125	1.91717	2.08944	2.09982	2.46105	1.88348	2.79386	2.05378	2.72761	2.38472	2.61728	2.11534	3.61039	1.95547	3.00946	3.21678	2.33501	2.45816
hsa-miR-4297_st	1.60108	1.71389	1.55432	1.645	1.47472	1.5366	1.49938	1.58854	1.58881	1.48983	1.85555	1.58485	1.58416	1.78695	1.59984	1.61552	1.42959	1.70067	1.48665	1.58854	1.85684	1.58856	1.59481	1.49769	1.62934
hsa-miR-4298_st	5.18981	5.68943	6.6508	6.31398	4.97838	5.08869	5.89005	5.96456	6.04347	4.87572	5.21955	5.14475	6.30003	5.0381	5.64194	6.52016	7.02161	5.96611	5.65511	7.1883	5.55202	8.63142	6.51739	4.54507	6.94296
hsa-miR-4299_st	8.08852	7.84963	7.97002	6.23022	5.33611	6.8483	6.36853	4.67325	5.71546	5.79594	3.35626	5.72267	5.42964	5.94234	6.24578	6.37147	6.60601	5.49801	5.98819	6.76414	5.44314	6.8496	4.56494	4.57132	7.04927
hsa-miR-429_st	2.07539	1.87685	1.73853	2.47284	2.64083	2.89869	3.03188	2.03399	1.8028	1.84478	1.82093	3.05016	1.91695	1.99494	1.67378	1.87273	2.20753	2.05201	1.89428	1.89796	2.05505	1.80437	1.90467	2.45209	1.70962
hsa-miR-4300_st	2.58119	2.0928	3.39987	2.10628	2.15364	1.57141	1.99086	1.83015	2.16476	1.74936	1.57325	1.67296	2.03037	1.99743	1.8874	2.18786	1.81638	2.39888	1.80989	1.95676	1.90004	2.11678	1.96665	1.43785	1.6547
hsa-miR-4301_st	1.94576	1.55842	2.51972	1.77989	1.93954	1.95218	1.71586	2.03071	1.91351	1.74249	2.27644	2.00029	1.71615	2.17237	2.28865	1.62359	2.23599	2.16731	2.15749	1.81383	1.8993	1.70287	1.85113	1.59153	1.87928
hsa-miR-4302_st	1.88172	2.69149	1.88734	1.83626	1.93526	1.59706	1.93437	1.87514	2.11889	2.34664	1.90191	1.86255	2.10127	2.95338	2.04448	1.91814	2.55717	1.91616	1.90004	2.32838	1.68997	1.89354	2.52676	2.11725	2.3757
hsa-miR-4303_st	1.85189	1.81077	1.78327	1.61637	1.70561	1.85097	1.89721	1.73736	2.06612	1.76643	2.36597	1.61432	1.28772	1.99333	1.5831	2.30687	1.82692	1.39405	1.81603	2.11425	1.61209	2.46561	1.83869	1.77202	1.65418
hsa-miR-4304_st	2.58866	2.1892	2.64932	2.74547	2.16741	1.81863	2.57587	2.81992	2.55713	1.99899	2.34308	1.91815	2.45652	2.07779	2.39677	3.4541	2.66304	3.10307	2.52338	4.16534	2.46272	2.05407	2.27126	2.87877	3.25796
hsa-miR-4305_st	2.28109	2.70875	1.83228	1.62122	1.32018	1.52424	2.34864	1.8947	1.89354	1.62987	1.69511	1.49761	1.96174	2.37366	2.76429	1.84562	2.03633	2.13328	1.57834	2.06417	1.63273	2.16557	2.03416	1.53643	1.79356
hsa-miR-4306_st	4.75919	4.52697	4.53216	4.61651	3.15213	4.17272	4.346	4.33993	4.32628	3.49849	3.90302	3.38987	2.84453	4.00429	4.26433	5.62172	4.47012	4.75205	5.12474	5.62544	5.09888	5.14587	4.52452	4.67058	3.98866
hsa-miR-4307_st	1.34077	1.42025	1.71852	1.32326	1.40677	1.40712	1.39883	1.31491	1.60094	1.5192	1.43997	1.44896	1.53411	1.62943	1.26371	1.52165	1.3003	1.7856	1.45392	1.22676	1.49126	1.10784	1.49429	1.46202	1.34579
hsa-miR-4308_st	1.4293	1.47092	1.23239	1.43143	1.60649	1.4313	1.31757	1.54203	1.41626	1.65723	1.26009	1.41232	1.40717	1.94418	1.34831	1.34168	1.34723	1.14273	1.42146	1.51007	1.48431	1.36783	1.37205	1.63374	1.23304
hsa-miR-4309_st	2.04832	1.77166	1.89295	2.34664	2.24595	1.91293	1.89721	2.2519	2.57983	2.98286	2.40412	1.80367	2.1181	1.83182	2.50422	2.60729	1.85079	2.01002	2.67963	1.92636	1.47898	1.87882	2.75609	2.18496	1.88488
hsa-miR-431-star_st	1.64192	2.32211	1.88992	2.02141	1.93048	1.52734	1.89721	3.06573	2.36397	2.03358	2.79478	2.21437	1.91436	2.10121	2.03215	1.61669	1.54247	1.53096	2.16841	1.89992	2.0853	1.76581	2.03242	1.9448	1.74661
hsa-miR-4310_st	3.30563	3.59298	2.29542	2.43136	3.18998	1.99587	3.49554	3.12274	3.2088	2.55864	2.96447	2.63157	2.93519	2.94162	1.94559	2.39249	2.6071	2.2861	3.35409	3.88262	3.25351	3.05663	2.31642	3.30811	2.41232
hsa-miR-4311_st	1.6416	1.93888	1.63593	2.01855	1.95556	1.85838	1.63372	1.83376	2.28795	2.02113	2.15421	2.07706	1.74882	1.69961	1.84938	1.68264	2.77557	1.83916	2.07315	2.50212	1.95709	2.28386	2.01806	1.70753	1.72349
hsa-miR-4312_st	3.21476	2.08324	3.73624	2.13086	2.5268	1.55099	1.87878	2.34655	2.62377	1.83763	2.06601	2.21307	2.3052	2.25683	2.02124	2.1952	2.34874	1.926	1.92869	2.28455	1.63919	1.65116	1.92238	2.36488	2.05573
hsa-miR-4313_st	3.75332	3.17865	3.64491	3.33511	2.98308	2.55406	3.73016	2.76094	2.24897	2.57486	2.67473	3.47475	2.88098	3.30805	2.74413	3.40779	2.48515	2.5656	2.40085	3.35271	2.9737	2.85757	2.03758	3.00544	3.48494
hsa-miR-4314_st	2.12075	1.72328	3.13115	2.49624	2.31373	2.12194	2.04075	2.23506	2.16657	2.06282	2.0107	2.11761	2.2613	2.85361	2.309	2.63281	2.28595	1.54679	2.15591	3.3458	2.08236	4.23289	2.17258	2.00433	2.54199
hsa-miR-4315_st	1.69342	1.54055	2.03916	1.7456	1.59782	1.70896	1.63341	2.25465	1.91701	2.06901	1.7466	1.36165	1.52149	1.618	1.63401	2.00145	1.75263	1.69369	2.08095	1.64511	1.57405	1.95328	1.87096	1.93754	1.76483
hsa-miR-4316_st	1.69259	1.64335	2.09649	1.55527	2.03283	1.73581	1.62089	2.11124	1.81129	1.94243	1.61552	2.02815	1.75315	2.13346	2.14098	2.41594	2.00953	1.96212	1.96892	2.03372	1.96437	2.03906	2.12265	1.99702	1.54029
hsa-miR-4317_st	2.34392	2.05919	2.16961	2.66304	2.76384	3.02205	2.98184	2.34392	2.38139	3.36656	3.08972	4.31831	2.37611	2.64805	1.87314	2.58088	2.67653	2.1637	2.45099	3.10696	2.47352	2.32198	2.21339	3.24341	2.6848
hsa-miR-4318_st	1.41307	1.40189	1.45954	1.57017	1.97929	1.42246	1.73073	1.66937	1.47611	1.38469	1.98446	1.93457	1.49456	1.44334	1.57535	1.91866	1.48215	1.71581	1.69685	1.79948	1.44334	2.09927	1.72293	2.0313	1.98602
hsa-miR-4319_st	1.9861	1.68865	2.02436	2.20481	2.25659	1.93193	2.22328	2.44389	2.39269	2.61139	1.71099	1.93778	1.54594	2.44038	2.1641	1.68264	1.91616	1.74175	1.93091	1.94536	1.92007	1.77543	2.25621	1.61761	1.95687
hsa-miR-431_st	3.00827	1.66739	1.99049	1.99542	2.64932	1.83904	2.39508	4.94127	1.96927	1.92492	2.04867	1.7863	2.03841	1.61729	1.97044	2.18679	2.20471	1.94753	2.20121	1.88631	1.80342	1.99511	2.09917	3.53393	2.48195
hsa-miR-432-star_st	1.57514	1.41816	1.40578	1.55236	1.91805	1.68982	1.82641	1.62705	1.62705	1.55421	1.35776	1.6629	1.68376	1.54549	1.60284	1.74789	1.28525	1.73301	1.59481	1.64758	1.48178	1.56033	1.89522	1.86165	1.8126
hsa-miR-4320_st	1.70782	1.45362	1.42908	1.41011	1.42692	1.51097	1.82912	1.88996	1.47265	1.62987	1.99069	1.75274	1.44521	1.46173	1.72931	1.60945	1.38667	1.35709	1.3516	1.15754	1.62546	1.46652	1.82209	1.54937	1.3398
hsa-miR-4321_st	2.27451	1.99956	1.65908	1.79038	1.72982	1.65391	1.71086	2.10273	2.22477	1.73615	2.11925	1.83404	1.80367	1.73882	2.42868	2.06366	2.7481	1.56397	2.34048	1.95541	1.87217	1.90609	2.14617	3.30932	2.28592
hsa-miR-4322_st	2.47624	3.24755	2.08869	4.86947	3.25422	3.75112	4.05197	2.51418	4.45269	2.51427	2.58395	3.74987	4.72289	2.32553	2.62128	4.18445	3.49073	4.32628	4.22656	4.67047	3.5424	2.63766	3.51631	3.1273	2.80944
hsa-miR-4323_st	3.02086	2.71801	3.47209	2.73429	2.64932	1.87559	3.4863	2.79668	2.91349	2.66843	2.44448	3.29969	2.40497	3.3634	3.20608	2.87861	3.52599	2.83123	2.56558	2.82981	2.20589	3.94756	3.25796	2.97268	2.50598
hsa-miR-4324_st	2.20914	2.33402	3.06127	2.66224	2.57956	2.736	2.63777	2.47893	2.83434	2.18889	2.71412	2.19256	2.66224	2.37314	2.82824	2.32243	2.21957	2.55121	2.21797	2.2974	2.17171	2.78022	2.62145	3.72616	2.19363
hsa-miR-4325_st	1.54461	1.72545	1.39534	1.80592	1.6439	1.55273	2.09316	1.95361	1.82191	1.79221	1.44329	1.4569	1.80367	1.96745	1.76817	1.72545	1.71079	1.58517	1.29039	1.70791	1.43143	1.62476	1.75505	1.76517	1.61349
hsa-miR-4326_st	1.60378	1.6555	1.82581	1.53286	1.55649	2.30731	1.43891	1.59075	2.01326	1.94935	1.59958	1.55727	1.52105	1.55153	1.70473	1.38601	1.96052	1.53895	1.47131	1.70473	1.85103	1.5361	1.48552	1.66648	1.59226
hsa-miR-4327_st	3.02442	2.61289	4.73308	4.53157	2.91807	3.21799	3.17108	3.12541	3.85888	2.72829	3.07024	4.2211	3.30042	3.13747	4.00813	4.16711	4.27099	4.44931	3.88335	4.11987	3.97777	2.72739	4.18303	2.61453	2.85725
hsa-miR-4328_st	1.68205	1.51315	1.35317	1.58829	1.41966	1.57392	1.78793	1.66039	1.62519	1.75453	2.1673	1.70209	1.63488	2.25961	1.81129	1.61739	1.62818	1.34675	1.53057	1.26945	1.82713	1.58599	1.69029	1.77254	1.65314
hsa-miR-4329_st	2.09151	1.90004	2.119	1.86958	2.9215	2.9065	2.32052	2.46248	2.27579	2.27579	2.45624	1.93409	2.09166	2.84274	2.92663	2.41275	2.02703	1.82225	2.35985	1.9403	2.55109	2.36799	1.97175	3.02721	2.09285
hsa-miR-432_st	6.05364	6.80714	4.53658	5.82627	6.45284	5.69742	5.2633	7.26607	4.69355	6.6394	6.26355	4.6343	5.66356	5.20033	7.42729	3.3113	3.99803	4.9752	5.29715	3.50238	5.82328	2.08209	5.63573	5.83888	4.09238
hsa-miR-4330_st	1.87494	1.5859	1.88058	1.94225	1.55649	1.51	1.47024	1.8934	1.89354	1.52996	1.61242	1.75445	1.80367	1.82518	1.53939	2.04653	2.17721	1.99385	2.15121	1.75504	1.81766	2.09746	1.59481	1.84383	1.96149
hsa-miR-433_st	2.99265	2.13503	1.59411	3.60494	3.56877	3.01464	2.36593	5.57587	2.83827	2.87929	3.53173	2.0219	2.93138	1.92388	2.43136	1.9948	2.23659	3.05164	4.24652	2.47414	2.93455	1.96245	2.20503	4.05197	1.6563
hsa-miR-4417_st	7.33161	4.32628	3.8422	7.36028	7.78872	6.50138	8.18787	10.33	8.10788	4.4822	8.03577	8.42627	8.60349	8.69285	8.10641	8.43765	8.18806	9.17632	7.90143	8.72776	8.09624	8.98459	9.80593	7.12668	8.53269
hsa-miR-4418_st	2.16456	2.36548	2.91524	2.11186	2.03073	2.0465	2.25471	2.31341	2.37953	2.54165	2.91872	2.02609	2.26802	2.70782	2.16967	3.1688	2.2593	1.78298	2.60297	2.64879	1.94869	2.21241	4.02261	3.09993	2.48195
hsa-miR-4419a_st	3.62489	2.65152	4.10456	3.41689	2.85938	2.57054	3.36196	3.37249	3.46996	1.6657	3.37519	3.49516	4.2899	2.9308	3.6488	4.06288	3.25672	3.4202	2.56659	4.43926	4.22267	3.5482	3.52722	2.36039	4.46681
hsa-miR-4419b_st	2.06415	1.99689	2.22995	2.33776	2.12835	1.54611	2.44758	2.02434	2.51239	1.8288	2.08969	1.88792	2.32291	2.55544	2.06196	2.57851	2.46272	2.4541	2.15409	2.90888	2.11024	3.00946	1.71023	2.24444	2.07228
hsa-miR-4420_st	1.59363	2.16444	1.50375	1.90791	1.55963	1.42575	1.53537	1.78656	1.75381	1.84094	1.68689	1.79727	1.80474	1.49921	1.57999	1.66146	1.51451	1.54744	1.72101	1.62584	1.73989	1.46652	1.69854	1.67724	1.33789
hsa-miR-4421_st	2.32677	1.97551	2.54122	2.86078	2.15868	2.66261	1.92542	1.97989	2.53048	2.61868	1.7976	1.77681	1.95194	2.25754	2.17765	2.19877	2.60849	2.35453	1.74896	2.34446	2.1611	2.13348	1.9158	1.78845	2.4629
hsa-miR-4422_st	2.49319	2.64268	3.03247	2.61372	2.58076	1.55239	2.90079	3.07272	2.72078	2.25828	2.17497	2.04186	2.57852	3.23693	2.63729	3.1192	2.95842	1.98702	1.73736	3.04443	2.90201	2.91261	2.46221	2.30196	3.50407
hsa-miR-4423-3p_st	6.08128	6.60819	6.67422	5.42592	5.0863	4.56366	5.16481	4.6818	5.7226	4.53951	3.16551	4.1793	5.04455	2.77034	5.74368	5.90258	4.59335	6.14686	4.97877	5.94581	3.57748	5.39125	4.35424	4.3748	6.12124
hsa-miR-4423-5p_st	1.52454	1.37538	1.50615	1.34565	1.34627	1.46227	1.1778	1.36221	1.27427	1.4767	1.21735	1.39813	1.46787	1.33584	1.57651	1.31336	1.2705	1.27209	1.50792	1.60015	1.52644	1.42025	1.53067	1.30593	1.675
hsa-miR-4424_st	1.75123	1.75893	2.3628	1.71225	1.8162	1.77869	1.88724	2.49739	1.73989	2.01679	2.0542	1.63661	1.90967	1.8799	1.81505	2.22312	1.97877	1.89937	1.9847	2.32767	1.69115	1.63341	1.97706	1.77481	1.85118
hsa-miR-4425_st	1.85028	2.38916	2.18801	2.27865	2.09692	1.70315	2.03022	3.08604	2.7021	1.85967	2.03646	1.68457	2.69252	2.2381	1.94702	3.12437	2.41505	3.21116	1.96716	3.07808	1.82745	2.51972	2.70484	2.82894	2.35708
hsa-miR-4426_st	1.77787	1.37607	1.65185	1.73028	1.93741	1.62565	2.10243	1.79435	2.13957	1.79965	1.51027	1.77395	1.80367	1.94394	1.60284	1.76375	2.05958	1.49251	1.92566	1.94634	1.76847	1.74587	2.21847	1.88119	1.56648
hsa-miR-4427_st	1.52524	1.72011	1.61313	1.5618	1.66641	2.18614	1.81785	1.5	1.6883	1.77648	1.53003	1.84562	1.85468	1.69815	1.96138	1.62032	1.44916	1.47943	1.52196	1.45557	1.44553	1.72489	1.8424	1.67148	1.73273
hsa-miR-4428_st	3.63851	4.73607	3.97994	5.24549	3.49921	3.65066	4.27719	4.00008	5.2533	4.27918	3.24891	4.42914	4.96099	3.85278	6.07809	5.91226	5.73524	5.40807	5.40549	5.95756	5.06821	7.89607	4.64972	3.20572	5.78821
hsa-miR-4429_st	6.57015	7.91035	7.90333	8.27524	7.23505	6.95704	6.73089	7.29818	7.27832	7.43804	8.16994	6.79314	8.67044	7.23093	8.14111	7.83607	7.2723	8.46672	9.08255	8.32684	9.09362	9.14182	7.20389	7.51319	7.40798
hsa-miR-4430_st	4.54947	3.46047	3.50375	4.50258	3.77324	4.58292	4.5678	3.98752	4.74191	2.43164	3.71037	5.03332	4.94246	2.96193	3.98869	4.93924	4.53934	4.72052	4.66815	5.07139	4.90169	5.16624	4.04704	3.6577	3.61481
hsa-miR-4431_st	1.83182	1.48921	2.27775	1.78745	1.5705	1.98157	2.05945	1.96608	1.69447	1.69883	1.5751	1.51569	1.91823	1.9899	1.69343	1.79333	2.01288	1.68465	1.37602	1.8308	1.74408	1.77792	2.45989	1.98587	2.13979
hsa-miR-4432_st	1.63674	1.91326	1.76729	1.5776	1.99096	1.97237	1.80661	2.51736	1.8379	1.49694	1.57888	1.87848	1.73602	1.81823	1.85021	2.23312	2.01654	1.53016	1.62142	1.85368	2.18677	2.45048	1.92196	2.00387	1.82747
hsa-miR-4433_st	6.5635	7.7314	8.30002	7.65408	6.20893	7.29028	7.51415	6.77117	7.34311	6.6818	6.52802	7.01841	8.06993	6.74006	8.65202	7.61415	7.88951	8.2363	7.61872	8.1517	7.91228	9.10235	7.2947	5.68565	8.20449
hsa-miR-4434_st	2.59525	2.04882	2.46666	2.05907	2.15491	2.24562	2.45144	2.98848	2.32803	2.50764	1.98033	1.85819	1.70941	2.8586	1.98255	2.28815	2.43996	1.85708	2.53979	1.82346	1.66295	3.22344	1.96068	2.27709	2.26702
hsa-miR-4435_st	2.1886	2.52813	1.70276	1.54225	1.54821	1.79304	1.79357	1.8208	2.10536	1.40306	2.00881	1.97379	1.90004	2.43731	1.89354	1.79922	1.4132	2.14403	1.72425	1.70793	1.66295	2.78022	2.12424	1.91998	1.94058
hsa-miR-4436a_st	2.53749	2.64841	4.75535	3.17033	2.14244	2.62537	3.05473	3.24999	4.05685	2.37702	2.89165	2.42539	3.34328	2.9997	3.51512	4.80797	4.22026	3.40583	3.1046	4.581	3.41967	3.69046	3.10152	2.47555	3.02932
hsa-miR-4436b-3p_st	3.44544	2.97169	4.74128	4.0586	3.34223	3.13303	3.43025	3.77284	3.52414	3.34022	2.94938	2.94222	4.05476	3.7042	2.76836	3.80218	4.20953	3.27481	2.97169	4.94061	2.63319	4.14315	4.79495	3.30544	3.13616
hsa-miR-4436b-5p_st	2.98808	2.08332	1.90159	3.28011	1.96197	2.22362	2.10874	1.93569	1.8311	2.23191	2.28059	2.31904	3.46012	2.20829	1.79602	1.85569	1.84525	1.84223	1.9847	2.15622	2.27217	2.28508	2.41279	2.30332	1.67673
hsa-miR-4437_st	1.85483	1.76493	1.71905	1.50104	1.42942	1.68289	1.43143	1.92304	1.90172	1.94552	1.74002	1.63784	1.5611	1.83547	1.67618	2.32632	1.8281	1.79673	1.54674	2.09632	2.05287	2.21761	1.91294	1.62236	1.51959
hsa-miR-4438_st	1.9713	2.32025	2.18899	1.95687	1.8985	1.91545	2.73054	2.06908	1.99686	1.5839	1.59887	1.80367	1.52518	2.07161	2.21874	2.52404	2.29869	2.13864	2.06445	2.27939	1.90961	2.1978	2.30347	2.17625	2.28692
hsa-miR-4439_st	2.39337	2.05194	3.06641	2.43136	2.64167	1.78584	2.13245	1.90869	2.21769	1.50459	1.83724	1.67839	2.17875	1.74731	1.94859	2.35837	1.61684	1.46268	2.47769	2.33852	2.08236	1.64103	2.12194	2.59561	1.66334
hsa-miR-4440_st	1.60868	2.15323	1.71708	1.89176	1.78654	2.21114	1.9672	1.71178	2.03066	1.43479	2.24318	1.99689	3.11236	2.10843	1.60488	1.95499	1.81259	1.62463	2.08269	1.73139	2.17417	2.00529	1.83953	1.54721	1.51663
hsa-miR-4441_st	2.00237	1.83798	2.67541	2.11706	2.48931	2.51634	2.8461	2.37085	2.56821	2.45822	2.24548	2.07022	2.51453	2.49598	2.08926	3.35255	2.10267	2.44645	2.24224	2.6848	1.8243	3.26168	2.37155	2.56642	2.00188
hsa-miR-4442_st	2.76553	2.85221	3.42514	4.10686	3.15707	3.58153	3.85244	3.22875	3.17774	2.59787	2.10707	3.68427	3.79422	3.06775	2.61101	4.86505	4.24031	3.93473	2.78629	5.51539	3.72938	4.32554	3.53132	2.92027	3.39057
hsa-miR-4443_st	9.09583	8.78728	8.71055	8.23515	8.24884	8.26456	8.37145	7.18284	9.04437	7.70871	8.40155	8.40837	9.37881	8.05661	9.93354	10.0971	8.20289	10.2034	8.74373	8.82618	10.2553	9.44284	7.02957	7.38329	8.12457
hsa-miR-4444_st	1.79029	2.0453	2.19964	2.91536	1.85236	1.54447	1.95162	2.51437	2.28795	2.51182	2.00588	1.82709	2.72378	2.19578	2.63779	3.01004	3.04611	3.56326	3.08842	3.52013	2.35744	2.54678	2.59061	2.06378	1.6547
hsa-miR-4445-star_st	5.52699	6.11629	6.73107	3.81165	4.41584	3.72633	5.14323	3.81028	5.54836	4.15589	3.92444	3.50143	4.57988	3.67017	5.16491	5.14609	4.35933	4.85432	4.92572	5.04996	4.88631	4.47355	4.82239	4.25383	4.60691
hsa-miR-4445_st	1.36393	1.76848	1.93933	1.43066	1.39144	1.55686	1.47024	1.14585	1.41562	1.6391	1.44636	1.56887	1.33987	1.47694	1.54493	1.45012	1.47415	1.63219	1.37796	1.43845	1.78292	1.58731	1.92007	1.34695	1.6547
hsa-miR-4446-3p_st	2.12077	3.26795	2.49695	3.58676	2.33411	3.10665	2.67268	2.5764	2.93027	2.64812	2.53126	2.78329	2.43372	2.19227	1.89994	3.56226	2.80267	2.21373	2.44355	3.38309	2.79599	3.20155	3.0514	2.44958	2.36801
hsa-miR-4446-5p_st	1.77751	1.32108	1.70043	1.94371	2.04773	1.73147	1.60902	1.54713	1.64344	1.60902	1.82396	1.80367	1.7174	1.5111	1.58487	1.45744	1.62488	1.69085	1.59481	1.78294	1.64994	1.5742	1.66605	1.69189	1.57963
hsa-miR-4447_st	2.46239	1.64594	1.95242	2.07501	1.93071	2.76227	2.50902	2.50823	2.71505	2.01889	2.18242	3.24327	3.15044	2.37039	2.05602	2.13936	2.44803	2.14734	2.41378	2.19396	2.18208	3.21699	3.12848	2.11402	2.47499
hsa-miR-4448_st	4.60192	2.19432	2.60978	3.22069	2.32059	2.62333	3.13423	2.84447	2.88182	1.89354	2.14487	2.6572	1.51592	2.75287	3.15364	2.59914	2.78219	2.39619	2.97364	2.14287	2.45442	1.79159	2.4159	3.13205	2.74809
hsa-miR-4449_st	7.99115	7.63514	7.69911	8.16677	7.27229	7.80839	7.08797	7.40793	7.13203	7.265	8.04109	7.77567	7.28376	7.49116	8.34929	7.09845	8.76152	7.2592	7.45052	6.98139	7.83914	5.52647	7.19136	6.79943	7.95092
hsa-miR-4450_st	1.57035	1.89287	2.29869	2.42821	1.99773	1.89012	1.72292	2.25445	2.24586	1.92969	1.86377	1.68924	1.98162	1.91046	1.83214	1.93359	2.14588	1.99117	2.34048	2.17454	2.14588	1.66756	1.98729	1.80869	2.18245
hsa-miR-4451_st	2.09896	2.01468	2.72023	2.19236	1.74171	2.11121	2.54058	2.51418	2.15326	2.45855	2.26585	1.87907	2.60386	3.51768	2.945	2.75234	2.17588	2.65435	1.92267	2.88946	2.31303	3.79565	3.11423	2.27162	2.29869
hsa-miR-4452_st	1.58613	2.03863	1.6846	1.48763	1.72115	1.5628	1.6487	1.48504	1.35268	1.54789	1.61642	1.53155	1.53234	1.53015	1.59821	1.50859	1.33297	1.37456	1.63655	1.4583	1.74674	1.45784	1.53939	1.42582	1.87061
hsa-miR-4453_st	1.60758	1.93602	1.36297	1.60971	1.44386	1.82646	1.43504	1.36096	1.91399	1.59542	1.5696	1.52519	1.55968	1.59227	1.4239	1.63981	1.75768	1.68253	1.93867	1.64789	1.41023	1.52295	1.69612	1.86852	1.85426
hsa-miR-4454_st	14.6956	14.283	14.5947	14.7039	15.0007	14.9071	15.0768	14.835	14.5626	14.4233	14.9699	15.1105	13.9792	13.4569	14.4729	14.7191	14.9685	14.0181	14.3453	14.7785	14.2622	13.7415	14.1896	14.7515	14.7839
hsa-miR-4455_st	1.60022	1.57236	1.07184	1.52576	1.48401	2.31239	1.29894	1.43215	1.45231	1.72582	1.44329	1.66816	1.96171	1.52412	1.58335	1.4604	1.30255	1.59748	1.57893	1.26945	1.46779	1.31446	1.48726	1.51633	1.56929
hsa-miR-4456_st	1.89354	1.82512	1.48034	1.8642	1.68311	1.24877	1.73718	1.26715	1.68009	1.40592	1.60938	2.03479	1.68909	1.35913	1.45701	1.5465	1.48482	1.62671	1.8492	1.75905	1.6405	1.70238	1.97033	1.74771	1.73385
hsa-miR-4457_st	2.16456	2.59588	2.06415	2.12855	2.02701	1.54596	1.9306	1.83513	2.22839	2.29593	1.80333	1.92688	1.82173	2.03409	1.46245	1.95137	1.99132	1.75511	1.83003	1.73924	2.0228	2.03614	2.42484	1.83182	2.59588
hsa-miR-4458_st	2.36688	2.53193	2.83122	2.94656	2.37363	2.25142	2.61762	2.79724	2.47159	2.23731	1.94886	2.24884	1.81544	2.40322	2.57045	2.70305	2.22302	2.49459	1.95569	2.84364	2.23638	2.82428	2.63168	2.68542	3.20333
hsa-miR-4459_st	7.77325	9.39162	8.96507	9.05313	6.96481	8.64225	8.65432	7.41437	8.42118	8.04923	7.06914	7.56751	8.69608	8.12266	8.91544	8.46629	9.39392	8.44552	8.39499	8.75414	8.27103	10.1877	8.29615	6.08776	9.89202
hsa-miR-4460_st	1.92226	2.12926	1.46396	1.95811	1.34463	1.6932	1.59177	1.44329	1.91985	1.92914	1.77696	1.29671	1.60994	1.57784	1.40604	1.76458	1.68353	2.2252	1.87721	1.80485	1.73989	1.73998	1.30018	2.04893	1.42013
hsa-miR-4461_st	2.20782	2.25133	2.45991	2.73265	2.67524	2.44618	2.53952	2.01137	2.86613	2.52492	2.79244	3.01415	1.86679	2.22576	2.47517	2.07348	1.97928	1.99385	2.55561	2.21711	2.10753	2.31025	2.60989	2.84458	2.48195
hsa-miR-4462_st	3.9044	4.73395	3.20543	4.58691	3.53552	4.88748	4.78264	3.68452	5.05873	2.62234	4.28064	2.90085	4.89827	2.99995	4.30376	4.32478	4.33781	4.68877	4.17313	3.9441	4.12577	3.43058	3.58203	3.57955	4.9536
hsa-miR-4463_st	9.64595	10.3494	10.7597	10.3909	9.09766	10.1982	10.3974	9.3479	10.1522	9.32255	8.88608	9.69554	11.0578	9.24514	10.752	10.5533	10.6644	10.8138	10.254	10.6909	10.6176	11.5253	10.2187	8.23246	10.7712
hsa-miR-4464_st	1.72431	1.69247	2.06378	1.51594	1.61092	1.64055	1.43606	1.94851	1.82619	2.21467	2.38568	1.89721	1.9132	1.90599	1.74451	1.72545	1.53277	1.68283	2.07315	1.73431	1.91494	2.13687	1.53052	1.68411	1.54452
hsa-miR-4465_st	2.6853	1.81129	2.36081	2.72522	3.10098	3.00467	2.68756	2.81913	2.0516	2.75027	2.5474	2.73412	2.46272	2.46583	1.75526	2.37692	3.07623	2.83692	1.98238	2.8199	2.08236	1.95698	2.52113	2.97506	2.579
hsa-miR-4466_st	11.4466	11.5396	11.585	11.7708	11.1263	11.5017	12.0423	11.668	12.1367	11.1704	11.2717	11.6881	13.1381	11.5374	12.2997	12.4859	12.0997	12.7358	12.2305	12.2191	12.6721	12.307	12.1787	10.025	12.0203
hsa-miR-4467_st	7.65281	9.70411	8.55784	8.22405	8.2452	9.05402	9.56736	8.69841	9.16957	8.54105	8.29418	8.83554	10.0679	9.0353	10.3537	8.87664	9.55623	9.66022	10.1547	9.31503	10.3559	10.2987	9.24491	8.36365	9.32785
hsa-miR-4468_st	2.16456	2.22725	2.03524	2.13375	1.96129	2.1809	2.93587	1.87072	2.55388	1.73247	2.02485	2.04964	2.43029	2.17237	2.3777	3.17471	3.04991	2.33543	2.57054	3.02065	2.26444	2.45407	3.53266	2.02802	2.91226
hsa-miR-4469_st	2.0366	1.69802	2.52771	2.51246	2.23574	2.24952	2.00408	1.96608	1.82099	1.921	2.00613	1.81022	1.7405	2.72035	1.81129	1.90696	1.71717	2.08559	1.6082	2.06636	2.08236	2.04878	2.56719	1.84137	1.98836
hsa-miR-4470_st	3.75515	4.75962	3.49638	3.98374	2.21602	4.31584	2.57838	2.25445	3.82235	3.55397	3.08826	3.76506	2.67175	2.3628	3.68333	3.83221	3.98173	2.18126	2.43371	2.55595	3.2757	2.61315	3.47475	2.81072	5.26101
hsa-miR-4471_st	1.70524	1.96286	2.42562	1.90139	2.01517	1.79362	1.60717	2.01388	1.97177	1.75608	1.75592	1.47054	1.82078	1.80555	1.71361	1.95106	1.38998	1.88988	1.88485	1.66202	1.74601	1.73493	1.76137	2.24023	2.48395
hsa-miR-4472_st	1.69415	1.71727	1.93154	1.95158	1.5212	2.11421	1.96208	2.24301	2.04406	1.62987	1.79067	1.9057	2.09666	3.10077	1.70487	1.57865	1.73633	1.778	2.42477	1.80211	2.26444	2.25053	2.95497	2.23034	1.90289
hsa-miR-4473_st	1.65684	1.56958	2.16684	1.83114	1.74118	2.00082	1.83648	1.79746	1.89354	1.52058	1.62983	1.58524	1.74767	1.59548	1.59583	1.40477	1.59481	1.91616	1.827	1.77012	1.72177	1.74118	2.14334	1.7235	1.49116
hsa-miR-4474-3p_st	2.20618	2.4189	2.80892	2.46802	2.6411	2.1552	2.04045	1.8186	1.93515	2.75711	1.71792	1.74723	3.00053	1.9515	2.14098	2.39128	1.8701	2.40135	2.15937	2.56569	2.15851	2.1244	2.25037	2.12831	1.85084
hsa-miR-4474-5p_st	1.8609	1.63496	1.90004	1.78505	1.70797	1.91637	2.09849	1.73012	1.60094	2.04503	1.63341	1.73104	1.91987	1.8111	2.25718	1.79129	2.00195	1.70857	2.08805	2.01436	1.59691	1.51821	2.55995	1.62639	1.71625
hsa-miR-4475_st	2.19156	2.49583	3.55692	2.05037	1.53231	2.3855	1.99385	1.82135	2.39499	2.00437	2.11527	1.78432	2.37222	2.3673	1.92213	2.50966	2.18579	2.28717	1.8718	1.86288	2.10772	1.99663	2.11073	2.13518	1.90628
hsa-miR-4476_st	2.98546	3.29768	2.98429	4.09083	2.56012	2.83046	3.2281	2.55304	4.03464	2.15484	3.47432	2.90085	2.15129	2.98546	3.0647	3.9367	3.65012	3.74267	2.64513	4.23522	2.80468	2.14371	2.95397	3.13879	2.02021
hsa-miR-4477a_st	1.59481	1.86541	1.59316	1.58857	1.28344	1.58103	1.56612	1.69338	1.44645	2.0953	1.32832	1.42162	1.77236	1.71746	1.96229	1.40595	1.50332	1.61996	1.57661	1.43008	1.31529	1.37713	1.77254	1.48716	1.70937
hsa-miR-4477b_st	1.64594	1.57223	1.49295	1.55077	1.62726	1.43577	1.67869	1.666	1.72325	1.76181	1.41218	1.67751	1.95731	1.81788	1.84292	1.71283	1.60548	1.57133	1.85968	1.58415	1.80767	1.47427	1.56668	1.55876	2.08531
hsa-miR-4478_st	2.0189	1.91645	1.78	2.98951	2.75894	1.87028	1.77641	2.78856	2.1425	2.17735	3.42409	2.27048	2.33047	2.11904	1.69171	2.84024	2.60324	2.2544	2.76687	3.39366	2.60525	2.42536	2.28456	2.11122	1.63233
hsa-miR-4479_st	1.875	1.74318	2.4474	2.24219	2.11824	2.23773	2.18138	2.37705	2.41037	1.70373	2.71412	2.13015	2.13611	2.20335	1.84015	1.80815	2.09575	2.57991	2.15409	2.29242	2.13971	2.0504	1.95721	2.68611	2.96647
hsa-miR-4480_st	1.64594	1.94493	2.71679	2.13201	1.59572	2.2244	1.89377	1.70077	1.90567	1.66911	1.82143	2.06819	2.20824	2.12011	2.27484	2.2724	1.50852	1.81178	1.65951	1.9485	1.94517	1.96466	1.95169	1.47644	1.87928
hsa-miR-4481_st	1.9331	2.28675	2.29807	2.71925	2.22825	2.23769	2.34221	2.12315	2.82786	2.12973	2.20597	2.20898	3.22699	2.12763	2.43136	2.44792	2.65851	2.34313	2.42969	2.15782	2.85919	4.14356	2.76298	2.7084	1.75418
hsa-miR-4482_st	1.76687	1.81129	1.96906	2.22719	2.10086	1.74165	2.11177	1.79435	1.60543	2.1009	1.83341	1.88172	1.67726	2.06117	1.87861	1.87757	2.41603	1.91616	2.50333	1.82258	1.75074	2.77493	1.6206	1.75945	2.02709
hsa-miR-4483_st	1.61038	1.55571	1.35568	1.47079	1.61042	1.87903	1.67349	1.64101	1.95051	1.80882	1.73914	1.79378	1.67594	1.74245	1.65217	1.56133	1.82844	1.49788	1.47083	1.59004	1.38871	1.85184	1.41157	1.61326	1.627
hsa-miR-4484_st	8.0324	8.77903	8.42067	8.16505	7.37539	7.97016	7.81728	7.20217	8.25641	7.63385	7.7432	7.57955	8.00847	7.41054	8.83099	8.22562	8.20858	8.57172	9.13094	8.12007	9.12021	9.56672	7.39084	6.65696	8.5429
hsa-miR-4485_st	6.12432	6.13414	5.5821	5.49712	5.3111	5.9465	6.18032	6.30983	5.83848	4.84315	5.17316	6.01212	5.09871	5.15293	6.41028	5.23803	6.7005	4.1934	5.74948	5.07129	4.74158	5.93577	5.44215	4.74267	5.42057
hsa-miR-4486_st	5.24779	4.7528	6.32834	5.54527	4.46104	4.83779	5.60317	5.25978	5.66099	3.55908	4.77214	6.18962	6.23898	5.49833	5.71667	6.03661	5.86894	5.49953	5.84873	6.57932	5.9138	5.20533	6.75639	4.4197	4.64898
hsa-miR-4487_st	3.99649	3.88318	6.45076	4.01021	3.47233	3.88475	4.23747	3.50942	3.81285	4.51865	4.32529	4.27067	4.69413	4.39242	5.25032	4.52227	4.02951	4.0884	4.04102	5.41673	4.69444	6.40512	3.74819	2.81419	4.10339
hsa-miR-4488_st	11.5471	11.7638	11.5448	11.6012	11.34	11.5799	12.1892	11.8224	12.0417	10.8865	11.4728	11.5936	12.9948	11.8819	12.4884	12.1446	12.4423	12.4816	12.2532	11.8466	12.4921	12.4414	12.1521	10.2178	12.148
hsa-miR-4489_st	2.35071	1.74749	2.42273	3.56649	2.16972	1.63218	2.78684	4.24898	4.205	1.60369	2.08969	2.4822	2.91483	2.60287	2.01958	5.08999	3.48286	2.7169	2.69095	5.55791	2.46272	3.0734	4.77323	4.26026	2.20325
hsa-miR-448_st	1.80677	1.80739	1.78698	1.72716	1.56375	2.34606	1.68795	1.53987	1.53134	1.62987	1.85555	1.86639	1.76692	1.39374	1.89687	1.70606	1.54031	1.74749	1.53357	1.55729	1.71483	1.81207	1.86377	1.75146	1.70411
hsa-miR-4490_st	2.7435	2.91726	2.41403	2.22012	3.0741	2.11126	2.18161	2.40724	2.87463	3.04381	2.74065	1.82084	2.80622	2.87268	3.81897	3.47595	2.91907	4.32628	3.74724	4.05729	2.12742	1.8243	2.34893	2.39052	2.95176
hsa-miR-4491_st	2.01569	1.47445	1.90004	2.55657	2.04699	1.77456	2.99353	2.01137	2.03141	2.01875	1.69555	1.80367	1.96219	2.21613	2.14098	1.9516	2.05626	1.8753	2.04015	2.18585	1.80003	2.41176	2.43452	1.72349	1.78564
hsa-miR-4492_st	9.72612	10.8003	10.3653	9.49076	9.60578	10.5343	10.4045	8.28838	9.41234	9.60359	9.18169	10.0389	10.7592	8.58318	11.0084	10.001	10.7177	10.495	10.4365	9.64023	10.844	10.6653	8.54513	8.25153	10.9006
hsa-miR-4493_st	1.42447	1.74766	1.5511	1.73097	1.4279	1.52704	1.59783	1.51907	1.57925	1.52093	1.56022	1.5512	2.00613	2.3873	1.91444	1.82173	1.61273	1.53862	1.39082	1.64795	1.59073	2.05093	1.64254	1.77234	1.81566
hsa-miR-4494_st	2.36182	2.11257	1.57102	1.97602	1.93815	1.74487	1.728	1.8033	1.50239	2.04253	2.08325	1.44998	2.02516	2.24913	1.73989	1.56897	1.83072	1.99385	1.80787	2.47166	1.73144	1.79046	1.79659	1.7641	1.89204
hsa-miR-4495_st	1.43297	1.50511	1.73545	1.53389	1.6881	1.52614	1.94226	1.49257	1.63379	1.62987	1.52354	1.56857	1.62415	2.4146	1.37123	1.73728	1.59389	1.67883	1.70037	1.56204	1.65578	2.38882	1.96738	1.45555	1.72349
hsa-miR-4496_st	2.38746	2.53193	2.43474	2.81921	2.31004	2.1647	2.79428	2.30114	3.58991	2.15016	1.76998	2.31606	2.41794	2.59365	2.92067	3.87699	2.49049	2.59853	2.51971	3.40095	2.98095	4.90167	2.69393	2.74874	3.72784
hsa-miR-4497_st	11.9413	12.3127	11.8814	11.9878	11.6135	12.3774	12.5025	11.7032	12.0117	11.621	11.6402	12.7954	12.3266	11.8248	12.5661	12.1219	12.4917	12.5786	12.5228	12.1259	12.7759	12.5825	11.9555	10.8512	12.4966
hsa-miR-4498_st	4.72097	5.3733	3.8422	4.72788	4.20843	4.57304	3.89793	4.6937	4.90649	3.48767	3.717	5.24408	5.60406	3.90218	4.24952	4.86146	5.68383	3.98933	4.76977	4.84337	5.09897	5.46541	3.54889	3.91419	4.82282
hsa-miR-4499_st	2.42761	3.00917	3.18016	3.72624	2.59413	2.98638	3.19835	3.35801	3.49026	2.17381	2.47199	2.05748	2.84251	2.97328	2.38257	3.99138	3.17061	2.41559	2.90353	4.37772	3.37216	4.81771	3.18825	3.0514	3.48415
hsa-miR-449a_st	1.72274	1.6249	1.44399	1.41039	1.89704	1.51656	1.92873	6.97847	1.65685	1.64941	1.27434	1.69706	1.82468	1.90136	1.75413	1.53051	1.78505	1.27256	1.45829	1.63759	1.73331	1.63341	3.24189	2.27852	1.61687
hsa-miR-449b-star_st	2.22108	2.40658	2.35916	2.3004	2.62515	2.33859	2.44069	3.22814	2.14359	2.48043	2.11056	2.29465	2.55431	3.40699	2.49976	2.15896	3.27102	1.89195	1.90004	2.88468	2.18179	3.11512	2.80171	2.06623	2.15434
hsa-miR-449b_st	1.77135	1.49624	1.36164	1.63789	1.93123	2.12105	1.76121	6.61949	2.0462	2.67291	1.9731	2.12846	1.5568	1.68631	2.10705	1.77874	1.45201	1.31968	1.97575	1.93123	1.82515	1.96124	3.59349	2.26685	1.72349
hsa-miR-449c-star_st	1.48655	1.32394	1.46453	1.38622	1.48291	1.30049	1.42806	1.50921	1.35447	1.60114	1.46093	1.52545	1.3583	1.46575	1.9802	1.27693	1.45396	1.47143	1.48274	1.51027	1.43256	1.53545	1.75891	1.61663	1.44806
hsa-miR-449c_st	1.89354	1.35268	1.50383	1.85355	2.22186	1.86387	2.02795	8.20326	1.48576	1.99895	1.91527	1.86916	1.83649	1.83781	1.55697	1.62528	1.72789	1.61156	1.75276	2.28091	2.29924	1.82999	4.9777	1.94078	1.58114
hsa-miR-4500_st	1.5513	1.61151	1.60062	2.20964	3.7272	2.20329	1.95098	1.92771	1.64159	3.02715	3.142	2.22574	1.70908	1.87344	2.23561	1.93648	1.68461	1.88192	1.94452	2.49749	1.98979	1.65394	1.60051	3.85603	1.6815
hsa-miR-4501_st	1.83699	1.84329	2.09185	2.00613	2.06752	2.23773	1.87648	2.20238	2.35212	1.88916	1.91527	2.57209	1.59117	1.88548	1.57431	1.62393	2.44684	1.72285	1.88266	1.76671	1.99301	1.87767	1.91616	1.70761	2.17906
hsa-miR-4502_st	1.5097	1.82463	1.66816	1.60023	1.64646	1.87329	1.60891	1.78182	1.71538	2.20859	1.67801	1.69949	1.80367	1.87686	1.67292	1.51308	1.47024	1.41638	1.67267	1.60891	2.15542	1.94476	1.65282	1.51544	1.54867
hsa-miR-4503_st	1.95872	2.03714	1.75385	1.73887	1.95995	1.84413	2.09026	1.55082	1.89229	1.81095	1.57083	1.6613	2.01309	1.80767	2.10303	1.79863	1.78505	1.84174	1.66295	1.71989	1.69371	1.58474	2.3834	1.83879	2.38347
hsa-miR-4504_st	1.54377	2.16058	2.14948	2.00042	1.72115	1.74323	1.91053	1.72832	1.46182	1.68554	1.93711	1.69209	1.98272	1.74096	1.81714	1.46449	1.45913	1.92484	1.74731	2.33044	1.50614	1.91931	1.47038	1.77915	1.64793
hsa-miR-4505_st	9.34624	9.80918	10.2527	9.29161	8.2493	9.23398	9.40699	8.28407	9.24455	8.54385	7.91292	8.62493	10.541	8.31519	9.87867	9.82982	9.79816	10.133	9.68856	8.66385	9.9411	10.4218	8.76007	7.27509	9.78189
hsa-miR-4506_st	2.95491	2.54883	2.97638	3.18001	2.78552	1.97504	2.76885	2.47688	2.4475	2.47712	2.4936	2.78454	3.62243	2.41662	2.47986	3.0503	3.36874	3.41505	2.48649	2.99477	2.87147	3.13994	2.36742	2.29733	3.61295
hsa-miR-4507_st	8.50235	8.95159	9.79282	8.83435	7.29382	8.69527	8.607	7.10293	8.70395	7.63312	7.00281	8.11542	9.52616	7.29254	9.15431	8.82026	8.88335	9.16422	8.7533	7.71737	9.13531	9.23142	7.38265	6.26719	9.10079
hsa-miR-4508_st	11.7865	12.2907	11.9367	11.8121	11.4401	11.9119	12.1827	10.7577	11.749	11.3275	11.2949	11.7599	12.5446	10.7975	12.5151	12.3841	12.6084	12.47	12.1481	12.0118	12.375	12.4866	11.2555	10.0559	12.4549
hsa-miR-4509_st	1.46399	1.65716	1.97215	1.98005	1.58802	1.42634	1.50959	1.98373	1.55623	1.84884	1.57279	2.16188	1.4663	2.21176	2.09628	1.91744	1.95915	1.71581	1.88999	1.57093	1.50249	1.83715	1.62643	1.50519	1.93238
hsa-miR-450a_st	1.58856	1.50362	1.40662	1.80566	1.68193	1.5691	1.5492	1.53794	1.43304	1.63428	1.58259	1.61484	1.89679	1.89811	1.44839	1.33069	1.19753	1.30413	1.61989	1.44561	1.66851	1.45244	1.42818	1.413	1.44806
hsa-miR-450b-3p_st	1.75577	1.58522	1.7711	1.59057	1.87861	1.79062	1.51361	1.67802	1.83789	2.00355	1.94717	1.57512	1.65261	1.57445	1.32082	1.57151	1.4274	1.45983	1.44058	1.47046	1.54144	1.78146	1.58905	1.71919	1.77949
hsa-miR-450b-5p_st	2.39028	2.46779	2.11325	2.00613	2.15299	2.23773	1.70915	2.12751	2.32608	2.70141	2.02666	1.56358	2.83336	1.60734	2.11257	1.81239	3.21793	3.09993	2.11257	2.16184	2.70196	1.9731	1.88552	1.76162	3.22476
hsa-miR-4510_st	2.46049	2.48642	2.84158	2.68187	3.7968	2.84261	2.44984	2.40091	2.65174	3.00232	4.22945	3.24967	3.34439	2.61959	2.17187	2.59914	3.17567	2.84803	2.42477	2.82992	2.84867	2.30417	2.30585	3.35386	2.62542
hsa-miR-4511_st	1.76687	1.6532	1.90004	1.64992	1.5028	1.71039	1.82654	1.57964	1.88092	1.61557	1.44329	1.85579	1.61719	1.89795	1.83414	1.60249	1.78518	1.83867	1.58276	1.90136	1.51118	1.82733	1.66093	1.61539	1.80854
hsa-miR-4512_st	2.23773	2.1892	2.06786	1.8949	2.32506	2.12806	2.44797	2.45965	2.23076	1.62987	2.1468	2.80293	1.79037	1.81303	2.73238	1.85969	2.26282	1.97731	2.00432	1.96608	1.80278	2.35646	2.19014	2.12806	2.10534
hsa-miR-4513_st	4.39403	3.32578	4.13995	3.87775	3.58833	3.88318	4.45022	3.8724	3.5241	3.19262	3.93666	3.98771	3.0905	3.6435	3.76918	4.75962	4.27694	3.90462	3.65388	3.86836	3.64429	4.24108	3.49625	3.37249	4.48938
hsa-miR-4514_st	3.35903	3.17067	5.06195	3.23529	2.97866	2.49839	4.06138	3.27245	3.4295	2.84663	3.29044	3.42068	4.10264	4.02465	3.60971	4.09525	3.53366	4.0075	2.75018	4.57082	3.29535	3.7264	4.46725	2.9934	3.49916
hsa-miR-4515_st	2.17763	2.5547	2.03493	1.82286	1.61321	1.94046	2.71415	1.98545	1.77048	2.09044	2.17867	2.62379	1.98902	2.49109	3.13289	2.38732	3.47026	1.96316	1.89236	2.28116	2.66383	2.03989	2.06452	2.15635	1.72818
hsa-miR-4516_st	11.881	12.0699	12.2552	12.2796	11.6738	12.1008	12.3116	11.7711	12.4168	11.333	11.5853	11.9249	13.077	11.782	12.6669	12.8901	12.5935	12.6815	12.2252	12.6396	12.6934	12.5943	12.2523	10.4202	12.4837
hsa-miR-4517_st	1.9704	1.68894	2.00433	1.82313	1.65639	1.87549	2.13453	2.28568	1.79067	1.65084	1.86805	1.91121	1.62243	1.68894	1.55188	2.07984	1.86831	1.85316	2.03298	2.06961	1.8383	1.99113	1.73951	1.68201	1.7994
hsa-miR-4518_st	1.92059	1.9578	2.32129	1.82766	1.73179	1.92755	1.68809	1.62381	1.89354	1.92059	1.92255	2.32101	1.89044	1.70969	1.67489	2.34805	2.01198	2.09522	2.28847	1.86288	1.84201	2.34352	1.83755	1.71066	1.95006
hsa-miR-4519_st	2.38267	2.14605	2.50989	3.04638	2.126	2.43795	2.25445	2.29364	2.22874	1.73768	2.03645	2.65366	2.31076	2.16645	2.23172	3.50343	2.62104	2.05732	2.27372	2.95252	1.8618	2.60846	2.5507	2.34923	1.72985
hsa-miR-451_st	6.43928	6.87874	3.37608	6.50574	7.04101	5.60746	4.68328	4.94551	6.53863	6.72366	4.77413	4.61342	6.40031	7.8973	4.72199	6.93372	5.73722	7.47678	7.69401	4.43239	7.42798	3.37192	4.67518	6.31689	2.9977
hsa-miR-451b_st	2.42775	2.29869	2.49247	2.17901	2.08368	1.77579	2.57068	2.20392	1.71062	1.95741	2.18179	2.2582	2.02027	2.32139	2.0389	2.49705	2.2437	1.95578	2.15967	2.12439	2.16235	2.19383	1.99385	2.00433	2.18072
hsa-miR-452-star_st	1.60271	1.49748	2.07579	1.65162	2.09998	1.54942	1.47024	1.73562	1.62968	1.75435	2.04645	1.74308	1.82757	2.12155	1.84331	1.7857	1.57928	1.7293	1.73427	1.62206	1.73815	1.80618	1.95084	1.58535	1.59219
hsa-miR-4520a-3p_st	3.39412	2.9119	3.69973	2.96795	2.26878	2.49839	2.92585	4.52063	4.6447	2.66645	3.15396	2.33705	3.48834	2.99874	2.86809	4.88348	4.12915	3.84758	3.78769	4.86935	3.54565	2.5738	3.87356	4.14107	4.31367
hsa-miR-4520a-5p_st	1.43143	1.35448	2.23773	1.57662	1.94267	1.66168	1.58397	1.74701	1.95431	1.92958	1.85416	1.52509	1.42168	1.6159	1.58317	1.50627	1.43839	1.79828	1.55267	1.50028	1.65014	1.74714	2.78994	1.62392	1.75016
hsa-miR-4520b-3p_st	1.84222	1.82401	1.80636	3.13828	1.8066	1.96889	2.06617	2.97191	2.53806	1.44742	1.50333	1.72752	1.64094	1.61729	2.36308	2.11036	2.14223	2.58469	1.78035	2.51423	2.32825	2.41503	2.21868	2.84532	2.11824
hsa-miR-4520b-5p_st	1.681	1.78294	2.04359	1.46257	1.88415	1.85149	1.58483	1.44778	2.25846	1.67596	1.68862	1.49704	1.87163	1.64072	1.34954	1.82415	2.03013	1.87888	1.55741	1.69279	1.69589	1.60803	1.65924	1.76514	1.79916
hsa-miR-4521_st	2.01964	2.13606	1.79562	2.30719	1.72982	1.48642	2.01212	3.34834	2.02283	1.8586	1.8669	1.81783	1.57379	1.48417	2.05378	1.98157	2.46649	2.09638	1.73736	1.7069	1.43421	2.62849	1.64755	3.19113	1.93202
hsa-miR-4522_st	1.72576	1.43432	1.86442	1.59354	1.72465	1.60087	1.5112	2.07779	1.61776	1.76627	1.82013	1.67379	1.56927	1.51125	1.48867	1.69282	1.74942	1.69902	1.48101	2.03439	1.80538	1.64359	1.77601	1.87227	1.68777
hsa-miR-4523_st	1.91421	1.66866	2.09217	1.94413	2.11824	1.52105	2.82176	1.64816	1.88722	1.61052	1.95263	2.20659	2.09767	1.76463	1.95863	2.39486	1.934	1.73692	1.92271	2.32188	2.02497	1.94506	1.92133	1.76217	2.33639
hsa-miR-4524-star_st	1.6596	1.45151	1.82983	1.26004	1.42408	1.74547	1.83288	1.27382	1.98615	1.89354	1.77591	1.61484	1.90004	1.99822	2.00183	1.91185	1.76698	1.777	1.76089	1.63778	1.50614	1.89354	1.5515	1.52487	1.68596
hsa-miR-4524_st	2.86795	1.9215	1.94772	2.33615	2.21602	2.09177	1.91314	1.88774	2.31345	2.50672	1.77171	2.31904	1.92542	2.17576	2.26965	2.27706	2.55852	2.47147	2.59248	2.89761	2.31651	2.33162	2.40549	2.18496	2.11824
hsa-miR-4525_st	2.28357	2.07401	1.71336	2.08969	2.11824	2.13341	2.71245	2.99604	2.45319	1.52798	3.53805	1.89676	2.35042	3.9512	3.11502	2.30901	2.33966	1.73596	3.05361	2.78127	2.09871	2.09222	1.94172	2.66997	3.61126
hsa-miR-4526_st	2.95389	3.61817	2.88722	3.74267	2.31904	3.69965	2.70148	2.64704	2.50785	2.26643	2.44474	4.04264	2.69294	2.72836	2.57714	2.85354	3.88303	2.45764	2.79268	2.52083	2.87324	2.54658	2.25144	2.87898	3.09135
hsa-miR-4527_st	1.87031	1.90004	1.54984	1.68085	2.10956	1.42501	1.66133	1.57426	1.71525	1.62987	1.4101	1.60954	1.65441	1.58785	1.71352	1.49068	1.34702	2.11968	1.41234	1.61283	1.28182	1.81306	1.43266	2.21742	1.9156
hsa-miR-4528_st	1.64594	1.43066	1.27776	1.38106	1.76512	1.58699	1.43794	1.55094	1.65678	1.98739	1.71175	1.78354	1.88134	1.57766	1.38316	1.68264	1.32644	1.83933	1.59355	1.36376	1.5091	1.6174	1.47545	1.46338	1.51663
hsa-miR-4529-3p_st	3.27217	2.74299	2.54485	2.77417	2.05451	1.89987	1.72936	1.70237	2.27075	2.16958	2.41161	2.42915	1.94842	1.60009	1.82541	1.59481	2.48067	1.68945	2.07023	1.96608	1.88284	1.63437	1.74532	2.11036	1.80294
hsa-miR-4529-5p_st	2.59246	2.32946	3.8422	2.45933	2.29487	1.93602	2.50769	2.7945	2.6398	2.8171	2.28644	2.06127	2.15754	2.93415	2.35329	2.75587	2.26801	2.4992	2.26502	2.46272	1.858	3.13207	2.50057	2.41563	3.89158
hsa-miR-452_st	3.1486	2.45648	3.06011	4.81924	4.65503	5.0381	5.74777	3.25591	5.01611	3.75379	5.22035	5.34678	4.68098	5.0381	2.01529	2.46037	5.4485	2.5309	3.72628	5.99357	5.16593	2.17238	3.25796	5.69989	7.2746
hsa-miR-4530_st	10.4806	11.2069	11.3315	11.5492	9.94451	11.1308	11.7828	11.1359	11.7866	10.5583	9.68765	10.6434	11.928	10.9225	11.1406	12.2856	12.2004	11.3676	11.2559	11.801	11.1607	12.4244	11.3313	9.61029	11.8395
hsa-miR-4531_st	1.98636	1.85886	2.02585	2.15713	1.87498	2.32242	1.57976	2.09981	2.68538	1.92556	1.99238	2.08158	1.60574	1.95267	1.84451	2.37402	2.02571	1.99521	2.27545	1.76807	1.6076	2.31829	1.71695	1.66354	2.42592
hsa-miR-4532_st	9.76213	10.5054	10.1779	10.1068	10.1337	10.4752	9.99002	10.3172	10.2657	9.9776	10.1267	9.83481	11.3395	9.99766	10.2564	10.0068	9.70817	10.764	10.6061	10.8391	11.3634	11.0822	10.8077	9.46233	10.4007
hsa-miR-4533_st	1.93635	2.35794	1.78715	2.24711	1.84689	1.85149	1.86631	2.2189	1.92016	1.8141	2.6973	3.25528	2.47819	2.06195	3.0527	1.98157	2.76427	2.00622	2.47028	1.97397	2.18179	3.1891	2.63503	1.92476	2.2491
hsa-miR-4534_st	3.60813	2.41442	4.15847	5.05432	2.71337	3.27057	3.61126	3.94698	4.64352	3.44472	4.23489	4.40444	4.81968	4.39916	4.742	5.79689	5.32992	5.26287	4.82435	6.3781	4.58875	7.65069	5.43201	3.25428	4.51484
hsa-miR-4535_st	2.46049	2.79387	2.6867	3.474	2.36285	2.35827	1.97861	2.97505	3.30248	2.56427	2.83466	3.29274	3.74376	2.48333	2.63553	2.75486	3.35599	3.03403	2.79213	3.14199	2.59179	3.46709	2.88742	2.92932	2.02611
hsa-miR-4536_st	1.45228	1.56951	1.51801	1.70339	1.47457	1.86336	1.76437	1.41051	1.48706	1.61942	1.86742	1.33958	2.07643	1.59256	2.0047	1.66511	1.41626	1.65229	1.44329	1.46771	1.4433	1.66263	1.71069	1.76209	1.71895
hsa-miR-4537_st	1.52851	1.42025	1.829	1.70243	1.71393	1.72511	1.5018	1.67806	1.50522	1.78935	1.84987	1.68493	1.52732	1.57296	1.48654	1.70502	1.68559	1.61351	1.87889	1.32066	1.64024	1.8243	1.46157	1.45869	1.60719
hsa-miR-4538_st	2.46547	2.64282	2.90244	2.56437	1.5632	2.38759	2.58591	2.31007	2.6598	1.83706	1.98041	2.15093	2.45849	2.35857	2.16973	2.31036	2.81386	1.88527	2.01345	2.16982	2.03797	2.23848	2.52994	2.17442	2.79213
hsa-miR-4539_st	3.32424	3.16022	3.18567	4.12012	3.42955	3.75154	4.29547	3.81331	4.80422	3.02857	3.23313	4.09918	4.36996	2.76081	4.4101	4.917	4.95188	3.52669	4.16515	3.59692	3.96573	3.55098	2.86092	3.06234	5.96138
hsa-miR-454-star_st	1.37715	1.49184	1.79198	1.95743	1.60956	1.53157	1.61382	1.46864	1.88536	2.14126	1.60356	1.54358	1.68132	1.68264	1.89354	1.51323	1.54052	1.39457	1.56047	1.61863	1.59004	2.03614	1.81078	1.48278	1.60833
hsa-miR-4540_st	1.47621	1.39322	1.50701	1.48949	1.97472	1.77557	1.56193	1.58272	1.76711	1.3727	2.03858	1.65961	1.82001	1.5532	1.59667	1.43143	1.21884	1.95286	1.43182	1.744	1.88788	1.64722	1.39322	1.63734	1.63704
hsa-miR-454_st	2.27058	2.05926	1.56945	2.19513	2.85986	2.82125	2.4541	1.83916	2.21468	2.09595	3.08471	2.95134	1.80072	1.92805	1.9853	1.74501	1.65337	1.71581	2.07601	1.36786	1.95496	1.40846	1.75111	3.84607	1.51043
hsa-miR-455-3p_st	8.1769	9.22876	9.2392	7.56145	8.55232	8.46661	6.85635	7.93172	7.234	9.0949	8.93764	7.71472	6.42032	7.92089	9.76485	7.7434	7.69131	7.58112	7.09998	9.23122	6.49455	9.14791	8.34288	8.7606	8.11232
hsa-miR-455-5p_st	5.76392	3.04839	2.06378	3.53221	5.46594	6.44417	2.34814	2.59593	4.14206	5.56852	4.5022	3.56232	3.4611	3.47359	2.57079	2.11182	2.61028	2.62077	3.68581	3.56369	3.57214	1.93948	1.80506	5.06972	2.3161
hsa-miR-4632_st	1.54612	1.91796	1.69552	1.66938	2.1371	1.6651	1.79718	2.31904	2.17972	1.87001	1.94551	1.83889	1.91126	3.28449	1.84727	2.16331	2.18158	1.83723	1.66295	2.69059	1.97336	1.56066	1.75712	2.05949	1.6578
hsa-miR-4633-3p_st	2.38216	2.34818	2.29869	2.31044	2.43474	1.75154	2.84728	2.74402	2.58997	1.91429	2.02688	1.99689	2.48347	2.40114	2.25396	2.41824	1.80301	3.36684	2.79919	2.28543	3.13261	1.84505	2.96211	2.08453	2.20308
hsa-miR-4633-5p_st	1.90476	1.61904	1.32672	2.17901	2.06495	1.98157	1.71559	1.91704	1.42864	2.03358	3.28244	1.70941	1.64373	1.6203	1.94361	1.59481	1.7696	1.68847	1.73736	1.48933	1.74323	1.59572	1.58573	1.72835	1.39058
hsa-miR-4634_st	5.60425	5.80663	5.80596	6.24303	5.26489	5.31471	5.86685	5.92312	5.90393	5.44509	5.44067	6.52979	7.06692	4.8125	6.68452	5.89037	5.95886	6.68161	6.31589	6.53055	6.6706	3.75728	5.99278	4.81079	6.69649
hsa-miR-4635_st	2.16456	1.48611	2.72023	2.11984	1.70976	2.04744	2.3532	1.97081	1.85081	2.21611	2.04719	2.36317	2.15977	2.09653	2.06116	1.84013	1.92949	1.79476	1.98723	2.40429	1.76611	2.04441	3.30127	1.66613	2.24511
hsa-miR-4636_st	1.44973	1.44288	1.66952	2.06497	1.33624	1.73079	1.71905	1.47756	1.89354	1.75608	1.85555	1.51837	1.80306	2.15244	2.11868	1.4041	1.71452	1.92927	1.81632	1.69121	1.66468	2.19835	2.01071	1.79813	2.20325
hsa-miR-4637_st	1.64594	1.61464	1.89783	1.79335	1.77631	1.4686	2.18522	1.97579	2.33482	1.87229	1.60325	1.75147	1.99806	1.88276	1.92485	1.94527	1.50163	1.85595	1.67021	1.61272	1.57144	2.03614	2.06699	1.68983	1.72889
hsa-miR-4638-3p_st	1.54905	1.92815	2.78382	1.85355	1.63033	2.29541	1.99251	1.86471	1.97481	1.79948	1.89071	2.24002	1.42829	2.48777	1.72046	1.62996	2.17049	1.87622	1.71243	1.87562	2.19959	2.05561	2.26959	1.92729	2.00427
hsa-miR-4638-5p_st	2.77791	1.9181	3.11473	4.17234	1.57154	2.65813	2.44882	3.7417	4.21043	2.3215	2.60336	3.497	4.01957	2.78022	2.88435	3.61317	4.26277	2.64062	2.83794	3.74446	3.82338	3.5482	4.97506	3.09993	2.73979
hsa-miR-4639-3p_st	1.58121	1.28262	1.57057	1.44197	1.46136	1.76181	1.54281	1.47063	1.41711	1.21128	1.61942	1.56026	1.64474	1.90136	1.57419	1.59296	1.48243	1.39725	1.19108	1.41118	1.57711	1.54373	1.91159	1.61484	1.42695
hsa-miR-4639-5p_st	1.71631	1.74707	2.02285	2.23809	1.98652	1.6966	2.1762	1.53794	1.72005	2.25715	1.78923	1.80367	1.97193	1.51887	1.75041	1.85417	1.65483	1.85193	1.63589	1.86717	1.44437	1.86649	2.14334	1.91061	1.77381
hsa-miR-4640-3p_st	2.68233	2.31195	2.21409	2.1817	1.98249	2.33916	3.17694	2.4539	2.13314	1.78112	1.80723	2.43901	2.04327	2.66668	2.41213	2.17184	2.23298	2.16721	1.9527	2.25647	2.14979	2.46	2.30648	2.89684	1.72349
hsa-miR-4640-5p_st	3.05556	3.4983	3.21446	5.24549	3.83432	4.88375	4.88496	4.09226	5.13987	3.37632	3.544	4.69268	4.97251	3.48294	4.30934	4.81096	5.37695	4.32628	5.04557	5.46314	3.78289	3.90961	4.33521	3.7917	4.18767
hsa-miR-4641_st	1.82518	1.71792	2.49975	1.91652	1.78686	1.80277	1.92811	1.68264	1.58305	1.8473	1.78219	1.96919	1.61	1.98609	2.00645	1.55919	1.92811	1.97607	1.90527	1.8743	2.67525	2.05822	2.07753	1.92244	1.93196
hsa-miR-4642_st	3.03385	2.44712	2.82785	2.13955	2.62709	1.7366	2.13955	1.9737	1.71729	1.55176	2.19221	2.31904	2.26404	2.17237	2.58007	2.6327	3.1157	2.14734	2.02902	2.60238	2.57112	2.07102	2.10357	2.63502	1.92783
hsa-miR-4643_st	1.76687	1.99689	4.27431	2.5518	1.97774	1.75774	2.18828	2.67897	2.82993	2.21871	2.11603	1.80399	1.92345	1.99385	2.3085	1.92865	2.78203	1.78787	2.3586	2.31484	2.3862	2.52123	2.25	2.08718	2.48195
hsa-miR-4644_st	2.96786	2.03337	2.18789	1.75752	2.00695	2.49839	2.21562	2.31799	2.58258	2.31328	2.37774	1.81487	2.13024	2.07779	2.32937	2.90888	2.74361	2.83205	2.2383	3.48033	2.70996	2.67823	2.65725	1.59593	2.58281
hsa-miR-4645-3p_st	1.645	1.62701	1.37554	1.7643	1.69834	1.8416	1.29526	1.74274	1.67487	1.68998	1.68899	1.69602	1.54492	1.68264	2.11055	1.64366	1.41335	1.52295	1.55409	1.74423	1.97471	1.76121	1.90726	1.85555	1.51932
hsa-miR-4645-5p_st	2.6797	2.91465	3.27204	2.33518	2.7052	2.10298	2.21976	1.80386	2.04511	2.57225	2.0816	2.43901	2.06754	2.27355	1.89072	2.70753	2.1539	2.00317	2.33243	2.36993	2.7873	5.11215	2.23815	2.18563	2.46617
hsa-miR-4646-3p_st	2.08411	1.98345	1.76033	1.75368	2.03778	2.52604	2.40153	1.69649	1.79213	2.26618	1.86639	1.52489	2.15374	1.99734	1.72943	1.60077	1.54705	1.80714	1.81817	1.50958	1.72603	1.44625	1.91024	1.92388	1.95006
hsa-miR-4646-5p_st	2.80631	4.32628	2.3628	4.10241	3.18764	2.56614	2.98191	4.11556	4.61872	2.70706	3.30131	3.25315	4.22792	3.4613	2.72726	4.11027	4.44798	4.27997	3.89907	4.47028	4.24076	5.22377	5.01148	3.19674	4.45442
hsa-miR-4647_st	1.76957	1.87172	2.06378	2.12666	2.20145	2.88678	1.9475	2.59145	2.37069	1.97644	2.18449	2.5791	3.20379	1.9898	1.54359	2.08254	1.94208	2.17742	2.7102	2.23413	2.42017	2.10562	1.99654	2.15282	2.17337
hsa-miR-4648_st	2.23056	2.93615	2.97461	2.71291	1.83831	1.70592	1.60768	1.72512	2.99277	2.03358	1.87164	1.71431	1.90004	2.35962	1.88529	2.90888	2.04201	2.06552	2.21221	2.31134	2.17508	2.28328	2.04201	2.29363	2.48508
hsa-miR-4649-3p_st	2.73175	2.13649	2.23068	2.01351	2.64151	2.0212	1.99588	2.02554	2.01356	2.08531	2.43172	2.10267	1.91435	2.44824	1.67376	2.17074	2.43783	2.28479	2.24224	1.4583	2.27413	1.89776	2.33511	2.70611	2.21756
hsa-miR-4649-5p_st	6.38423	6.60256	6.9435	7.07466	6.82816	7.44501	7.61018	6.68892	7.70025	6.29032	6.21936	7.19113	8.43306	7.17009	8.70922	7.55917	8.02027	8.19836	8.07542	7.77331	8.3643	9.09473	7.66169	5.69188	7.87442
hsa-miR-4650-3p_st	1.78575	1.88763	1.99736	2.00613	1.75274	1.30562	1.65262	1.79435	1.59975	2.04665	1.71542	1.83248	1.86599	1.77655	1.60818	2.23858	1.7086	1.91616	1.59821	1.83174	2.11706	1.83755	1.78765	1.70443	1.89462
hsa-miR-4650-5p_st	1.93036	2.03599	1.46652	1.73136	1.57497	1.55392	1.69796	1.51041	1.66116	1.43537	1.68813	1.66956	1.71564	1.7531	1.60215	1.64672	2.00914	1.76839	1.74555	1.42343	1.74558	1.30537	1.46066	1.71885	2.03951
hsa-miR-4651_st	8.26965	8.49109	9.44635	8.68534	7.55859	8.34234	8.93561	8.06117	9.1949	7.8569	7.6177	8.32064	10.0785	8.296	9.4359	9.16066	8.8336	9.67747	9.03111	8.86157	9.19002	10.1082	8.9441	6.82679	9.3125
hsa-miR-4652-3p_st	2.33506	1.73928	2.0991	1.74858	1.71372	1.90457	1.63818	2.01796	1.84163	1.68809	2.59109	1.48898	1.77702	1.77833	1.97466	1.68814	1.71614	1.60997	1.66295	1.90136	1.56436	1.79653	1.94049	1.75882	1.41612
hsa-miR-4652-5p_st	2.12065	1.66556	2.07365	1.94417	2.2259	2.09903	2.00018	2.36809	1.97914	2.03358	2.09957	1.63445	1.78404	1.63691	2.45097	1.68264	2.0865	2.16696	2.10208	1.90136	1.78404	2.7901	2.09088	1.8312	1.54026
hsa-miR-4653-3p_st	1.73239	2.30596	1.45231	2.46015	2.21602	2.48547	1.99385	1.82326	1.66055	1.75259	1.63341	1.90773	2.2275	1.85103	1.98193	1.78669	3.05815	2.24288	3.18041	2.64374	1.96139	1.76121	3.16373	1.8815	2.90511
hsa-miR-4653-5p_st	1.83287	1.75049	2.13494	1.40905	1.59781	1.66697	1.76121	1.94137	1.81972	1.49143	1.80748	1.48511	1.79574	1.63209	1.93476	2.27675	1.64692	2.19867	1.71827	1.79638	1.56308	1.89403	1.79563	1.82622	2.18215
hsa-miR-4654_st	2.30447	2.02013	2.18179	2.712	2.54127	2.48939	2.34347	3.11999	2.50821	2.26383	2.92539	2.51242	4.04989	2.02795	2.99469	3.62937	2.63392	3.45534	2.46707	2.86781	2.7767	2.15331	1.73503	2.50302	1.73248
hsa-miR-4655-3p_st	2.53169	1.9583	2.30892	2.37206	1.79478	2.36366	2.46371	2.24177	2.43883	1.89354	1.93308	2.43752	2.37993	2.58624	2.32168	2.94125	2.76702	2.80386	2.28897	2.35411	2.43292	2.34472	1.83021	3.07623	1.74314
hsa-miR-4655-5p_st	5.43103	6.32673	6.07717	5.54537	4.23733	5.04387	5.48549	5.18938	5.5569	3.72576	5.09143	4.98162	5.82616	5.21189	6.28826	5.66483	5.88019	5.5998	5.45614	6.22409	5.51713	5.60905	5.48282	3.9489	6.29283
hsa-miR-4656_st	5.7374	5.98539	5.64988	5.37833	5.11683	5.64007	6.01212	6.46074	5.91738	4.82588	6.04218	5.29179	5.95804	6.50563	5.60995	6.31236	6.79675	5.67015	6.61454	5.86044	6.10585	6.24997	6.46671	4.84533	6.73275
hsa-miR-4657_st	3.26755	2.64704	2.3628	2.96206	2.98684	2.23259	2.34314	1.97093	2.65327	2.48653	2.18179	2.04738	3.85406	2.20255	2.79428	3.83301	2.40441	3.58241	2.96884	4.05729	2.51932	2.04371	2.54263	2.46584	3.52012
hsa-miR-4658_st	1.67354	1.7215	1.56558	1.71171	1.69582	1.74403	1.67278	1.6012	1.43906	1.64311	1.65373	1.91045	1.73816	1.62708	2.86809	1.47024	1.78505	1.79136	1.60805	1.51796	1.71749	2.11081	1.91616	1.75638	1.89252
hsa-miR-4659a-3p_st	2.30752	2.21294	2.14745	1.9343	2.32337	1.80339	1.499	1.64053	1.594	1.54632	1.38776	1.53939	1.4375	1.32556	1.60284	1.7786	1.51885	2.29122	1.47862	1.70295	1.71801	1.68858	1.72888	1.90124	2.12781
hsa-miR-4659a-5p_st	2.07498	2.0086	2.35826	1.4879	2.52332	2.10441	1.99461	2.2365	2.21496	1.89354	2.05593	2.0364	2.23736	2.05984	2.01137	2.08622	2.00303	1.76849	2.07315	2.10182	1.60175	1.96927	2.05534	2.01238	2.64462
hsa-miR-4659b-3p_st	1.8095	2.30792	1.6756	1.93312	1.47351	1.72163	1.66255	1.68259	1.59247	1.72586	1.61285	1.8054	1.45249	1.8051	1.52588	1.22084	1.75958	1.4288	1.74347	1.49368	1.54081	1.26995	1.35134	1.30606	1.59226
hsa-miR-4659b-5p_st	1.53105	1.61783	1.94275	1.78817	1.69999	1.86718	2.13075	1.81105	1.80931	2.11154	2.35609	1.61484	1.65744	2.3628	1.73923	1.81048	1.56986	1.87216	1.69262	1.81143	1.72414	1.86543	1.99385	1.83499	2.38472
hsa-miR-4660_st	1.48805	1.56306	2.44043	1.60017	1.61715	2.00887	1.95049	1.71163	2.05987	1.51135	1.65367	1.82952	1.8146	1.55153	1.49291	1.47211	1.98309	1.99385	1.96568	2.17646	1.80042	1.70238	2.06689	1.5477	1.72349
hsa-miR-4661-3p_st	1.72825	1.61231	2.01314	2.00029	2.29352	1.66708	2.60598	2.4539	2.12371	2.03358	1.74932	1.99689	2.40806	2.23703	1.8936	1.94204	1.89064	2.02308	1.52559	2.09819	1.90613	3.20532	1.99186	1.68083	2.43357
hsa-miR-4661-5p_st	1.90827	1.43498	1.73378	1.61938	1.93089	1.43863	1.76276	1.74856	1.70999	2.02059	1.70523	2.08517	1.54445	1.73948	1.3777	1.4816	1.67417	1.7714	1.54807	1.81709	1.75462	1.75558	1.60348	1.55945	2.00014
hsa-miR-4662a-3p_st	1.92296	2.78253	1.97062	1.8888	2.51054	1.62565	2.01659	2.05242	2.08762	1.72502	1.9343	2.6498	2.26151	2.28859	2.33681	1.72545	1.59481	2.12696	2.43712	2.00095	2.11084	2.04424	1.99845	1.92917	2.09008
hsa-miR-4662a-5p_st	1.78404	1.7707	2.32595	1.67866	1.72021	1.89674	1.61991	1.63341	1.58319	1.70762	1.36998	1.59991	1.65519	1.53264	1.80889	1.77172	1.44986	1.70511	1.52104	1.58464	1.81469	1.38186	1.52977	1.55544	1.87861
hsa-miR-4662b_st	2.40923	2.1408	2.71063	1.78505	2.03064	2.15856	2.08423	2.25469	2.18216	1.82193	1.83875	2.69294	2.31491	2.19689	1.73877	2.30332	1.8509	2.26733	1.89048	2.60956	2.01566	3.50285	1.95486	2.12963	2.33937
hsa-miR-4663_st	1.47283	1.69296	1.89535	1.65916	1.79646	1.63319	1.55922	1.65016	1.67948	1.88902	1.8631	1.36165	1.35198	1.89684	1.74743	1.98912	1.78053	1.66616	1.66226	2.09511	1.55756	1.70993	1.65583	1.55493	1.62222
hsa-miR-4664-3p_st	1.99113	1.68792	2.10827	1.71711	1.41574	2.06895	1.90274	1.7706	1.40395	2.18679	1.73749	1.50298	2.00999	1.7583	1.74675	1.75542	1.59867	2.56719	1.50581	1.78549	2.04952	1.86169	1.81911	1.596	1.58117
hsa-miR-4664-5p_st	2.45619	1.93088	1.52187	1.72838	1.75039	1.5471	1.66135	1.91394	1.75915	1.42055	2.20928	2.54588	2.00347	1.54723	1.6179	1.90302	1.83486	1.93925	1.98086	1.84073	1.5844	1.64736	1.91186	2.10301	1.71919
hsa-miR-4665-3p_st	3.03736	1.90819	2.31374	2.34816	3.0845	1.88412	2.79776	2.37605	2.38218	2.22425	2.32209	2.46221	2.46272	2.24838	2.11696	3.06263	2.04352	2.49686	2.35502	2.39945	2.37095	2.26984	1.99656	2.5951	2.55796
hsa-miR-4665-5p_st	4.84963	6.17921	4.25542	5.60328	5.04772	5.94862	5.61039	5.12476	6.00117	4.83409	4.36255	5.61083	5.79759	5.34678	5.87802	5.31465	6.56053	6.38729	6.04481	6.00504	6.10566	5.01487	5.62151	4.4274	6.07074
hsa-miR-4666-3p_st	1.53865	1.87018	1.86525	1.57467	1.56098	1.65365	1.72991	1.30435	1.47729	2.19128	1.7091	1.60404	1.61443	1.57953	1.81129	1.38946	1.47514	1.51292	1.47129	1.84876	1.56503	1.76239	1.84653	1.69945	1.44924
hsa-miR-4666-5p_st	1.60757	1.49921	1.6268	1.36772	1.95611	1.92292	1.8472	1.25616	2.14573	1.6299	1.4702	1.80497	1.73026	2.08012	1.73989	1.50862	1.66894	1.54205	1.59481	1.88979	1.38974	1.44227	1.6598	1.61484	1.28158
hsa-miR-4667-3p_st	2.36998	2.11228	2.47057	2.5185	1.82894	2.27228	2.11273	2.01137	1.93729	1.66556	1.84223	2.35991	1.81971	2.29734	2.05046	2.09124	2.66502	1.97502	1.80151	2.23869	1.90004	1.93595	1.75258	2.3628	2.44888
hsa-miR-4667-5p_st	5.4659	5.7459	5.62118	5.03956	5.03464	5.60152	5.05979	4.58707	4.89235	4.02728	4.82814	5.52676	4.13776	5.19359	5.1952	5.73417	5.85008	4.89132	4.59076	6.54004	4.44575	7.47123	4.4642	4.18689	5.68442
hsa-miR-4668-3p_st	1.42359	1.46887	1.23273	1.60015	1.4138	1.41856	1.38491	1.40649	1.76226	1.57445	1.63341	1.24553	1.58818	1.64087	1.53061	1.45212	1.57677	1.27334	1.44329	1.45754	1.84462	1.40422	1.57468	1.45155	1.47804
hsa-miR-4668-5p_st	10.5093	10.7725	10.9411	9.89127	8.98577	9.95034	9.16261	8.31963	9.33679	9.99461	8.1619	9.0709	9.88625	9.21779	10.7412	10.1079	9.19559	10.5657	10.2535	9.78886	10.208	11.1271	10.6556	7.32637	10.3749
hsa-miR-4669_st	2.42584	2.84406	3.8087	4.34365	2.51605	3.20113	2.92675	3.69957	3.98469	2.07263	3.26736	2.90085	4.56692	2.86998	3.61297	4.43562	4.77271	3.48158	4.14173	5.9318	3.68513	4.1456	2.66953	3.24842	4.65968
hsa-miR-466_st	2.38472	2.23514	2.94341	3.00513	2.84104	1.75899	2.56224	2.85474	3.11153	1.91997	2.25647	2.23231	1.94503	2.16692	2.59023	3.20258	2.25125	2.48244	2.16923	3.84125	1.91868	3.82594	3.089	2.55762	2.52112
hsa-miR-4670-3p_st	1.70941	1.5643	1.56164	1.65319	1.53692	1.9051	1.65019	1.32236	1.59248	2.03358	2.03453	1.75889	1.6651	1.97587	2.21604	1.48903	1.6621	1.56574	2.19883	1.65327	1.31667	1.44012	1.74423	1.6108	1.35232
hsa-miR-4670-5p_st	3.11278	2.7383	2.63466	2.43136	1.95587	2.07015	2.82638	2.24447	2.54939	1.9743	1.98212	2.29263	1.55429	2.89497	2.96474	3.25331	2.15645	3.01013	2.4603	2.48285	2.56272	3.15672	2.50577	2.11697	2.6848
hsa-miR-4671-3p_st	1.66048	1.77472	1.35127	2.23459	1.54765	2.12647	1.52329	1.56297	1.41626	1.77477	1.3264	1.26414	1.8549	1.57215	1.72465	1.35455	1.44744	1.33776	1.64447	1.65444	1.77916	1.51825	1.72547	1.54097	1.49815
hsa-miR-4671-5p_st	2.12765	2.0006	1.74647	2.04227	1.51104	1.73079	1.62841	1.4594	1.59956	1.76069	1.44329	2.07373	1.76718	1.96063	1.92925	1.68635	1.7833	1.6439	2.01328	1.70906	2.11851	2.40585	1.46758	1.35214	1.44356
hsa-miR-4672_st	5.04373	3.45927	5.09314	3.63985	3.26481	3.2476	3.14654	3.1321	2.90586	2.57428	2.32179	2.20659	2.67944	3.21662	2.86809	3.10498	3.43966	2.66159	2.88907	3.29638	2.08879	2.57009	3.04475	2.88033	3.79423
hsa-miR-4673_st	3.28751	3.1688	3.96292	3.19421	2.41423	2.93405	3.39322	3.56023	3.60823	2.48906	2.7988	2.88034	3.2341	2.7246	2.62401	3.35002	2.69973	2.66348	3.05585	3.5402	3.46596	2.75971	3.466	3.2994	3.47865
hsa-miR-4674_st	6.93601	7.97882	6.17499	7.58336	6.99825	7.63901	7.5898	7.6313	8.49921	6.77663	6.79964	8.22247	9.09067	7.62785	8.57428	8.6608	7.81017	8.72432	8.62142	8.32033	9.12019	9.18895	8.12595	7.03115	8.00881
hsa-miR-4675_st	1.57071	1.57146	1.66822	1.53755	1.55005	1.84506	1.62145	1.67899	1.84038	1.93006	1.43171	1.93373	1.70941	1.43143	2.23561	1.79469	1.63063	1.73918	1.57163	1.91173	1.66295	2.22687	2.49324	1.90726	1.41993
hsa-miR-4676-3p_st	1.64594	2.17705	1.85124	1.62126	2.06102	1.62973	1.34483	1.36957	1.42877	1.49399	1.32637	1.60269	1.90004	1.64408	1.7639	1.67049	1.58266	1.20268	1.33595	1.54347	1.37262	1.51258	1.5915	1.76814	1.43836
hsa-miR-4676-5p_st	2.21052	2.05822	2.66886	2.03612	1.87559	1.47054	2.81452	2.38262	2.538	1.89354	2.15103	1.86725	1.82321	3.3046	1.87487	2.41519	2.21602	2.62853	2.65392	2.39851	1.6152	2.95589	2.60872	2.79976	1.6118
hsa-miR-4677-3p_st	1.88988	1.90004	2.2225	2.10281	2.33184	1.6482	1.82668	1.72485	1.89307	1.97844	2.01283	2.2269	1.88857	1.92839	2.34206	2.22973	1.86619	1.6567	1.83663	1.98639	1.90919	2.04751	2.39296	1.85885	1.89209
hsa-miR-4677-5p_st	1.31761	1.62662	1.85938	1.52141	1.63099	1.52105	1.79839	1.48147	1.36166	1.64163	1.65377	1.33708	1.60994	1.51847	1.82732	1.44872	1.29093	1.80171	1.90167	1.36237	1.24378	1.21947	1.43143	1.39356	1.71187
hsa-miR-4678_st	2.00948	1.89593	1.75578	1.55559	1.55649	1.57507	1.71063	2.01137	1.49475	1.84296	1.7119	1.69948	1.69457	1.97985	1.59511	1.46976	1.47674	2.09676	1.60127	1.50417	1.94591	1.78088	1.89302	1.72538	1.76936
hsa-miR-4679_st	1.38147	1.74103	1.44866	1.38164	1.3365	1.92396	1.38372	1.56314	1.53794	1.55839	1.50792	1.54017	1.56465	1.52485	1.60284	1.50859	1.3589	1.31569	1.36726	1.70643	1.41997	1.51073	1.68823	1.40154	1.93534
hsa-miR-4680-3p_st	1.81011	1.64361	1.68873	1.78086	1.42098	1.75715	1.50381	2.06677	1.60761	1.58471	2.0038	1.57131	2.12371	1.45273	1.53939	1.59248	1.46791	1.61412	1.53182	1.26188	1.38533	1.76121	1.90846	1.63596	1.58993
hsa-miR-4680-5p_st	1.28865	1.78069	1.54177	1.9343	1.61168	1.35056	1.49793	1.79435	1.84041	2.18679	1.9343	1.74453	1.48047	1.62951	1.52079	1.60549	1.41626	1.45249	1.44471	1.47069	1.53691	1.39915	1.59608	1.83182	1.60414
hsa-miR-4681_st	1.83142	2.76392	2.61728	2.25837	2.29227	1.72081	2.14375	1.73736	2.4777	1.81535	1.87736	1.95455	1.70653	1.96958	2.06982	1.88733	1.67106	1.77344	2.23919	1.90136	2.45796	2.62445	1.84528	2.29975	2.13269
hsa-miR-4682_st	1.95145	1.63237	1.52558	1.7985	1.41607	1.50486	1.45109	1.68789	1.51888	1.81057	2.36709	1.7639	1.84499	1.48302	1.51462	1.59441	1.63082	1.89365	1.80013	1.32735	1.51234	1.521	1.6598	1.66845	1.38342
hsa-miR-4683_st	2.08365	1.71759	1.83456	1.72768	2.15082	1.50416	1.77658	1.88159	1.77587	1.466	1.43543	1.86692	1.70941	1.85757	1.75929	1.75231	1.62775	2.24024	1.81833	1.79845	1.89633	2.15102	1.94409	1.57376	1.76719
hsa-miR-4684-3p_st	2.457	2.48167	1.82465	2.34664	2.7519	2.23773	1.80636	2.57852	2.831	1.77508	2.25647	2.15516	2.3024	1.85713	2.24359	2.25051	2.42502	2.57048	2.25817	2.58291	2.66383	1.72793	2.1001	2.1001	2.8207
hsa-miR-4684-5p_st	1.46576	1.64785	2.1509	2.03122	1.8146	1.85339	1.84598	1.50111	1.74575	1.50945	1.66296	1.57495	1.57048	1.61341	1.35621	1.6142	1.99845	1.95889	1.28452	1.94829	1.74179	2.00313	1.67958	1.85654	1.72349
hsa-miR-4685-3p_st	2.16456	1.64923	1.66828	2.2703	1.92982	1.76737	1.86859	2.01137	1.52473	1.96608	1.40667	1.96975	1.78195	1.71921	1.66513	1.42133	1.75563	1.95273	1.66114	1.61193	1.53044	1.88299	1.7852	2.42685	2.54297
hsa-miR-4685-5p_st	4.30501	2.95973	4.44518	4.94016	2.4006	3.56974	4.40254	4.51351	4.70769	3.01802	4.52623	4.42152	5.46726	3.22382	4.97057	4.88206	5.16405	4.92004	4.66237	5.72927	4.92366	4.50399	3.48962	3.57713	3.74817
hsa-miR-4686_st	1.29631	1.67879	1.52541	1.30374	1.55106	2.03822	1.52689	1.62798	1.45618	1.26138	1.45822	1.49064	1.56329	1.73929	1.40921	1.35889	1.52814	1.51663	1.3561	1.12799	1.64302	1.76121	1.48605	1.44615	1.5112
hsa-miR-4687-3p_st	9.96301	10.5259	10.9236	10.9152	9.46143	10.5967	11.0372	10.5653	11.2302	10.042	9.46682	10.1284	11.834	10.3058	10.9883	11.1374	10.9205	11.2212	10.6825	11.3753	11.1498	11.8548	11.3193	9.00476	11.1627
hsa-miR-4687-5p_st	3.98327	2.74135	4.98517	2.42026	2.64932	3.391	4.09502	2.43509	3.46783	2.63251	2.78533	2.57522	2.53937	4.39114	3.46954	3.19739	2.75773	3.19423	2.51422	3.34902	2.97455	4.38834	5.18229	3.28374	3.91069
hsa-miR-4688_st	4.58421	5.45202	4.71799	5.0862	4.15956	5.36563	5.6368	4.93815	4.40516	3.90695	4.13796	4.98162	4.98528	4.05753	4.5962	5.44976	5.66714	4.2446	4.33591	5.37935	4.86284	4.79626	4.89114	4.13743	5.72332
hsa-miR-4689_st	7.88464	8.09838	9.19098	8.72386	6.81749	7.80664	7.84851	7.54962	8.61266	7.44134	7.25741	7.58381	8.51881	8.00022	8.98843	8.71367	8.50104	8.6952	7.87096	8.85599	8.16395	9.64003	8.71823	6.64414	8.80674
hsa-miR-4690-3p_st	1.52534	1.68292	1.61012	1.41218	1.73451	1.97052	2.0216	2.76608	1.9143	2.00513	1.8615	1.89923	1.39544	1.65017	2.35857	1.39597	1.99134	1.89355	1.50896	1.90136	1.78198	2.13914	2.32148	1.61484	1.84544
hsa-miR-4690-5p_st	6.42857	6.81504	7.33536	6.05332	4.50411	6.50557	6.20083	5.04776	5.99975	5.80688	5.09271	5.85448	6.5802	5.12285	6.76493	5.85465	6.51604	6.39364	6.46687	5.74252	6.27219	6.5871	5.41023	4.54252	6.74873
hsa-miR-4691-3p_st	2.71087	1.99541	2.51185	1.92165	1.78912	2.05989	2.75821	1.95676	2.61021	2.0302	2.49552	2.09215	1.68304	2.38076	2.59586	2.0933	2.25272	2.04666	2.14033	1.92815	2.17416	2.27165	2.72906	2.00433	1.99761
hsa-miR-4691-5p_st	1.80417	1.62242	1.95821	2.11623	1.82458	1.64426	1.74575	1.49846	1.62959	1.87902	1.87696	2.25804	1.80367	2.28617	1.8264	1.76302	1.87253	1.52697	2.22246	1.96395	2.1494	1.85587	1.78616	1.98229	1.6114
hsa-miR-4692_st	1.80658	1.5832	1.48089	1.74929	1.57428	1.95632	2.25445	1.79435	1.978	1.72217	2.00313	1.62357	2.01463	1.64383	1.57543	1.94403	1.60331	1.75185	2.02074	1.86793	1.74862	2.01089	2.22239	1.72737	1.67174
hsa-miR-4693-3p_st	1.5597	1.96179	1.79982	1.46594	1.57676	1.58967	1.59325	2.04269	1.74154	2.19579	1.50287	1.96583	1.99958	1.58219	1.80475	1.4703	1.61181	1.63735	1.72211	1.80924	1.70478	1.57319	1.75255	1.31061	1.58889
hsa-miR-4693-5p_st	1.69866	1.74308	1.55018	2.30052	1.68601	1.62928	1.52524	1.54355	2.02219	1.93566	1.6412	1.7957	1.73145	1.54132	1.55699	1.68401	1.64692	1.68601	1.73795	2.24294	1.63408	1.52545	2.04182	1.65888	1.92443
hsa-miR-4694-3p_st	2.52339	2.63605	2.57443	2.17901	1.87782	1.95931	3.20119	2.06768	2.71564	2.2675	1.67181	2.27104	2.43469	2.31171	2.9934	2.35732	2.52442	2.14467	2.73407	3.37487	1.89146	2.9987	3.0514	2.52717	2.34675
hsa-miR-4694-5p_st	1.45051	1.40005	1.78695	1.71631	1.55649	1.44907	1.52522	1.45502	1.31398	1.47758	1.43091	1.45499	1.72849	1.63996	1.44907	1.41242	1.3662	1.45403	1.3794	1.49671	1.32198	1.58395	1.26599	1.48211	1.47593
hsa-miR-4695-3p_st	1.47041	1.66189	1.90004	1.49757	1.64827	1.75501	1.6344	1.7665	1.61923	1.7803	1.32923	1.5588	2.33779	1.70218	1.39727	1.92368	1.70048	1.48636	1.94033	1.80924	1.6344	1.66949	1.60228	2.03479	1.40638
hsa-miR-4695-5p_st	6.53215	7.42595	7.25925	7.26226	5.98415	7.12794	6.95071	6.94764	7.5616	7.01862	5.9305	7.20068	8.19327	6.86769	8.0699	7.95742	7.63063	8.07094	7.09985	8.42759	7.59864	9.50391	7.83289	5.93486	7.74732
hsa-miR-4696_st	2.01963	1.74783	1.88417	1.73529	1.29112	1.64121	1.99897	1.6866	1.52378	1.45652	2.27203	1.73569	1.87938	2.02432	1.55495	1.6589	1.74126	1.72292	1.99438	1.74701	1.74569	1.64841	1.43111	1.81783	1.64054
hsa-miR-4697-3p_st	1.72597	1.93661	1.47962	1.45406	1.57633	1.73079	1.34499	1.78391	2.00655	1.7397	1.64997	2.299	1.88001	1.75974	1.72111	1.66261	1.73561	1.54528	1.43354	1.93671	1.84693	1.61979	1.70111	1.9448	1.60882
hsa-miR-4697-5p_st	1.96979	2.44296	1.70756	2.41176	1.89406	1.80965	2.14772	1.90004	2.10918	2.13458	1.72307	2.81052	1.92008	2.49716	2.1189	1.82346	2.53081	2.35026	1.69641	2.19999	2.1998	2.488	1.73533	2.33123	2.18335
hsa-miR-4698_st	4.11668	2.3384	3.75067	4.3184	2.5013	2.24479	3.38076	4.00966	3.64467	2.77141	3.5148	2.96353	3.72823	2.65842	2.53094	3.98072	3.9308	3.71155	3.78589	4.60007	3.33951	3.20201	2.9334	2.8242	3.13933
hsa-miR-4699-3p_st	1.70941	2.14238	1.77811	1.71325	2.22235	1.82649	1.25762	1.56726	1.98245	1.6598	1.6101	1.46698	1.53368	1.67635	1.68611	1.5293	1.50314	1.49163	1.63568	1.53939	1.90004	1.69247	1.62184	1.68271	1.88514
hsa-miR-4699-5p_st	2.38752	1.71465	1.93583	1.69087	1.80984	1.63719	1.89062	1.78356	1.9778	2.04512	2.06731	1.98609	1.77002	2.34042	1.63927	1.94792	1.89125	1.75016	1.68258	1.75273	1.90855	2.64077	2.15114	1.68106	1.66624
hsa-miR-4700-3p_st	2.38352	2.17629	2.64675	2.34742	1.99216	1.51642	2.2062	1.83033	2.14284	2.57575	1.90658	2.37964	1.61402	2.97097	2.01045	2.02807	2.309	2.00913	1.81168	1.94264	1.73895	2.12371	2.39882	2.31035	2.11824
hsa-miR-4700-5p_st	1.82552	1.64456	1.84716	2.17861	1.6435	2.05136	2.29649	1.94143	1.9215	1.8267	2.02997	1.70901	1.80367	2.75991	2.37434	2.34765	2.24162	2.0752	2.44993	2.67828	2.07606	2.44427	2.14852	1.97678	2.2983
hsa-miR-4701-3p_st	1.58588	1.36919	1.17818	1.75537	1.71022	1.85149	1.50267	1.80186	1.47611	1.35265	2.69415	1.64253	1.90004	1.76121	1.89354	1.82024	1.89084	1.84726	2.05591	1.90886	1.71463	1.89354	1.58537	1.66652	1.56832
hsa-miR-4701-5p_st	2.39443	2.74311	1.90004	2.1699	2.39924	2.5786	2.67841	1.90001	2.04406	1.8439	2.05695	1.80367	1.67312	2.17311	2.07492	1.68005	1.82529	1.66817	1.90004	2.16395	1.82009	2.86595	2.23128	2.50497	2.49512
hsa-miR-4703-3p_st	1.62965	1.42138	1.6374	1.71645	1.87724	1.54782	1.55558	1.94332	1.68207	2.39275	2.29566	1.69312	1.6591	1.4675	1.76256	1.50859	1.73878	1.3026	1.58334	1.65663	1.66206	1.4552	1.31293	2.22132	1.51443
hsa-miR-4703-5p_st	1.76687	2.65544	2.19019	1.91482	1.90714	1.9849	2.07204	2.25778	1.60094	1.76448	1.97836	1.90561	1.50963	1.77126	1.56018	1.94975	1.65531	1.83916	1.81965	2.19436	1.84859	1.89687	2.1224	1.74524	1.65353
hsa-miR-4704-3p_st	2.04711	1.7422	2.00433	2.32696	2.06973	1.5099	1.74583	1.73736	2.12203	1.82445	1.85555	1.71247	2.1444	2.05661	1.91678	1.87901	1.52814	1.74154	1.68715	2.14023	1.73989	1.94624	2.12726	1.6168	2.11824
hsa-miR-4704-5p_st	2.25397	2.84599	1.71315	2.25445	1.75626	1.90217	2.00935	2.5561	2.21949	1.89563	1.95357	1.95672	2.87824	1.99494	2.35512	1.91923	1.74728	1.93166	2.81387	3.14056	2.37591	2.64883	2.29602	1.72458	1.73973
hsa-miR-4705_st	1.71657	1.85965	1.76264	1.64738	1.71657	2.16435	1.54542	1.54757	1.60959	1.89354	1.82072	1.78209	1.73781	1.82057	1.55364	1.47024	1.48791	1.87454	1.51494	1.38747	1.73989	1.76837	1.27951	2.011	1.5238
hsa-miR-4706_st	3.57373	5.91289	2.42028	5.09988	4.56494	4.76821	5.56542	4.63406	5.07932	3.87784	4.60789	5.4361	5.98379	4.66395	5.92244	5.54627	6.00232	5.71859	5.75986	6.39916	5.92607	6.89873	5.31116	3.60731	6.0917
hsa-miR-4707-3p_st	2.56584	1.83071	1.92757	2.05785	2.06481	1.74683	2.40755	2.21567	1.80505	1.83417	2.2725	2.43215	2.23682	2.26721	2.64776	2.18054	2.72023	1.70108	2.15409	2.09185	1.99064	2.12371	2.13653	2.201	2.49784
hsa-miR-4707-5p_st	8.3021	9.02407	9.21925	9.27619	8.26404	9.21007	9.36334	8.78308	9.64634	8.45661	8.28328	9.10131	10.9914	8.68666	9.86725	9.47552	9.12766	10.3471	9.62814	9.55125	10.0997	10.1375	10.2739	7.56535	9.52398
hsa-miR-4708-3p_st	3.09993	4.22728	3.02253	3.17045	2.4769	3.15921	2.95813	2.85504	3.71445	3.13875	2.99063	3.25361	3.46773	2.55462	2.9934	4.20193	3.36482	3.70211	4.05785	3.20707	3.63912	5.33276	2.58018	3.45479	2.84486
hsa-miR-4708-5p_st	1.70941	1.89336	1.57424	1.45067	1.35882	2.0927	1.76736	1.7329	1.92601	1.76162	1.7461	2.15621	2.12371	1.71083	1.77326	2.29099	1.75815	1.91616	1.74451	1.9157	2.11483	1.70479	1.83371	1.77254	1.5491
hsa-miR-4709-3p_st	2.06254	2.03426	1.93742	2.64373	2.144	2.42679	2.46873	2.78022	1.8945	1.79685	2.52021	2.24396	2.61589	1.76429	2.53464	2.91909	2.10765	2.30891	2.19146	1.93859	2.80765	2.11309	1.92631	1.97565	1.91666
hsa-miR-4709-5p_st	2.37241	1.72659	2.86357	2.1422	2.20798	1.73079	1.85887	2.01506	2.60902	2.03358	1.8347	1.70941	2.12742	2.13575	1.91728	2.10485	2.48785	1.89167	2.03337	2.03662	1.84302	1.91542	2.49388	2.09828	2.11824
hsa-miR-4710_st	3.04365	2.95406	3.83876	4.37772	2.86622	3.49916	3.98414	4.10463	4.23397	3.91308	3.68811	4.1793	5.30138	4.54044	4.3987	5.09781	5.09716	4.54535	3.9339	5.22293	5.13563	4.66933	5.14937	3.5424	3.01546
hsa-miR-4711-3p_st	1.96713	1.6291	2.11841	1.39148	1.75415	1.80438	1.3756	1.39074	1.73301	1.62987	1.4632	1.15773	1.28502	1.57999	1.34561	1.51652	1.5102	1.24687	1.76048	1.93647	1.6616	1.6241	1.59481	1.50752	1.59662
hsa-miR-4711-5p_st	1.70941	1.55577	1.99343	2.23557	1.97402	2.21316	2.66703	2.03754	2.25584	2.09014	3.10018	2.01059	2.1195	1.65831	2.14098	1.88551	2.57609	2.34898	1.80542	2.1195	2.83326	2.0927	2.44344	2.15693	1.83686
hsa-miR-4712-3p_st	2.00675	1.50426	2.18357	2.09372	2.09108	2.28412	1.84319	1.7971	2.29863	2.23151	1.83804	1.78976	1.66338	2.47811	1.59882	1.59883	1.78907	2.36862	1.77043	1.76496	1.85884	2.08362	2.22249	1.85651	1.6697
hsa-miR-4712-5p_st	1.86668	1.46965	1.39514	1.71348	1.37279	1.50396	1.5473	1.52336	1.46824	1.48312	1.45823	1.79221	1.52899	1.68624	1.56373	1.47548	1.87329	1.79588	1.66295	1.34821	1.50614	2.01451	1.68132	1.52249	1.45002
hsa-miR-4713-3p_st	2.42464	2.27649	3.4417	3.50256	2.46729	2.29045	2.55902	2.96484	3.41928	1.55886	2.53118	2.79956	2.81853	2.17237	2.28833	2.74166	2.50711	2.53156	2.34048	2.7304	2.26444	2.01489	2.67353	2.63361	3.2725
hsa-miR-4713-5p_st	1.98558	2.00162	2.70813	2.16222	1.98868	2.02354	2.18528	1.83087	2.27577	2.66843	2.03893	2.07985	1.91997	2.15031	2.15419	2.07278	1.99772	2.06637	1.54894	3.16856	2.18179	2.10047	2.76418	2.79343	2.86465
hsa-miR-4714-3p_st	1.52513	1.5424	1.79823	1.60723	1.37768	1.5945	1.78965	1.61075	1.4447	1.4315	1.75125	1.38916	1.76375	1.90989	1.4239	1.79275	1.65544	1.67234	1.95561	1.72659	1.75837	1.97779	1.73311	1.79103	1.66322
hsa-miR-4714-5p_st	2.02517	1.7259	1.95821	1.79723	1.84725	2.35854	2.02517	1.80681	1.93227	2.0573	2.17349	2.23194	2.06356	2.22294	2.1647	1.96694	1.6589	1.75168	1.84485	1.54054	1.97494	1.82941	1.91846	1.96852	1.88975
hsa-miR-4715-3p_st	2.31715	1.35413	1.79989	1.6588	1.95636	1.76123	2.18891	1.9702	2.04406	1.24079	1.56079	1.48907	1.8923	2.11135	1.53086	1.76775	1.84198	1.86117	1.7117	1.82847	1.79989	1.72415	1.76539	2.05252	1.99678
hsa-miR-4715-5p_st	1.74771	1.86248	1.56679	1.79927	1.73818	1.64669	1.50815	1.72929	1.67497	1.66532	1.84644	1.52545	1.80367	1.58017	2.01009	1.59983	1.55329	1.55777	1.74354	1.39849	2.4303	1.8243	1.45528	1.53358	1.40493
hsa-miR-4716-3p_st	3.23394	2.51848	3.81601	2.88633	2.54127	2.31249	2.89083	3.25235	2.94953	2.44154	2.89524	3.47475	3.39739	3.72688	2.75391	4.02882	3.9804	3.98983	3.33587	4.7411	3.06421	4.42344	3.45936	2.29771	4.20186
hsa-miR-4716-5p_st	2.10406	2.00596	2.53354	1.75106	1.79197	1.81242	1.86535	1.75529	2.12371	1.47301	2.07323	2.16937	1.86583	1.98913	1.93559	1.79172	1.53564	1.65793	1.86282	1.96352	1.63297	1.88646	2.1593	2.25492	1.40168
hsa-miR-4717-3p_st	1.85431	1.8827	1.66952	1.73402	2.18129	2.53872	1.69181	1.6514	1.74433	2.48176	2.08417	2.65417	2.33769	1.97209	2.39393	2.11452	1.94071	2.15325	2.15409	1.80585	2.07493	2.46902	1.62682	1.90987	2.37964
hsa-miR-4717-5p_st	1.69485	1.59852	1.66952	1.66077	1.7872	1.58218	2.00459	1.80974	1.68366	1.86783	1.67646	1.80367	1.67674	1.95211	2.32521	2.02709	1.75934	1.79742	1.60806	1.81998	1.66242	2.35746	1.88785	1.80324	1.85357
hsa-miR-4718_st	1.92859	2.9231	1.97751	2.37076	2.01188	2.13404	2.00874	2.07713	2.4859	2.07063	2.34079	1.89721	2.02002	2.19586	1.81129	2.26696	2.00169	2.23624	1.79635	2.22232	2.07435	1.94813	2.55089	1.72546	2.1957
hsa-miR-4719_st	1.77086	1.58704	1.76105	1.84084	1.72982	1.56674	1.78026	1.90061	2.04326	1.7431	1.78312	1.60186	2.11073	1.71849	1.87274	2.3183	1.97761	1.6439	1.80334	2.27402	2.26444	1.83464	2.71691	2.7187	1.57808
hsa-miR-4720-3p_st	1.55089	1.81238	1.5209	1.33483	1.70326	1.49997	1.28254	1.65505	1.47626	1.79296	2.10339	1.7722	1.68981	1.70676	1.4239	1.47104	1.58269	1.59013	1.35752	1.65282	1.69862	1.21211	1.54593	1.48359	1.54646
hsa-miR-4720-5p_st	2.04166	3.47936	1.92637	3.75079	2.96774	2.29919	1.83713	1.91014	2.18671	2.2454	1.65061	2.41391	2.85562	3.97716	4.23645	2.74564	2.5668	3.86972	3.778	2.76235	2.25418	4.00151	2.95017	2.13936	2.79458
hsa-miR-4721_st	4.22987	4.17404	3.25961	5.23325	4.05542	4.90466	3.98493	3.78448	4.19634	4.02791	3.92988	5.333	4.48673	2.71068	3.34576	3.98167	5.23276	4.64246	4.41148	4.66349	4.40123	2.46218	3.37072	3.61359	4.91242
hsa-miR-4722-3p_st	2.16456	2.29605	2.26076	1.89651	2.02745	1.99278	2.53076	2.34241	1.71672	2.19799	1.72062	2.0942	1.9064	1.92268	1.53939	1.96109	1.86048	2.69593	2.3302	2.08081	1.86726	2.20504	2.21847	1.95229	1.95006
hsa-miR-4722-5p_st	1.97037	2.16544	2.30299	2.09831	1.70606	3.33654	2.19872	2.28071	2.20808	1.89784	1.67108	2.37041	2.58022	2.33904	2.4076	2.6255	3.77599	1.99385	3.05259	2.44693	2.06939	2.90299	2.7582	2.78452	2.84882
hsa-miR-4723-3p_st	3.43583	1.81129	3.1783	2.49055	2.12667	3.14258	2.02948	2.37499	2.1646	1.85716	2.37701	1.9367	1.88786	2.78722	3.61645	2.30143	2.88753	2.11734	1.73736	2.35197	1.81343	2.5398	2.33901	2.078	2.35749
hsa-miR-4723-5p_st	3.93801	3.04218	3.13887	3.18212	3.3355	3.32263	4.48381	2.1874	3.28807	2.59125	3.28575	3.98331	3.89907	2.99218	3.05648	3.64875	4.10961	2.94463	3.98849	2.77724	4.35455	3.6431	2.73558	2.95983	3.23831
hsa-miR-4724-3p_st	1.51732	1.63797	1.48542	1.51971	1.40677	1.83055	1.40437	1.53156	1.28082	1.38924	1.7193	1.43249	1.3565	1.52015	1.36366	1.86015	1.33705	1.36037	1.40091	1.71186	1.81633	1.48745	1.51971	1.96081	1.53395
hsa-miR-4724-5p_st	1.58285	1.69357	1.71393	1.57571	1.86253	1.83998	1.99242	2.23495	1.94987	2.24095	2.19175	1.89721	1.95837	1.32623	1.87994	2.12747	2.35703	2.12283	1.94766	2.39659	1.99689	1.44497	2.07517	2.03875	1.70599
hsa-miR-4725-3p_st	2.16289	2.73649	2.98995	3.24791	2.54559	2.8243	2.5553	2.85451	3.89417	2.38324	2.19817	2.93932	3.46878	3.01898	2.84868	4.03145	4.06682	4.45646	3.77367	3.09656	4.05197	4.25993	2.06689	3.25471	2.90319
hsa-miR-4725-5p_st	3.31471	2.41293	2.00433	2.58068	2.95819	1.82921	2.56265	1.90859	2.44043	2.77898	2.46439	2.28394	2.12371	2.18059	2.62031	2.97453	2.18256	2.19539	1.74607	2.59068	2.37868	1.96927	3.55974	2.51898	2.15851
hsa-miR-4726-3p_st	2.04424	1.73618	2.7393	2.19255	2.00639	1.45932	2.29405	1.85521	1.69118	2.12382	1.85555	1.82274	1.78694	1.76321	1.49198	1.91918	1.80412	1.6439	2.37157	1.71094	2.15989	1.83874	2.06689	2.60662	1.81373
hsa-miR-4726-5p_st	2.57199	2.81962	2.84122	3.4831	1.91616	2.80714	2.88326	2.91349	3.1739	2.51807	2.1559	3.49831	3.67912	2.16528	2.78013	2.8364	3.07228	2.14734	3.54306	3.26516	2.63415	2.691	2.15708	2.84643	2.75649
hsa-miR-4727-3p_st	2.90998	2.47775	2.58724	2.44388	2.93766	2.52628	2.4833	2.40553	3.4185	2.34664	2.74147	2.25361	3.85388	2.20719	2.37368	3.84219	3.1022	4.03122	3.2638	4.02321	2.7767	2.11788	2.59419	2.72503	2.58724
hsa-miR-4727-5p_st	1.50347	1.56479	1.76006	1.53756	1.54756	1.59303	1.53582	1.80294	1.51867	1.66796	1.67679	1.37623	1.58663	1.40417	1.54756	2.21151	1.75243	1.7539	1.58251	1.65561	1.76006	2.10171	1.46952	1.57577	1.2679
hsa-miR-4728-3p_st	2.66277	1.77122	2.55075	2.13098	1.75281	1.97677	2.00305	1.70668	2.03125	2.45012	2.20281	1.99689	1.73521	2.46049	1.8696	2.15236	3.00976	1.92224	2.09362	2.78022	2.19128	2.38977	1.85648	2.29388	2.07534
hsa-miR-4728-5p_st	6.72061	8.02142	7.30402	7.49955	5.8611	6.80519	7.05539	7.00719	7.20088	6.40183	5.90401	6.48589	7.1425	7.77157	6.97171	7.18621	8.68692	6.47274	6.86438	7.45349	6.18866	8.96293	6.70378	5.31628	7.94469
hsa-miR-4729_st	1.79588	1.85785	1.76066	1.89604	2.03363	1.54104	2.0404	1.74469	1.73497	1.54527	1.82875	1.69359	1.80547	1.56898	1.60284	1.53229	1.72907	1.70651	1.75028	1.75015	1.70168	1.67996	1.64136	1.47484	1.50766
hsa-miR-4730_st	1.64594	2.11377	2.92239	1.71957	2.47579	2.02722	2.25046	2.17147	2.12371	2.15889	1.98086	3.0362	1.60994	2.02667	2.09996	2.30397	2.1922	2.63818	2.55032	2.8434	2.11281	2.3207	2.65725	2.53366	2.71036
hsa-miR-4731-3p_st	3.09246	1.66859	3.57685	2.24408	2.59247	2.21953	2.91238	2.26334	2.37084	2.38153	1.72534	2.35619	3.62015	3.29511	4.39929	2.13671	2.2674	2.08409	1.99359	2.43434	2.7767	5.22849	2.01003	2.83709	2.39361
hsa-miR-4731-5p_st	2.01066	2.02669	1.65485	2.36146	2.30737	2.52734	2.46403	1.8674	1.92347	1.92658	2.36824	2.2632	2.57852	2.34504	2.44223	2.07517	2.28652	2.28833	2.878	2.34504	2.2986	2.27051	2.29452	2.48621	2.16294
hsa-miR-4732-3p_st	1.29215	1.51435	1.4458	1.67341	1.60406	1.29654	1.39159	1.79435	1.45722	1.49177	1.35073	1.81321	1.37087	1.37344	1.49635	1.63981	1.57664	1.531	1.74689	1.31502	1.43143	1.54614	1.95607	1.53614	1.28295
hsa-miR-4732-5p_st	3.03845	4.331	2.86406	4.81633	2.85312	3.87422	4.58888	4.49486	4.64942	3.72069	4.01982	3.88374	4.80802	3.48582	3.22274	4.99564	5.30444	4.16615	3.74724	5.20713	3.3487	4.15202	4.78198	3.86925	5.83751
hsa-miR-4733-3p_st	1.88937	2.24613	2.28805	1.73866	1.92986	1.82569	1.9448	2.38055	1.96509	1.90648	1.78219	2.00196	1.53668	1.69673	1.91654	2.13519	1.91909	1.90552	1.79429	2.17454	1.70804	2.2615	1.99385	1.92353	2.00699
hsa-miR-4733-5p_st	1.92335	1.70588	1.90239	1.90945	1.67322	1.37964	3.11113	1.94453	1.56775	2.16194	2.1195	2.193	1.90004	3.56684	1.55669	1.88122	2.04204	1.6479	1.95986	1.72007	1.98665	2.01129	1.90709	2.16919	2.17817
hsa-miR-4734_st	8.4919	9.10054	8.95955	9.24991	8.43066	9.12187	9.47766	9.00243	9.83028	8.37748	8.14274	9.12259	10.9806	9.24626	9.79362	9.82741	9.25808	10.3042	9.91258	9.66334	10.2927	10.2415	10.3104	7.83317	9.41568
hsa-miR-4735-3p_st	1.70941	1.99689	2.06276	2.00406	1.83783	1.89516	2.08553	2.20739	2.11255	1.89681	1.79719	1.9664	1.35535	1.83182	2.18855	1.84536	2.01983	1.87857	1.6623	2.04209	1.53209	2.07856	2.20762	1.7292	2.04365
hsa-miR-4735-5p_st	1.57957	1.92972	1.77144	1.51011	1.6439	1.76072	2.00731	1.87149	1.76557	1.80021	1.54008	2.23244	1.84914	1.76121	1.95919	1.73435	1.62572	2.38736	1.72173	1.62781	1.66295	2.13321	1.83447	1.69918	1.9406
hsa-miR-4736_st	1.72309	2.13241	1.69219	2.23562	1.86816	2.07806	2.15606	2.19948	1.81126	1.99377	2.07581	2.03555	2.26505	2.80502	1.74118	2.37917	1.98938	1.94821	2.34048	2.26063	2.21384	2.03188	1.98408	1.84816	1.6036
hsa-miR-4737_st	1.53198	2.1892	1.85024	2.11191	2.43875	1.74125	2.43136	1.69662	1.67711	1.86335	1.58246	1.754	1.96483	2.12167	2.11857	1.89398	2.27449	1.6439	2.04385	1.90269	1.76015	2.46613	1.78765	1.83733	1.72349
hsa-miR-4738-3p_st	2.13249	2.63212	2.75898	2.94641	2.49382	2.55563	2.60545	2.44301	3.40681	1.87372	2.05108	2.11894	2.4609	3.17353	1.73989	2.82753	2.9315	2.42087	2.47478	3.29504	2.65095	2.5053	3.25454	2.18496	3.01882
hsa-miR-4738-5p_st	1.59134	1.56855	2.10827	1.47773	1.25858	1.52713	1.76121	1.73736	1.60961	1.82787	1.88392	1.42535	1.41966	1.75813	1.60873	1.3959	1.66415	1.45403	1.37274	1.52765	1.59004	1.42892	1.53138	2.12831	1.61987
hsa-miR-4739_st	8.64655	9.42009	9.76076	9.29988	8.10668	8.8519	9.23498	9.70467	9.57582	8.08322	9.03083	9.02908	10.7968	8.66844	9.78113	9.80298	9.59216	9.75706	9.34585	10.1541	9.63038	10.426	10.0532	7.70666	9.81186
hsa-miR-4740-3p_st	2.05104	2.2668	1.92623	1.60152	1.67079	1.48916	2.03089	1.92591	1.53794	1.81867	1.70941	2.02275	1.78526	2.01971	1.94277	1.94968	2.38472	2.13128	1.46916	2.19954	1.92591	1.79241	1.88548	1.91941	1.41086
hsa-miR-4740-5p_st	2.23773	1.87688	2.35273	2.09548	1.86512	2.3628	1.72353	2.25893	2.83939	1.90752	1.93363	2.31624	1.68202	2.0528	1.64317	3.46412	1.87049	2.35074	1.68247	2.45496	2.55992	3.10387	3.25796	2.93165	2.3129
hsa-miR-4741_st	7.29623	7.98048	8.25734	8.15143	6.3934	7.75627	7.96959	7.69755	8.8588	6.64609	6.84128	7.67184	9.12391	7.71895	8.61923	8.49529	8.18448	8.67496	8.12681	9.02314	8.45421	9.1395	8.82603	6.17533	8.31722
hsa-miR-4742-3p_st	1.40155	1.52946	1.43062	1.50075	1.56532	1.96005	1.67404	1.3878	1.49575	1.65157	1.3814	1.6644	1.48361	1.61729	2.00877	1.48347	1.62879	1.41422	1.66295	1.41813	1.46113	1.36381	1.36164	1.30484	1.47163
hsa-miR-4742-5p_st	2.97273	3.94239	3.00197	2.62421	3.01909	3.39181	2.88004	2.75202	2.67116	3.49478	2.86497	3.31329	3.20096	2.95418	3.1023	3.56428	3.70573	4.01224	3.22802	2.9837	4.61709	2.89946	2.69304	2.23691	3.96356
hsa-miR-4743_st	4.3305	5.74711	4.90336	5.01154	3.27027	4.76695	5.08798	5.18958	5.04025	5.19366	4.72816	4.79426	5.40695	3.35696	6.43901	6.22958	5.46558	6.73019	5.19327	6.45898	5.81747	5.8185	4.52901	4.35945	5.6206
hsa-miR-4744_st	1.36426	1.93507	1.71575	1.23744	1.52821	1.84089	1.71431	1.26428	1.99886	1.88294	1.81722	2.12773	1.56728	1.48169	1.68644	1.63144	1.76527	1.55982	1.47832	1.70511	1.49011	1.76121	1.46996	1.45944	1.36915
hsa-miR-4745-3p_st	2.41526	1.80535	1.78091	1.55221	1.91431	1.6866	1.79496	1.86713	1.6389	1.50764	2.2358	2.17261	1.68169	2.33826	1.99578	1.7836	2.01875	1.87196	2.04924	2.02541	1.59004	2.03614	1.86755	1.7462	1.67929
hsa-miR-4745-5p_st	9.51813	10.012	9.98215	9.95413	9.00883	9.50916	10.0197	9.61384	9.98458	9.28205	8.60503	9.80321	10.8944	9.40194	10.3406	10.1506	9.97352	10.6989	10.1567	9.87544	10.3509	10.6691	10.079	8.17171	10.2968
hsa-miR-4746-3p_st	2.55249	1.84365	3.25236	2.62542	2.25482	1.90921	2.29043	2.70785	2.57621	2.28228	2.03089	2.24667	1.91763	2.61028	2.262	1.95472	2.52914	2.07498	2.72809	2.46265	2.49904	2.40822	2.77936	2.25303	3.11141
hsa-miR-4746-5p_st	2.67108	2.04394	2.38717	1.83878	2.51541	2.27486	2.78612	1.73803	2.3168	2.39216	1.86087	1.99689	2.67629	2.72207	2.1782	1.62806	1.92443	2.23561	1.91951	2.84833	1.64543	1.82401	2.70925	2.59735	1.86008
hsa-miR-4747-3p_st	1.7598	1.54998	1.49796	1.90545	2.00214	1.88202	1.81197	2.09736	1.88769	1.84207	2.05689	2.46954	1.60704	1.52974	1.57527	1.77621	1.83916	2.0752	2.1085	1.65374	2.02742	1.96927	1.84716	1.76831	1.77426
hsa-miR-4747-5p_st	1.68101	1.72545	1.45482	1.87926	1.84757	2.03102	1.87949	2.06007	1.67385	2.08644	1.90231	1.85166	2.46272	2.02472	2.72754	2.27776	2.39735	2.04857	2.0525	2.11768	2.24672	2.87203	1.8527	1.48065	1.96269
hsa-miR-4748_st	1.73656	2.12402	1.71905	2.10897	1.89235	2.43181	2.17827	2.79301	2.67582	1.94912	2.17243	2.90085	2.64787	2.92358	2.1504	1.94912	2.5762	2.0773	1.85575	2.31806	2.16341	2.89765	1.78765	1.96777	1.97194
hsa-miR-4749-3p_st	5.04754	4.19898	6.2215	3.43087	3.28764	3.06624	3.3303	3.3767	3.77693	2.68837	2.3192	3.33945	2.70015	4.74081	3.36656	3.61297	3.83609	3.05796	2.71522	3.30531	3.46064	7.46635	3.55755	3.74935	4.30084
hsa-miR-4749-5p_st	6.51753	7.81768	7.46855	6.92719	6.38841	6.97615	7.06118	6.3458	5.98586	6.64002	6.18939	6.94108	6.79631	6.26841	7.90665	6.94895	7.71336	7.77396	6.62933	7.13243	6.8602	8.32225	6.94087	5.11628	8.14935
hsa-miR-4750_st	3.43493	4.77315	3.2157	4.72719	4.66543	5.11267	5.34491	5.18053	5.358	3.52772	5.03663	5.26909	6.82016	4.46237	6.01608	5.59411	5.82736	6.26249	6.37857	5.25919	6.23	3.76352	6.18241	4.63108	4.58505
hsa-miR-4751_st	1.83182	2.27946	1.58973	1.76026	1.77228	1.70924	1.67102	2.08687	1.89354	2.21856	2.00192	1.74169	1.88225	1.77329	1.90714	1.90752	2.17062	1.99473	2.28094	2.1656	2.205	2.11973	1.72114	1.58887	1.80207
hsa-miR-4752_st	1.45713	1.16986	1.32814	1.3768	1.36767	1.80522	1.43143	1.64041	1.67992	1.98513	1.59439	1.44291	1.65249	1.71255	2.00751	1.63637	1.72624	1.35116	1.64479	1.53939	1.47413	1.42025	1.65834	1.66442	1.98081
hsa-miR-4753-3p_st	1.6312	1.36354	1.71682	1.63406	1.47729	1.83256	1.33576	1.49773	1.10231	1.48816	1.71852	1.44675	1.41679	1.47234	1.40279	1.10504	1.19986	1.51613	1.43812	1.22976	2.21552	1.37926	1.41433	1.45702	1.40776
hsa-miR-4753-5p_st	2.17353	2.07891	3.05776	3.1203	2.5823	1.79441	3.13933	3.11642	2.46467	2.58177	3.31366	2.35655	2.63148	2.55088	2.40437	2.7491	2.27237	3.32399	2.15582	3.22109	2.00814	2.84779	2.87184	1.83829	3.42493
hsa-miR-4754_st	1.89034	2.48015	1.91412	2.52724	2.359	2.77585	1.71905	2.20234	2.57359	1.69348	1.825	2.26726	2.41094	2.55544	2.34421	2.41519	2.41094	2.48318	2.26475	2.91089	2.2853	2.23104	2.35732	2.33285	2.40867
hsa-miR-4755-3p_st	2.07793	2.05409	2.47562	2.27527	2.10761	1.62389	1.7725	2.55538	2.12371	1.62987	1.88368	1.91553	2.42204	1.78412	1.49594	2.45984	1.79445	2.48806	2.36446	2.67331	1.93616	2.07075	2.25274	2.08232	1.82497
hsa-miR-4755-5p_st	1.73729	1.90551	1.36366	1.40185	1.37719	1.96948	1.70611	2.08406	1.53794	1.57827	1.69715	1.58525	1.44591	1.56296	1.61732	1.43143	1.7649	1.57202	1.60928	1.40629	1.7692	1.42507	1.3437	1.72687	1.48705
hsa-miR-4756-3p_st	1.68998	1.93978	1.7022	1.63196	1.95783	1.9493	1.86494	1.79305	1.73383	2.14351	1.60114	2.09751	1.78424	1.84537	1.87411	2.06875	1.59481	1.62657	2.04088	1.54382	2.11814	1.96173	1.71323	1.93689	1.62657
hsa-miR-4756-5p_st	1.42086	1.81129	1.5144	1.54172	1.71161	1.67996	2.14441	2.34772	1.55907	1.64991	1.78219	1.54474	1.59637	1.7656	1.87534	1.74474	2.70769	1.41578	1.46258	1.70294	1.73989	1.78535	1.63704	1.64241	1.6547
hsa-miR-4757-3p_st	1.49037	1.72537	1.55887	1.65101	1.66166	1.62623	1.73858	1.63348	1.70686	1.83104	1.63348	1.71775	2.03779	1.88455	1.65397	1.56132	1.63332	1.77262	1.878	2.12233	1.50791	1.71986	2.55281	1.52143	1.63757
hsa-miR-4757-5p_st	1.32703	1.66768	1.55973	1.53984	1.70709	1.52105	1.58988	1.89893	1.59983	1.30097	1.4409	1.36053	1.60994	2.16998	1.47612	1.56345	1.64453	1.62909	1.59242	1.59004	1.36661	2.14859	1.59369	1.52522	1.59115
hsa-miR-4758-3p_st	3.11578	2.16836	3.15921	2.12166	2.48909	2.77585	2.1856	2.4539	2.67453	2.49975	2.28778	2.45486	2.87878	2.64988	2.3537	3.10309	2.48146	2.56719	2.16994	3.08421	2.42632	2.39996	2.66852	2.83836	2.51392
hsa-miR-4758-5p_st	6.68247	7.87244	7.79682	7.54377	6.45226	7.2369	7.36193	6.99737	7.8808	6.77883	6.42375	7.30799	8.2484	6.7041	8.23634	8.18621	7.76596	8.38229	7.85297	8.09364	8.20075	8.76877	7.62543	5.66657	8.04784
hsa-miR-4759_st	1.5995	1.93569	1.88482	1.37184	1.9343	1.76644	1.74636	1.52044	2.36799	1.89354	1.54061	2.06998	1.74131	1.43613	1.48668	1.80262	1.71905	1.53686	1.66295	1.38648	1.51821	1.73481	1.55509	1.61896	1.80746
hsa-miR-4760-3p_st	1.92705	1.77645	2.08368	1.76426	1.57148	1.76656	1.74665	1.54593	1.72162	1.55714	1.73497	2.13942	1.80193	1.65329	2.10334	1.69081	2.06689	1.48986	1.71395	1.44128	1.65107	1.74665	2.37744	2.28876	1.56335
hsa-miR-4760-5p_st	1.4607	1.79804	1.64699	2.00613	1.55649	1.57599	1.59226	1.82388	1.53794	1.89354	1.9343	1.98161	1.70941	1.37344	1.60284	1.39282	1.62234	1.32809	1.58535	1.41151	1.7246	1.39302	1.43143	1.61412	1.60928
hsa-miR-4761-3p_st	1.62474	1.66003	1.47636	1.40321	2.01703	1.90067	1.65433	1.67561	1.74588	1.7665	1.75859	1.94551	1.80367	2.07233	1.79234	1.62767	1.52939	1.50322	1.74336	1.56799	2.55544	2.04213	1.5358	1.7187	2.16742
hsa-miR-4761-5p_st	1.79824	1.67718	1.7774	1.48345	1.6502	1.73079	1.63341	1.49843	2.02128	1.62987	1.60155	1.6383	1.61476	2.32851	2.14098	1.31716	1.78505	1.77254	1.9847	1.6331	1.64205	1.89354	1.78765	1.88384	1.70672
hsa-miR-4762-3p_st	1.50878	1.43003	1.15834	1.50424	1.33786	1.56126	1.35579	1.39451	1.40038	1.50934	1.27026	1.44779	1.52105	1.55473	1.5349	1.72545	1.67216	1.59399	1.59856	1.42225	1.30333	1.27265	1.33242	1.719	1.46077
hsa-miR-4762-5p_st	1.91882	1.59974	2.02616	1.80585	1.6599	1.5617	2.33674	1.62811	1.52884	1.54086	1.93621	1.82729	1.86242	1.85262	1.68249	1.49236	1.9537	1.86415	1.23224	2.31182	2.00296	2.02827	1.85584	1.53099	1.38121
hsa-miR-4763-3p_st	8.98398	9.70551	9.95027	9.9407	8.57329	9.31514	9.88635	9.13105	10.2086	9.05656	8.49524	8.99416	11.1959	9.15818	10.1363	10.0047	9.986	10.5671	9.91833	9.93109	10.1672	10.6034	10.4903	7.70478	9.97108
hsa-miR-4763-5p_st	2.23773	2.16119	1.81607	1.90067	2.01493	1.98157	1.80653	1.84796	2.21119	1.90234	1.98854	2.07134	2.09569	2.54117	1.97466	1.9687	1.68229	2.15614	2.12608	1.85413	1.73989	2.28132	2.03888	2.03576	1.74218
hsa-miR-4764-3p_st	1.84219	2.04737	1.78087	1.51083	1.51182	1.7307	1.91389	1.8435	1.9986	1.7046	1.57122	2.09484	2.14204	1.80542	2.02514	1.66953	2.20174	1.94359	1.81632	1.64052	1.66295	1.92935	1.92188	1.85683	1.70518
hsa-miR-4764-5p_st	1.76727	1.48156	1.79841	1.73578	1.69401	1.83238	1.96805	1.57381	1.94018	1.87443	2.56328	1.94124	1.83549	1.89009	1.5984	1.85359	2.08073	1.53047	1.97209	1.85836	1.99909	1.71622	1.89454	1.70438	1.70438
hsa-miR-4765_st	1.81523	1.34811	1.33092	1.55385	1.37878	1.72459	1.46355	1.71475	1.47245	1.88897	1.63341	1.54849	1.64392	1.54696	1.52972	1.54137	1.35544	1.52248	1.65674	1.74375	1.47354	1.49863	1.4739	1.66952	1.38048
hsa-miR-4766-3p_st	1.57958	1.46881	1.7774	1.69181	1.61493	1.43353	1.65941	2.07353	2.20325	1.87222	1.3957	1.79941	1.73157	1.49921	2.15808	1.86794	1.49624	1.57567	1.73309	1.73455	1.78458	1.72839	1.84289	1.74949	1.87502
hsa-miR-4766-5p_st	1.76687	1.70702	1.76541	1.64105	1.64605	1.6686	1.45052	1.79821	1.91247	1.57319	1.89747	1.62397	1.80367	1.68727	1.49355	1.5357	1.60596	1.78659	1.90004	1.53061	1.69893	1.5677	1.84786	1.65156	1.7047
hsa-miR-4767_st	1.82925	1.55526	1.80636	1.49171	1.84966	1.65003	1.959	2.19763	2.03537	1.63013	2.53464	2.23755	2.03415	1.936	1.79013	2.62451	2.53865	1.8497	2.10869	1.88734	1.94543	1.38708	1.89044	2.00137	2.14692
hsa-miR-4768-3p_st	2.33375	2.01599	2.89194	2.06523	2.47021	1.906	2.45548	2.19114	2.49326	1.89354	2.64917	2.0927	1.87303	2.02662	2.48783	2.19543	2.49907	1.93995	2.25202	2.64932	1.99689	2.54581	2.51054	1.79479	2.33791
hsa-miR-4768-5p_st	1.47146	1.57513	1.59226	1.63341	1.4996	1.51673	1.44194	1.45379	1.46179	1.29757	1.70524	1.46447	1.43441	1.53232	1.5226	1.42629	1.38129	1.62223	1.73699	1.29385	1.50614	1.30346	1.50817	1.6859	1.63779
hsa-miR-4769-3p_st	3.22413	2.7098	2.0017	2.00748	3.34749	1.72616	2.64752	2.38472	2.14118	1.93214	2.18179	2.43901	2.05397	3.30126	1.64992	2.44163	2.40064	2.04092	2.5787	2.88732	2.12657	2.71773	1.72557	2.51885	2.27216
hsa-miR-4769-5p_st	1.97666	2.04266	2.07436	2.28275	2.77899	2.23722	1.98471	2.78792	2.4733	2.14572	2.17891	2.29393	2.22448	2.57757	2.33233	3.21024	2.3662	2.33676	2.52592	2.90888	2.65659	2.54466	2.39987	2.32609	2.02709
hsa-miR-4770_st	1.70941	1.83742	1.8292	1.81184	2.05033	1.62565	1.72945	1.90166	1.92942	2.03358	2.12577	1.99515	2.18094	2.70505	1.83202	1.94507	1.82563	1.8114	1.73736	1.61143	1.78151	1.98405	1.72187	2.52319	1.70852
hsa-miR-4771_st	1.82541	2.14116	2.41492	1.71325	2.20504	1.99272	2.20939	2.19567	2.31836	1.74775	2.05218	2.00062	2.69767	2.20683	1.92502	2.49163	2.3339	1.81617	2.02624	2.01997	2.03432	2.15402	2.25621	1.86882	2.58758
hsa-miR-4772-3p_st	1.52043	1.7039	1.65945	1.63341	1.86127	1.80664	1.79353	2.43235	1.86201	1.68605	2.24661	1.91855	1.79279	2.39512	1.73674	1.85133	2.01066	1.90298	1.69763	1.87981	1.39889	2.49218	1.69959	2.48431	2.01098
hsa-miR-4772-5p_st	2.3257	2.31121	1.75935	2.60632	1.85746	1.93019	1.94246	2.47269	1.98178	1.89354	2.48543	2.4945	2.61871	2.02641	2.33179	3.31518	1.73489	2.23531	2.25476	2.79226	2.73039	1.96927	1.89795	2.11976	2.49292
hsa-miR-4773_st	3.11655	3.1688	4.57574	3.22122	3.09297	3.15194	4.36588	2.52572	4.4518	2.51637	2.46271	2.11863	3.71417	2.77364	3.03483	4.69626	4.02706	4.15748	2.42009	5.01509	3.05762	5.06601	3.29077	3.34936	3.87057
hsa-miR-4774-3p_st	1.77557	1.98543	1.95821	2.51988	1.95043	1.88396	1.84722	2.57079	2.62248	1.97736	1.7188	1.6229	1.88907	1.71899	2.40713	1.98963	2.46272	1.59603	1.72443	1.76352	1.52367	2.02602	2.07924	1.85503	2.03515
hsa-miR-4774-5p_st	1.72086	2.0615	1.98507	1.83865	1.60803	1.97689	1.68485	1.86134	1.95088	1.93479	1.76237	1.83481	2.58812	2.11924	1.93734	1.59481	1.86321	1.83841	2.07315	1.51748	1.68693	1.62782	1.89434	2.07225	1.85688
hsa-miR-4775_st	1.48807	1.67687	1.38103	1.61439	1.50791	1.57305	1.44291	1.4704	1.76193	1.50614	1.53257	1.5108	1.47167	1.32406	1.49081	1.50859	1.19779	1.49886	1.54543	1.27977	1.61558	1.42025	1.49081	1.36768	1.31022
hsa-miR-4776-3p_st	1.69266	1.70869	1.51903	1.85355	2.00613	1.57409	1.57551	1.82241	1.69345	1.51919	1.65244	1.5921	1.89124	1.7964	1.61677	1.6599	1.61654	1.83916	1.66295	2.04687	1.66315	1.88682	1.74736	1.66112	1.4866
hsa-miR-4776-5p_st	3.89581	4.06915	3.54922	4.09377	2.42316	3.25917	3.61981	4.13188	3.49965	1.753	2.36889	3.81367	3.2623	2.50236	3.46284	4.30115	3.56245	4.68178	2.71539	5.05515	3.70301	4.70883	2.30585	2.98479	3.52888
hsa-miR-4777-3p_st	2.14849	1.54258	1.80636	1.83743	1.64058	2.29117	1.77249	2.18531	1.79226	1.98532	1.59792	1.77178	2.12657	1.83182	1.83166	1.69325	1.38437	1.51502	1.78974	1.7253	1.83166	1.63341	1.78765	1.98861	2.0705
hsa-miR-4777-5p_st	1.5025	1.64043	1.73908	1.55268	1.31222	2.21395	1.39641	1.73736	1.73258	2.13087	1.64414	1.64669	2.05076	1.68264	1.66237	1.56448	1.43384	1.58798	1.63788	1.57954	1.66334	1.94729	1.66077	1.46202	1.85776
hsa-miR-4778-3p_st	1.73664	1.4156	1.76355	1.69447	1.61366	1.66577	1.50168	1.54793	2.08419	1.73691	1.72183	2.22722	1.49082	2.08876	1.67409	1.51036	1.40444	1.45403	1.54579	1.53626	1.24838	1.40072	2.00626	1.44439	1.37496
hsa-miR-4778-5p_st	2.21622	2.45037	2.3628	2.89946	2.80632	1.90722	1.8176	2.23049	1.98287	1.83691	2.53399	1.81675	2.23039	2.08336	2.24832	2.56506	2.49206	2.17442	2.24897	2.22037	2.23366	2.71903	2.19408	2.46058	2.53382
hsa-miR-4779_st	1.96895	2.1892	1.86238	1.81419	2.21474	2.19837	2.60177	2.71996	2.77097	1.75608	2.29754	2.13729	2.06345	1.862	1.95017	2.48163	2.23749	2.14734	2.15409	3.45572	2.55922	2.51467	1.72965	1.96216	2.29976
hsa-miR-4780_st	1.84502	1.8199	1.71905	1.71325	1.9042	2.42681	2.21402	1.71155	1.75106	1.81279	2.24868	2.09134	1.90004	1.41567	1.70082	1.68758	2.14503	1.67675	1.5644	1.81559	1.70082	1.85448	1.71336	1.85069	1.87901
hsa-miR-4781-3p_st	1.71783	1.99689	1.37154	1.66421	1.55649	1.80906	1.89902	1.37133	1.54543	1.59378	1.34625	1.96654	2.10139	1.69722	1.37611	1.38288	1.79732	1.634	1.68171	2.1487	1.74122	2.06823	1.78765	1.63772	1.80086
hsa-miR-4781-5p_st	1.79988	2.37967	1.92535	1.46227	1.62024	1.71307	1.87	1.76489	1.70376	2.02176	1.75239	1.96508	1.78673	1.88297	2.89893	1.74007	1.97992	2.10604	2.01074	1.79191	1.69379	2.1761	2.00448	2.03594	1.9809
hsa-miR-4782-3p_st	2.06562	1.99689	1.94003	1.76687	1.69131	1.34178	1.5949	1.53629	1.58321	1.71757	1.85891	1.63256	1.71704	1.5419	1.4638	1.68781	1.30255	1.69507	1.46903	1.50096	1.58756	1.46652	1.58729	1.87965	1.6481
hsa-miR-4782-5p_st	2.07773	2.07356	1.99682	2.02439	1.6444	1.62457	2.73024	1.89064	1.74039	2.46456	1.8176	1.61135	1.98786	1.55045	1.59935	1.70896	1.69403	1.49718	1.75102	1.72358	1.99689	1.82081	1.99276	1.77305	3.01932
hsa-miR-4783-3p_st	3.72355	3.09519	3.08402	3.94001	2.31306	3.97856	3.37224	2.66394	3.1949	2.60294	2.79909	3.96298	3.60529	2.47193	2.22704	3.47672	3.35262	3.19965	3.92173	3.50928	3.14141	2.68	2.96557	3.18516	3.61126
hsa-miR-4783-5p_st	1.82017	2.18524	1.80025	1.73814	1.55649	1.48645	1.95051	1.98816	1.6692	1.68317	2.08826	1.70545	1.67502	1.83182	2.36686	1.87123	2.36125	1.58528	2.13867	2.03262	1.77739	1.83823	1.60194	1.64145	1.90315
hsa-miR-4784_st	2.46049	2.10797	2.41661	2.5655	2.39778	2.49108	2.65339	2.85983	2.67608	2.55457	2.93974	1.63296	2.43235	2.52319	2.08732	2.08915	2.01323	1.80728	2.28129	2.69256	2.09471	3.05509	2.33709	2.42189	2.77317
hsa-miR-4785_st	2.25505	1.86345	2.18179	2.63884	2.3253	2.15356	2.736	2.80316	1.62402	2.04506	2.27412	2.99743	2.41268	2.29491	1.97466	2.11461	3.08214	2.73267	2.33117	2.2354	2.08863	2.51969	2.61245	2.46928	2.32599
hsa-miR-4786-3p_st	2.76764	2.33052	1.83968	2.51988	1.98653	2.19311	2.819	2.6082	2.21647	2.54464	2.13919	2.43901	2.2967	2.05494	2.2967	2.76426	2.13423	1.90025	2.21459	1.66079	2.42389	1.61492	2.14536	2.10216	1.95006
hsa-miR-4786-5p_st	2.46049	2.25097	2.55923	1.91537	2.39309	2.05361	2.38032	2.43187	2.57011	2.03358	2.11137	4.4308	2.79419	2.43354	3.01445	2.44225	3.11911	2.1558	2.74063	3.03634	2.14414	3.07576	2.83432	2.30332	2.38032
hsa-miR-4787-3p_st	2.52342	2.28944	1.64484	2.02705	2.33996	2.19644	2.442	1.90718	2.57921	1.84474	2.221	2.33481	2.11491	2.56069	2.11336	1.72545	2.27969	1.85451	2.07315	2.14463	2.01782	2.7945	2.06336	2.69489	1.69281
hsa-miR-4787-5p_st	12.6411	12.6201	12.8281	12.7398	12.1661	12.5482	12.8095	12.71	12.807	12.0877	12.348	12.309	13.4977	12.2729	13.0345	13.1718	12.9524	13.3022	12.9411	13.1874	13.2205	13.1954	12.9338	11.3829	12.7764
hsa-miR-4788_st	5.51032	3.88713	5.68927	4.73395	3.40857	4.36457	4.84854	3.3756	4.20176	3.15393	3.32206	3.99034	3.12533	3.20094	4.95328	4.86561	5.55041	4.10682	3.89517	5.17658	3.98549	3.48888	5.12125	3.83618	5.53092
hsa-miR-4789-3p_st	2.47338	1.70345	2.08152	1.71865	1.78804	1.56153	2.62821	2.15873	2.36799	2.37823	1.89619	1.99689	1.95826	1.83182	2.67459	2.42706	1.76306	2.33051	1.92059	2.47458	1.54638	2.97166	2.87226	2.20271	1.4612
hsa-miR-4789-5p_st	2.27944	1.774	1.32762	1.62588	1.77048	2.44968	1.6344	2.25445	1.66403	2.22151	1.52258	1.67279	2.19899	2.34321	1.30635	1.37286	1.71607	1.53969	1.85631	1.99484	1.59421	1.94924	1.85316	1.66361	1.57135
hsa-miR-4790-3p_st	1.86523	1.99537	2.52943	1.84619	3.01548	2.73658	2.44658	1.79784	2.1747	2.18679	1.74277	1.81877	1.84427	1.95253	2.08401	2.37288	2.19753	1.84645	1.83269	2.23733	1.97603	2.65092	2.0468	1.90781	2.48005
hsa-miR-4790-5p_st	1.38958	1.47962	1.84358	1.64665	1.72037	1.71805	1.39641	1.49676	1.3785	1.70313	1.50614	1.27241	1.50185	1.97784	1.56166	1.47393	1.85969	1.77254	1.74916	1.39406	1.60648	1.43205	1.69961	1.50417	1.4599
hsa-miR-4791_st	2.81364	3.27644	2.69642	3.31386	2.67274	2.48407	3.58001	1.71837	2.14363	1.61377	2.84446	1.7523	3.51871	2.26503	2.46246	2.58318	1.62704	2.42032	3.21446	2.32858	3.75806	2.36799	2.13389	2.41095	2.72053
hsa-miR-4792_st	2.63284	2.82313	2.32439	1.60418	2.41407	2.86731	2.02877	2.31904	2.04183	1.69575	2.62265	3.04403	2.40214	1.77125	1.96902	2.33948	2.46272	3.71935	2.04984	1.74754	1.97622	3.00946	1.99385	2.20074	2.39286
hsa-miR-4793-3p_st	1.60261	1.78469	1.36366	1.50104	1.48252	1.66056	1.43572	1.49921	1.38703	1.62987	1.53256	1.61484	2.04048	1.6124	1.29786	1.29996	1.51886	1.51774	1.49052	1.41999	1.3838	1.48222	1.61217	1.63163	1.58447
hsa-miR-4793-5p_st	1.81293	2.06443	2.03472	2.08267	1.83273	1.76838	2.20325	1.59605	2.44985	2.56736	1.57375	2.0645	1.79127	2.03135	2.49897	2.51314	2.67285	1.92102	1.70054	2.64932	2.09883	2.19762	2.28608	2.22178	2.21798
hsa-miR-4794_st	1.78933	1.90004	1.82485	2.17901	1.64583	1.83015	1.72254	2.15023	1.90578	1.97634	1.47276	1.7279	1.68445	1.90136	1.82978	1.59483	1.72157	1.62488	1.53512	1.83788	1.50614	1.76121	1.61329	1.68801	1.61075
hsa-miR-4795-3p_st	1.82715	1.7325	2.01426	1.91273	1.66447	1.54162	1.56903	1.61283	1.41186	1.95382	1.63429	1.61572	1.76969	1.73382	1.73989	1.85955	1.73962	1.51752	1.44329	1.44282	1.65677	1.49988	1.23263	1.51108	1.46863
hsa-miR-4795-5p_st	2.10937	2.49436	1.62008	1.63341	2.19068	2.18483	2.06197	1.72892	2.00799	2.3382	1.70097	1.95142	1.87777	2.08597	1.77382	1.80731	2.10476	1.98468	2.22261	1.89111	2.52254	2.35956	1.85618	2.2613	2.36722
hsa-miR-4796-3p_st	2.49163	1.92076	2.1138	2.47662	1.65105	1.7918	2.10148	2.60378	1.63485	1.92746	2.04383	1.52545	2.55728	1.94798	2.32174	2.43229	2.06689	2.10408	2.35171	2.46661	1.88563	2.1307	2.1946	2.05427	1.9132
hsa-miR-4796-5p_st	1.76687	1.49921	1.54201	2.00613	2.17893	1.49939	1.61726	1.48021	1.63583	1.58163	1.67232	1.64341	1.52105	1.78526	1.92098	1.64146	1.35139	1.95495	1.47954	1.38516	1.73844	1.56914	1.97388	1.53948	1.50519
hsa-miR-4797-3p_st	2.02517	1.86023	1.63555	1.52461	1.91807	1.52105	1.51889	1.59226	1.7691	1.64092	2.31657	1.74962	1.64004	1.68229	2.40323	1.82692	1.62491	1.45656	1.38522	1.86288	1.90004	1.50222	2.14185	1.80265	1.3921
hsa-miR-4797-5p_st	3.12299	3.13695	3.07378	3.49647	3.59932	3.27529	2.43136	2.85451	3.44025	3.20956	3.24593	3.49288	3.99344	2.7178	3.28013	4.39181	2.86498	5.24549	3.58723	3.28673	2.65146	3.22982	3.47475	3.09321	4.13967
hsa-miR-4798-3p_st	1.46832	2.17743	2.59897	1.99494	1.54816	1.85149	1.63341	1.93575	1.98238	1.63482	1.66854	2.06526	1.76409	1.93647	2.02733	1.88362	2.38472	1.72936	1.75112	2.05328	2.40583	2.02395	1.79489	1.82722	1.73365
hsa-miR-4798-5p_st	1.46385	1.50765	1.29572	1.73321	1.54193	1.71305	1.40862	1.28919	1.44408	1.463	1.43242	1.71512	1.73373	1.43143	1.22397	1.36548	1.17472	1.54143	1.88917	1.18551	1.24738	1.44807	1.60555	1.25707	1.32279
hsa-miR-4799-3p_st	3.36216	2.42321	2.13275	2.2361	1.71287	1.52035	1.99385	2.07779	2.01536	2.25576	2.2752	2.19325	1.74963	2.42759	1.57706	2.35005	1.85402	2.12932	2.09183	2.03505	2.26444	2.20806	2.21456	2.1105	1.99506
hsa-miR-4799-5p_st	1.499	1.52385	1.72117	1.62805	1.67686	1.54555	1.73701	1.64154	1.64871	1.42262	1.8858	1.51997	1.70941	1.73895	1.86026	1.74341	1.63175	1.89292	1.73736	1.86288	1.7846	1.80834	1.90865	1.67768	1.62024
hsa-miR-4800-3p_st	3.34348	2.08065	1.59226	2.2698	3.37785	2.3305	2.07003	2.29528	2.90124	2.49975	1.81812	2.67653	3.60011	2.36151	2.34071	3.80127	2.50159	2.0065	3.03767	2.02474	4.05197	2.29981	3.22998	2.7057	2.03837
hsa-miR-4800-5p_st	3.49472	3.0587	3.39583	4.03366	3.15429	3.00373	3.44119	3.44241	3.51668	2.33026	3.08573	2.66988	3.72024	3.14222	3.53523	4.48104	4.43144	3.51597	3.78369	4.84576	3.39159	5.11266	3.97246	3.12226	4.02132
hsa-miR-4801_st	2.31495	3.26098	3.53217	2.21542	3.02481	2.33011	3.00942	2.40966	2.12097	3.01171	2.05333	1.69621	2.23677	2.26226	2.35094	2.05834	2.14323	2.22285	1.9847	2.54297	2.15826	2.97592	2.26652	2.75073	4.49163
hsa-miR-4802-3p_st	1.87452	1.68437	1.84098	2.1116	1.81308	1.96571	2.02122	1.88911	2.0196	2.11938	1.6706	2.0253	1.83263	1.82657	1.99559	1.90228	2.00036	1.80974	2.15574	2.04224	1.64743	2.40311	1.93042	1.81596	1.84796
hsa-miR-4802-5p_st	1.33365	1.5198	1.49679	1.50726	1.43837	1.73291	1.36239	1.37248	1.47611	1.61854	1.82181	1.6831	1.49474	1.74308	1.95653	1.49963	1.52865	1.79001	1.71827	1.47757	1.50826	1.45984	1.5685	1.56156	1.93461
hsa-miR-4803_st	2.20084	1.83907	1.52126	1.62689	1.7233	1.84497	1.98205	1.69848	2.00651	2.18027	2.07819	1.14555	2.19925	1.7544	1.50585	1.82019	2.37821	1.64716	1.85	2.10685	1.46868	1.66934	1.75297	2.23773	1.79435
hsa-miR-4804-3p_st	2.09151	1.86551	2.00876	1.8879	1.85203	1.90204	2.25163	1.83916	2.46936	2.02304	2.06357	1.7691	1.87669	1.76618	1.80892	1.93177	1.79793	2.0444	2.24722	1.86751	1.50614	2.04439	2.29242	1.88237	2.02285
hsa-miR-4804-5p_st	1.78035	1.96502	2.45542	2.16285	2.13438	1.98157	2.3695	2.02268	1.73989	2.3151	1.73725	1.53353	2.16091	1.69072	2.04988	2.00106	2.09772	2.14734	2.24012	2.34446	1.8243	3.70773	2.00252	2.42684	1.7591
hsa-miR-483-3p_st	1.74939	1.56352	1.76121	1.80577	1.54831	2.20366	1.83001	1.83021	1.58182	1.75608	1.66163	1.91119	1.31366	2.45565	1.62514	1.63981	1.53188	1.56147	1.65493	1.47147	1.53715	2.23466	1.53304	2.50804	1.43374
hsa-miR-483-5p_st	2.93138	3.83528	4.27901	5.3351	4.14445	3.66273	4.38336	4.45706	4.81762	4.17593	2.90085	4.61923	5.24965	4.80913	4.30934	6.18481	5.54753	5.54349	4.92572	6.13336	4.48737	7.52663	5.41881	3.95671	5.50885
hsa-miR-484_st	4.2577	1.98797	2.89111	4.04972	3.77239	3.35851	4.8161	4.16832	4.0544	2.84178	4.5471	4.86525	3.56476	2.76862	2.73949	5.08146	3.08671	3.30104	3.94084	2.7856	2.52027	2.86072	2.66402	5.31424	2.87008
hsa-miR-485-3p_st	1.67416	1.8268	1.84439	2.76195	1.86976	2.04783	2.0618	4.92906	2.094	2.00388	1.78219	1.59488	1.88935	1.52183	1.38346	1.8909	2.06689	1.72473	1.72473	2.07238	2.22661	1.96927	1.59481	4.09305	1.58289
hsa-miR-485-5p_st	2.23411	1.9964	2.43882	2.8811	3.142	2.61278	1.84529	5.41172	3.7162	2.72169	3.53173	2.24199	3.32689	3.73729	2.38489	2.28865	2.61471	2.65927	3.06853	2.73367	3.61345	2.49759	2.31735	3.82882	1.74155
hsa-miR-486-3p_st	2.48714	2.39191	3.04095	3.02071	3.97283	2.57686	3.51802	3.00605	3.92302	2.81234	3.64871	2.74736	5.34062	2.92606	5.54752	3.85537	2.93612	2.83123	2.49609	3.21915	3.01811	4.9784	2.54118	4.38753	2.99739
hsa-miR-486-5p_st	3.77587	6.74674	2.53744	6.54669	6.18905	3.49916	2.92812	5.43636	6.16556	5.29954	6.06661	3.86239	7.55172	6.64492	4.33335	6.11917	3.86239	8.28223	6.95697	4.18218	7.84015	2.31593	5.3288	5.39531	2.29869
hsa-miR-487a_st	3.36216	3.42976	2.3957	3.02959	3.26201	4.23563	2.50372	5.62332	2.82009	2.80936	3.23277	4.03458	2.03031	2.39739	2.3857	2.96895	3.54426	1.89732	2.79213	2.58511	2.88736	2.78022	2.57049	4.45153	2.43276
hsa-miR-487b_st	6.17991	6.3616	3.89827	5.26579	6.7914	6.02396	5.25886	7.16262	5.35503	7.1616	6.71676	5.44288	3.63156	4.83039	4.12324	3.85829	4.29987	2.47357	4.37253	3.19823	3.91547	2.79005	4.91223	6.39452	3.78422
hsa-miR-488-star_st	2.67634	2.34606	3.25236	2.26788	2.62708	1.68905	2.18068	2.42243	2.43872	2.04093	2.24364	2.31269	2.34664	2.24364	2.47945	2.13936	2.2246	2.37063	2.36234	2.2203	2.68271	2.19384	2.07086	2.69897	2.29034
hsa-miR-488_st	1.94323	2.10786	2.53354	1.57017	2.03453	1.52105	2.03087	2.01101	1.71235	1.86748	1.89258	2.03453	2.17821	1.80934	2.56843	2.02709	1.23316	2.02763	2.26549	2.03991	2.48512	1.62509	2.2071	1.54398	1.49482
hsa-miR-489_st	4.06965	3.52282	3.20779	4.45941	3.59014	3.05501	3.5482	4.60337	3.31856	4.12192	3.57101	3.35394	3.07583	3.6082	2.88445	4.73719	3.3586	3.44479	4.28709	4.96992	4.03794	3.02264	3.02029	3.91804	2.60811
hsa-miR-490-3p_st	1.93324	2.25265	1.71905	1.98628	2.21602	2.47855	2.08829	1.89235	1.85099	1.69854	1.38342	1.68957	1.59009	2.66498	2.05378	2.46572	1.87382	1.68617	1.9241	2.53159	2.03445	1.74136	2.37451	2.1591	1.95563
hsa-miR-490-5p_st	1.50804	1.81754	1.63171	1.43143	1.83768	1.77301	1.75707	1.82946	2.52135	1.89343	1.67028	2.08898	1.51033	2.11632	1.72445	2.01023	1.69901	1.88403	1.75989	1.77279	1.51638	2.0577	1.53318	1.58334	1.6547
hsa-miR-491-3p_st	1.75461	1.75772	1.57055	1.57017	1.72982	1.93737	1.74618	1.6116	1.9638	1.83676	1.78476	1.73203	1.91234	1.52811	2.06072	1.79131	1.47024	1.96626	1.43637	1.64806	1.63801	1.67309	1.77722	1.47634	1.83711
hsa-miR-491-5p_st	4.03144	3.72263	2.91845	4.68682	4.90214	4.10637	4.53221	5.05823	4.92201	4.71575	5.41633	4.27487	4.68474	3.34709	3.99336	4.09531	5.27091	4.32686	4.98716	3.8912	4.95077	3.50142	4.14535	4.68301	4.49082
hsa-miR-492_st	3.39813	2.27239	2.41785	3.40961	3.78969	3.11303	4.4722	4.696	2.66329	1.74897	3.25586	2.66132	2.59221	2.44105	2.22849	2.64173	4.91067	2.56719	3.5616	2.27467	4.05669	2.08116	3.75693	3.47439	2.87117
hsa-miR-493-star_st	1.64519	1.85627	1.52804	2.11902	2.22326	1.75568	1.46076	2.28094	1.62466	1.53409	1.79481	1.57662	1.70034	2.13599	1.83279	1.81585	1.71905	1.72953	1.75765	1.80924	1.96156	1.19785	1.59905	2.93738	1.40563
hsa-miR-493_st	1.81641	2.003	1.46464	2.13599	2.81325	3.29512	2.73479	5.13326	1.86388	2.68337	2.18179	2.43901	1.83107	2.38336	2.33668	2.01623	1.59481	1.68606	2.11945	1.67422	1.99814	1.83424	1.96874	3.21002	1.56385
hsa-miR-494_st	9.26396	9.27942	8.9708	8.60096	7.52653	8.18005	8.23248	8.0721	8.97627	7.89945	7.26777	7.48658	6.91131	7.08389	8.29895	9.17436	8.94779	7.06944	7.45776	9.01497	7.01972	9.65497	7.59198	7.50419	8.59012
hsa-miR-495_st	2.05199	2.25602	1.98596	2.01898	2.52065	2.72048	2.10678	2.81184	1.98212	2.02434	1.71933	2.27656	2.02206	1.89428	1.93227	1.8914	1.7979	2.23219	2.60579	1.96058	1.83715	2.27975	1.60184	3.89983	1.83959
hsa-miR-496_st	1.64594	1.63227	1.59957	1.50104	1.55649	1.48295	1.69549	1.49921	2.11067	1.65986	1.6398	1.70941	1.70941	1.58516	1.74295	2.2129	1.74853	1.84887	1.68347	1.59575	1.97802	1.61504	1.40564	1.52863	1.56647
hsa-miR-497-star_st	1.74237	1.68064	2.83509	1.76499	1.74632	1.52105	1.90279	2.50627	1.86507	2.29792	2.55558	1.53233	1.90004	2.25818	1.90772	1.65157	2.90085	1.8191	1.9847	1.9593	2.05066	2.56256	2.63774	1.68059	2.18878
hsa-miR-497_st	8.90519	9.18857	8.71531	7.67747	9.41121	9.23777	7.26263	7.81264	8.6602	9.80804	9.43804	8.68177	8.12125	8.8811	8.44599	6.99603	7.78579	7.42355	7.64517	7.21367	7.56564	4.77987	7.07822	7.79261	7.7316
hsa-miR-498_st	2.59493	2.34676	2.71557	3.49223	1.72555	3.15145	2.18153	2.7287	2.83478	1.76604	2.63541	3.68027	3.85672	1.68249	2.49551	3.29281	3.26874	2.92994	2.81625	3.92621	2.66383	2.49101	2.75391	2.31939	2.79213
hsa-miR-499-3p_st	2.03292	1.44839	1.67759	1.75819	1.77668	1.79764	1.9448	1.539	1.73989	1.98925	1.72912	2.24916	1.89542	1.82805	2.63035	1.74949	2.13374	2.01061	1.59481	1.62066	2.0926	2.10298	2.06069	1.52887	1.51491
hsa-miR-499-5p_st	1.61663	1.66777	1.59226	1.68621	1.4286	1.52105	1.49738	1.84478	1.55831	1.30097	1.77344	1.31903	1.49402	1.5719	1.32105	1.80191	1.43808	1.58797	1.68445	1.81395	1.84467	1.63341	1.65104	1.61484	1.31403
hsa-miR-499a-3p_st	1.97648	2.11163	2.70836	1.77759	1.74906	1.84553	2.09151	2.72262	2.19929	2.30065	2.04926	1.80367	2.12086	1.90792	2.04632	2.34691	1.91101	1.76508	2.50035	2.46272	1.93904	2.0779	2.56989	2.23695	2.38531
hsa-miR-499a-5p_st	1.7126	1.8884	1.76121	1.36731	1.55909	1.73505	1.47352	1.78081	1.61522	1.70185	1.71366	1.50788	1.26084	1.67543	1.60709	2.05355	1.71951	1.59374	1.80933	1.75446	1.66201	1.76432	1.45943	1.58217	1.60747
hsa-miR-500a-star_st	5.65662	5.56089	6.5099	6.0614	6.03966	5.84505	6.46663	6.51288	6.41117	5.90518	6.80784	6.41999	6.49177	6.9669	6.66998	5.6962	6.28362	6.14681	5.32889	7.05966	5.42676	1.96927	6.37987	6.13789	6.43692
hsa-miR-500a_st	5.53597	4.80476	4.95433	6.31248	5.31553	5.72799	6.5675	6.08557	6.32598	5.7015	6.46949	5.80765	6.36848	3.83338	5.77163	5.10641	6.1457	6.59842	5.63203	5.62172	6.37209	2.36196	5.84772	5.51202	6.36615
hsa-miR-500b_st	1.85099	1.84723	1.66206	1.78205	1.77396	1.58541	2.17537	1.87821	1.87256	1.79439	1.68709	1.83947	1.93374	1.7582	1.65194	2.03044	1.81701	1.77282	2.05218	1.52563	1.64372	2.1207	2.62088	1.85355	1.74805
hsa-miR-501-3p_st	5.29064	5.19072	4.11496	5.56528	5.84255	4.99855	5.81045	5.47824	5.86405	4.81694	6.125	5.71397	5.14109	4.82842	4.58502	5.10276	4.78345	4.56087	4.48737	4.87166	5.0205	2.5908	6.09048	5.58472	4.7255
hsa-miR-501-5p_st	2.21781	1.96706	2.09414	2.46173	2.26423	2.11749	2.39317	2.33249	2.98559	2.01023	2.42113	2.41908	2.27807	1.65929	1.99404	2.08568	2.19267	2.0752	2.55025	1.86288	2.51716	2.10379	2.42293	2.63733	1.93014
hsa-miR-502-3p_st	6.21971	6.56879	6.11891	6.14924	6.25038	5.96596	6.71451	6.61845	6.53282	5.96348	7.19267	6.45179	6.28271	6.63818	6.34746	6.23941	6.24477	6.44708	5.50574	6.63341	5.13737	2.54709	6.88213	6.27538	6.87195
hsa-miR-502-5p_st	1.66073	1.64955	1.70939	1.97864	2.06805	2.07157	2.41245	2.94342	1.96918	2.08713	2.62783	1.9696	1.71869	1.8923	1.95575	2.04714	1.71905	1.68256	1.60532	1.88016	1.90004	2.17492	2.01308	2.55639	2.03325
hsa-miR-503_st	7.78263	8.33007	8.03692	5.93758	8.21194	8.31725	6.4905	6.23712	5.93512	8.7513	7.69466	6.39502	5.88128	6.66406	9.26954	6.00308	5.84339	5.44766	6.47486	5.73489	6.28694	4.49628	6.96216	6.62153	6.85243
hsa-miR-5047_st	1.79406	1.67313	1.5179	1.78505	1.70372	1.72627	2.11749	1.72517	1.67314	2.07654	1.9969	1.99689	1.70691	1.99168	2.30614	1.45081	1.71394	1.71503	1.67936	1.82336	1.40938	2.23104	2.02103	1.57612	1.60792
hsa-miR-504_st	1.49033	1.62407	1.80348	1.61274	1.75839	2.09606	1.57791	2.36615	2.78002	2.46113	2.13099	3.13901	1.82111	2.4745	2.43344	1.94064	1.51985	1.85276	2.69972	1.87925	2.14544	1.94367	2.7253	3.98576	1.75347
hsa-miR-505-star_st	4.00874	3.88318	3.52022	4.68829	5.29832	4.55561	4.59137	4.05717	5.3216	4.04322	5.40382	4.48109	4.49674	4.40262	5.73345	4.93779	4.83891	3.96599	4.35716	5.52991	4.42698	1.89222	5.34627	5.04697	3.59328
hsa-miR-505_st	2.08107	1.86951	1.37331	2.84017	2.76541	1.92805	1.78164	1.48786	2.80141	2.17765	2.07836	2.14744	1.55641	1.9218	2.01918	2.66396	1.80113	1.85988	2.10769	2.30336	1.96837	1.78666	1.9709	4.08339	1.64767
hsa-miR-506_st	2.79285	2.45682	2.33269	2.15308	1.81822	1.95989	2.69167	1.78373	2.03008	2.17806	1.68779	2.1267	2.50322	1.89064	3.05948	2.35815	2.13494	1.69637	2.10644	2.40704	2.17107	1.95854	1.95556	1.68599	2.08538
hsa-miR-507_st	1.69212	1.5561	1.80295	1.69488	1.99051	1.69801	1.83575	1.52989	2.07198	2.11752	1.51709	1.88762	1.98775	1.81959	1.74892	1.8998	1.97974	1.89277	1.57643	1.47622	1.93452	1.95436	1.84716	1.63898	2.12148
hsa-miR-508-3p_st	1.48949	1.39263	1.69143	1.48598	1.75606	1.95378	2.04839	1.83916	1.60054	1.68442	1.86141	1.36302	1.68179	2.06109	1.86584	1.62013	1.59722	1.67637	1.67637	1.63341	1.36772	2.08852	1.81779	1.58722	1.94836
hsa-miR-508-5p_st	1.82802	1.91982	2.80666	2.04062	2.11908	1.86263	1.74194	1.59736	2.24889	1.61467	1.81794	1.90198	2.23561	1.90136	1.9096	1.97952	2.15212	2.04827	1.91462	2.24199	2.21638	2.03614	2.05951	2.07216	2.13839
hsa-miR-509-3-5p_st	2.31816	2.09181	2.15636	2.84967	2.1065	2.33941	2.17745	1.99794	2.71781	2.49975	1.9343	1.74357	3.76058	2.55314	1.67292	2.20081	2.07493	2.84331	1.97509	3.31502	3.02647	2.13219	2.81355	2.78022	2.30858
hsa-miR-509-3p_st	1.69474	1.69247	1.64745	1.3391	1.83083	1.61479	1.45852	1.44535	1.53232	1.4223	3.27742	1.51627	2.39059	1.23082	2.24961	1.52517	1.56397	1.5905	1.52979	1.47236	1.69247	1.70135	1.61055	1.51019	1.59226
hsa-miR-509-5p_st	3.09525	2.71824	2.64932	2.65314	2.69254	2.89869	2.16216	2.39418	2.66848	1.97199	2.20327	2.43901	2.46864	2.86093	2.16736	3.85624	3.02893	3.39498	2.01321	2.51302	3.28238	1.63903	2.06743	2.9621	3.13239
hsa-miR-5095_st	2.53749	2.29869	3.2911	1.9375	2.66458	3.32885	3.14715	3.4805	2.12371	2.34664	2.83602	3.18525	2.86594	2.25648	3.17473	2.79479	3.57197	2.21754	2.39895	3.02092	2.57124	2.58917	3.25796	2.78022	2.25415
hsa-miR-5096_st	2.28705	1.97589	1.73731	1.92324	2.21602	2.32507	1.77148	2.00032	1.47495	1.72022	2.36794	2.19553	1.89556	1.99904	2.07969	1.9698	2.11125	1.61417	1.9847	1.50714	2.38211	1.88853	1.68983	2.05814	1.77674
hsa-miR-510_st	3.10664	2.56283	3.24926	3.58438	3.5292	3.00648	2.2906	2.31904	2.83464	2.31222	2.99007	2.36188	3.87846	2.06894	3.52185	3.87107	3.09215	3.63005	2.85419	4.8088	3.32002	3.52839	2.59039	2.13205	1.57869
hsa-miR-511_st	1.44891	1.53218	2.0389	1.93325	1.64501	1.70055	1.54072	1.77594	1.59579	2.26183	1.48484	1.46223	1.61699	1.61093	1.67997	1.50693	1.31583	1.65095	1.51	1.34149	1.34744	1.7531	1.50134	1.44166	1.86525
hsa-miR-512-3p_st	1.97276	1.60669	2.00433	1.93219	1.80847	2.18827	1.68727	1.69859	1.93927	1.81961	1.45943	1.68813	1.84753	1.93038	1.9994	1.91814	1.74274	1.80156	2.03533	2.43081	1.58901	2.22285	1.81932	1.88925	1.75251
hsa-miR-512-5p_st	2.66235	2.1892	2.61396	2.13229	2.13567	2.03071	1.91787	2.52822	1.77504	2.00665	2.50771	1.69112	1.70706	2.52851	1.62452	2.31858	1.69226	1.94355	2.04622	1.77825	1.91277	2.08946	1.76072	1.86661	2.20325
hsa-miR-513a-3p_st	1.46869	1.86764	1.71905	1.62653	1.90363	1.73079	1.60827	1.90004	1.66217	1.81594	1.58038	1.51212	1.41024	1.50729	1.5066	1.83061	1.60283	1.28574	1.68756	1.63449	1.53076	1.1621	1.61942	1.64809	2.15383
hsa-miR-513a-5p_st	4.17562	3.29768	2.71659	2.60297	2.18571	3.26607	3.41372	1.83693	2.5698	2.78633	2.48273	3.55917	2.6423	2.07779	2.69567	3.79206	4.47902	1.97192	2.48273	2.85463	2.47363	2.72597	2.13479	2.18392	5.21703
hsa-miR-513b_st	2.18101	1.91649	1.90252	1.83347	1.91616	2.89848	2.61046	1.83567	2.10144	2.18679	1.54745	2.10915	1.62638	2.0973	1.90076	1.91814	2.31514	1.6439	1.85986	1.91973	1.84075	2.01281	1.82896	1.64926	2.2316
hsa-miR-513c_st	1.89354	1.54293	1.91877	1.89745	1.28126	1.79906	1.67119	1.55396	1.71334	1.50032	1.96796	1.7121	1.61308	1.71885	1.62506	1.44658	1.58264	1.7913	1.6919	1.77018	1.54458	1.61748	1.24865	1.55945	1.60924
hsa-miR-514_st	1.92994	1.70096	1.94893	1.98931	1.73097	1.4807	1.66323	1.59241	1.52256	2.13183	1.63725	1.71295	1.80367	1.74103	1.7486	1.82927	1.5024	1.58797	1.97518	1.56007	1.69181	1.57846	1.78765	1.96656	1.57854
hsa-miR-514b-3p_st	1.48811	1.87557	1.90311	1.80987	1.88582	1.89136	1.87354	1.89107	1.99536	1.81394	1.76222	1.62055	1.89877	2.3628	1.90639	1.78788	1.79315	1.83916	1.56009	2.26795	1.54264	1.90072	1.56421	1.73705	2.20325
hsa-miR-514b-5p_st	3.93284	3.82155	2.96114	3.4217	3.54225	2.89936	3.62523	3.25727	3.34341	2.98929	2.97025	3.74893	3.82145	2.66668	4.4296	4.90051	3.36331	5.27799	3.41364	4.92477	4.28254	3.39044	2.62076	3.19381	2.6136
hsa-miR-515-3p_st	1.50991	1.57242	1.43659	1.52154	1.6439	1.50237	1.48238	1.52177	1.38964	1.58462	1.55394	2.13288	1.31711	1.34819	1.47431	1.39563	1.5269	1.39457	1.67328	1.21664	1.50614	1.57717	1.99503	1.4462	1.53714
hsa-miR-515-5p_st	1.89354	1.66921	1.8438	1.7645	1.85992	2.08462	1.72214	1.84846	1.82525	2.2904	1.4499	1.52545	1.81099	2.08709	1.96657	1.66921	2.08006	1.75637	2.09785	1.6649	1.66295	2.12487	1.7351	1.50258	1.81222
hsa-miR-516a-3p_st	1.40316	1.64594	1.36904	1.88185	1.61562	1.95264	1.63216	1.44676	1.57267	1.8821	1.60729	1.6266	1.65696	1.60036	1.70399	1.67359	1.57139	1.4516	2.70412	1.75943	1.94308	1.3678	2.43187	1.39547	1.31066
hsa-miR-516a-5p_st	1.77607	1.85574	1.90302	1.63341	1.86012	1.61081	1.61205	1.82432	1.55807	2.03536	1.76736	1.98205	2.0108	1.96488	2.3069	2.18679	1.82432	1.72625	1.64811	1.9567	1.50953	1.96927	2.22855	1.8392	1.72135
hsa-miR-516b-star_st	1.85243	1.30215	1.51107	1.54258	1.60829	1.63173	1.54177	1.55397	1.53794	1.73472	1.5541	1.61101	1.58858	1.59321	1.59267	1.45938	1.33405	1.62732	1.59627	1.75255	1.50357	1.66562	1.56721	1.46202	1.77327
hsa-miR-516b_st	1.86957	1.71325	1.84874	1.83088	2.11875	1.82824	1.79485	1.82746	1.88847	1.94772	1.53181	2.23969	2.54207	1.46222	1.6423	2.12072	1.81815	1.9184	1.59006	1.63341	2.74707	1.836	1.62356	1.91513	1.6547
hsa-miR-517-star_st	1.66494	1.99689	1.61764	1.51213	1.80893	1.67894	1.75607	1.64197	2.35219	1.62987	1.78219	1.7284	1.83358	1.79219	1.77326	1.67551	1.83916	1.73292	2.0037	1.67415	1.62332	2.03614	1.68152	1.54356	2.13723
hsa-miR-517a_st	1.20462	1.6017	1.82727	2.03679	1.78303	1.65341	1.81928	1.61352	1.81387	2.44913	2.63041	1.58818	1.70941	1.76993	1.76593	1.75438	2.01865	1.26375	1.6973	1.69445	1.99946	2.05084	2.31337	2.39531	1.37899
hsa-miR-517b_st	1.50683	1.90004	1.71905	1.93014	1.8899	2.01157	1.91809	1.5758	1.63314	1.72937	1.70941	2.09162	1.86949	1.4725	1.82091	1.75489	1.64692	1.68252	1.66295	1.63049	1.72303	2.28001	1.57057	2.11043	1.72958
hsa-miR-517c_st	1.7966	1.44162	1.71534	1.59154	1.6439	1.60166	1.77287	1.46215	1.61855	1.90923	1.46466	1.46704	1.82504	1.51204	1.27675	1.72545	1.55928	1.74695	1.78311	1.47969	1.77569	1.53264	1.55908	1.53156	1.52867
hsa-miR-518a-3p_st	1.76687	1.76013	1.66789	1.77305	1.60559	2.17469	2.13022	2.07779	1.8571	1.67078	1.8819	1.80992	2.00613	1.91381	1.87953	2.16183	2.24753	2.07138	1.93354	1.81916	1.66295	1.88483	1.86964	1.45506	1.76498
hsa-miR-518a-5p_st	1.86177	2.1353	2.13151	1.71325	1.60916	1.59914	2.31594	2.70577	1.73015	1.75705	1.96094	2.04319	1.54769	1.99385	1.86706	2.72285	1.74569	1.96634	1.68206	2.07645	1.71721	2.60157	1.93147	1.69915	2.24541
hsa-miR-518b_st	1.96221	1.69454	2.1759	1.70736	2.02428	1.77467	1.61926	2.02716	1.93522	1.56054	1.76781	2.23748	2.12371	2.0458	1.59779	1.84923	1.8346	1.82694	2.07315	1.86937	1.95844	2.83462	1.72114	2.12217	1.87252
hsa-miR-518c-star_st	2.16456	1.70273	1.94463	2.57222	2.10919	1.91154	1.50614	1.98416	1.57826	1.93177	2.43543	2.39591	2.53596	1.76121	2.24311	1.82894	2.29247	1.91616	2.185	1.55423	1.93556	1.89171	1.52981	1.72349	2.53712
hsa-miR-518c_st	1.58598	1.63615	1.62975	1.81184	1.80678	1.46108	1.54411	1.42622	1.47611	1.58018	1.95073	1.89721	1.38174	1.65012	1.63176	1.63295	1.47845	1.55135	1.75635	1.5354	1.85035	1.52545	1.53939	1.69179	1.59931
hsa-miR-518d-3p_st	1.43538	1.9319	1.62065	1.82262	1.81843	1.79876	1.74822	2.02506	1.48521	1.87291	2.20374	1.82129	1.62389	2.27728	1.71946	1.98157	1.90187	1.71581	1.94381	1.4947	2.02963	1.65573	1.82673	1.84032	1.89802
hsa-miR-518d-5p_st	1.64131	1.85901	1.87099	1.99118	1.55649	1.56755	2.03853	1.88567	1.47611	1.63357	1.77404	1.88227	1.63895	1.61729	2.08157	1.50954	1.75116	1.60782	1.6938	1.84793	1.80936	1.74168	1.83537	1.77254	1.91858
hsa-miR-518e-star_st	1.55944	1.41005	1.50423	1.48102	1.18636	1.60697	1.39275	1.62997	1.47611	1.50614	1.57476	1.7576	1.77476	1.62439	1.65073	1.55207	1.23385	1.80873	1.69542	1.44213	1.91993	1.75392	1.70754	1.77254	1.51663
hsa-miR-518e_st	1.70324	1.48595	1.4896	1.61307	1.59712	1.68401	1.87722	1.80306	1.98043	1.51026	1.94036	2.06259	1.3994	1.78984	1.58206	1.91814	1.89225	1.51973	1.61078	1.87931	1.3397	2.25953	1.95905	2.1741	1.42632
hsa-miR-518f-star_st	1.62595	2.08879	2.19828	2.08969	1.60003	1.91957	1.84438	1.79435	1.5343	1.86863	1.90571	2.01526	1.57599	2.6654	1.79096	1.8923	2.32	2.07647	1.93223	2.30515	1.73989	2.0242	2.00242	1.89852	1.80914
hsa-miR-518f_st	1.39681	1.64802	1.43351	1.3362	1.48598	1.62565	1.47635	1.32327	1.3571	1.63194	1.79691	1.8352	1.76265	1.5536	1.50761	1.50768	1.7616	1.45403	1.34654	1.42225	1.59615	2.33109	1.28469	1.26945	1.45013
hsa-miR-519a-star_st	1.58141	1.86441	1.99896	1.46026	1.45883	2.07487	2.37584	1.52105	1.85041	1.43129	1.76931	1.4958	1.66983	1.94211	1.6436	1.72545	1.62845	1.39457	1.72284	1.95786	1.50614	2.28714	1.47563	1.39622	2.11142
hsa-miR-519a_st	1.66848	1.68167	1.32283	2.10444	1.78559	1.84924	1.56242	1.53794	1.5433	1.38443	1.89644	1.60605	1.54507	1.77174	1.48199	1.2983	1.54867	2.00382	1.73662	1.57583	1.57981	1.59912	2.19022	1.76695	1.5461
hsa-miR-519b-3p_st	1.49418	1.59029	1.40495	1.43046	1.50874	1.91423	1.83563	1.53068	1.89001	1.87032	1.79914	1.7099	1.74338	1.68264	1.42641	1.85298	1.85457	1.5063	1.63973	1.32171	1.37552	1.79518	1.65249	1.70623	2.07935
hsa-miR-519b-5p_st	1.55445	1.50948	1.47885	1.65693	1.60757	2.00829	2.22071	1.60276	1.65877	1.30097	1.60009	1.52771	1.71991	1.62779	2.29779	1.73594	1.69708	1.88187	1.43359	1.6151	1.67145	1.74279	2.14334	1.58141	1.60276
hsa-miR-519c-3p_st	1.90285	2.15625	1.86927	1.50178	1.80571	2.12147	1.99385	1.68264	1.53794	1.61363	1.63975	1.49252	1.84931	1.61876	1.44539	1.77971	1.83916	1.86222	1.47249	1.5787	1.8494	1.83764	1.94457	1.41097	1.84344
hsa-miR-519c-5p_st	1.77444	1.59813	1.49533	1.20973	1.60827	1.69516	1.62158	1.91593	1.73989	1.89354	1.47576	1.67378	1.439	1.64387	1.68265	1.93143	1.58029	1.51663	1.67756	1.62278	1.62732	1.61779	1.63173	1.49606	1.88685
hsa-miR-519d_st	1.74807	1.49492	1.4605	1.79529	1.71668	1.73335	1.67072	1.80956	1.36292	1.90378	1.86579	1.84665	1.6453	1.83116	1.68365	1.662	1.83916	2.05146	1.56615	1.67292	1.6494	3.03593	1.74495	1.88339	1.59571
hsa-miR-519e-star_st	1.7184	2.46344	2.37827	2.1806	1.91362	1.97123	1.68489	2.13844	1.92143	2.03358	2.08969	2.08779	1.48846	2.13499	1.97466	1.88954	2.32616	1.63277	1.75385	2.11627	1.93444	1.89636	2.30937	1.90769	2.21157
hsa-miR-519e_st	1.29597	1.23962	1.51905	1.50924	1.7636	1.71326	1.51905	1.5309	1.70296	1.53618	1.47119	1.52545	1.8347	1.789	1.43209	1.33561	1.47393	1.54668	1.59009	1.40718	1.67455	1.58608	1.54758	1.5936	1.44806
hsa-miR-520a-3p_st	1.54935	1.73415	1.69011	1.54386	1.8	1.69505	1.39166	1.73736	1.55309	1.67894	1.68047	1.75223	2.05179	2.12346	1.73989	1.8746	1.70791	1.77254	1.82146	1.71574	1.84045	1.67907	1.50336	1.86461	1.36948
hsa-miR-520a-5p_st	1.62193	2.27382	1.9517	1.70036	1.79682	1.771	1.72149	1.77012	1.59243	2.02151	1.56611	2.42194	1.81955	1.80779	1.52732	2.01502	2.22965	1.44766	1.85344	1.86341	1.8437	2.80318	1.31715	1.75133	2.03774
hsa-miR-520b_st	1.9019	1.57564	1.43374	1.73145	1.55765	1.34296	1.59343	1.6094	1.38298	1.56178	1.78219	1.61484	1.45068	1.75271	1.48315	1.77426	1.51038	1.89481	1.87942	1.31536	1.56178	2.01213	1.50151	1.4517	1.39286
hsa-miR-520c-3p_st	1.44749	1.63221	1.59226	1.50104	1.38841	1.83775	1.69949	1.42717	1.60037	1.56857	1.66386	1.7331	1.60994	1.95009	1.4239	1.54757	1.53245	1.6439	1.59889	1.67292	1.50614	1.9758	1.56432	1.43154	1.54113
hsa-miR-520c-5p_st	1.8098	1.73934	1.65526	1.8882	1.60277	1.82045	2.00249	1.29082	1.93823	2.03358	1.85378	1.63839	1.8737	1.87032	1.94362	1.63981	1.94523	1.88403	1.83494	1.91998	2.14446	1.99004	1.82082	1.85538	1.87928
hsa-miR-520d-3p_st	2.14321	1.73659	1.29019	1.91336	1.46114	1.78348	1.50614	1.48652	1.71721	1.82782	1.72678	1.72089	1.66263	1.76121	1.59208	1.60026	1.69053	1.53306	1.63999	1.70151	1.57735	2.01108	2.21442	1.26425	1.64201
hsa-miR-520d-5p_st	1.65827	1.73801	2.28725	1.72547	1.6439	1.82286	2.21525	1.99344	2.01683	1.75608	2.08969	2.04181	2.1991	2.16087	1.80064	2.0947	2.18855	2.0752	2.51684	2.13391	2.50764	2.63268	2.54335	1.61484	2.05571
hsa-miR-520e_st	1.34526	1.55467	1.22925	1.42041	1.6986	2.00188	1.38058	1.55825	1.6417	1.47492	1.56016	1.63617	2.00613	1.73888	1.70652	1.5289	1.61569	1.55675	1.73736	1.37863	1.43624	1.67116	1.36	1.6472	1.39131
hsa-miR-520f_st	1.64594	1.82097	1.59536	1.66497	1.89375	1.63474	1.60001	1.44669	1.61373	1.53381	1.74378	1.77877	1.80398	1.69542	1.93999	1.4752	1.43684	1.53803	1.6413	1.55537	1.67007	1.43185	1.3246	1.90827	1.74489
hsa-miR-520g_st	2.02685	1.72545	1.66182	1.64933	1.9422	1.78647	1.64118	1.64074	1.81565	2.38121	1.54234	1.93296	1.52105	1.68264	1.82962	1.66152	1.67859	1.6439	1.74642	1.73369	1.43143	2.2316	2.44866	1.49553	1.85459
hsa-miR-520h_st	1.63825	1.84772	1.46652	1.50852	1.83642	1.7261	2.15482	1.41175	1.96927	1.75139	1.64088	1.62231	1.71052	1.83082	1.90412	1.7813	1.37616	1.51663	2.07315	1.71645	2.11527	1.82301	2.06689	1.83182	1.7158
hsa-miR-521_st	1.44653	1.43106	1.8392	1.72407	1.89867	1.43471	1.64525	1.53794	1.42872	2.04604	1.78219	1.53791	1.87341	1.37662	1.6173	1.60562	1.79191	1.6439	2.6727	1.42452	1.83614	1.84668	1.63166	1.72349	1.60472
hsa-miR-522-star_st	1.54249	1.37016	1.28772	1.34264	1.57217	2.36706	1.47024	2.20802	1.55347	1.45867	1.7638	1.86555	1.52105	1.62987	1.89354	1.64919	1.54734	1.42805	1.72917	1.64442	1.79427	1.77972	1.93364	1.70564	1.7534
hsa-miR-522_st	1.35998	1.54039	1.57042	1.7111	1.64175	1.42175	1.57293	1.86275	1.47282	1.8914	2.00758	2.09568	1.56079	1.58699	1.42175	1.15612	1.5364	1.38681	1.54208	1.67719	1.44141	2.12371	1.65765	1.5209	1.77585
hsa-miR-523-star_st	1.59481	1.72461	1.63187	1.62405	1.6439	1.7868	1.59685	1.83674	1.50628	1.5532	1.9287	1.61062	1.45412	1.99898	1.60284	1.61224	2.22373	1.98963	1.47364	1.4583	1.79048	1.97444	1.31966	1.5664	1.68488
hsa-miR-523_st	1.66403	1.49921	1.70454	1.44423	1.55649	2.13628	1.79378	1.84707	2.09173	1.69927	1.89057	1.75829	1.70382	1.61556	1.84816	1.93619	1.78505	1.87418	1.81766	1.78812	1.58614	1.7407	1.97986	1.86756	1.72349
hsa-miR-524-3p_st	1.459	1.55883	1.48822	1.31917	1.56649	1.98758	1.56576	1.68865	1.34841	1.63588	1.34098	1.61484	1.47861	1.6233	1.4299	1.42779	1.61019	1.60695	1.34258	1.63048	1.36265	1.55301	1.49694	1.31716	1.4834
hsa-miR-524-5p_st	1.91879	1.96868	2.1199	1.9958	1.62087	1.53846	2.2423	2.36709	2.31882	1.75459	1.74092	1.88784	2.59509	2.2423	1.73989	2.17052	1.67041	1.88811	1.86227	2.26375	2.18669	2.37894	2.03172	2.30056	2.31245
hsa-miR-525-3p_st	1.48332	1.32321	1.61276	1.62242	1.56719	1.40256	1.9448	1.39595	2.20537	1.62987	1.69263	1.68163	1.73741	1.73468	1.53939	1.52785	1.63476	1.56144	1.44329	2.4187	1.70581	1.54471	2.06689	1.38698	1.48305
hsa-miR-525-5p_st	1.58725	1.69279	1.99995	1.9225	1.53503	1.77803	2.13555	1.72556	2.02185	1.92563	1.67802	2.08091	1.70529	1.89199	1.65428	2.19067	1.72173	1.82737	1.71022	1.86288	1.72809	1.77273	1.58142	1.42077	1.87928
hsa-miR-526a_st	2.06575	1.81129	2.79428	1.4092	1.6439	1.81065	1.64137	1.77815	1.8604	1.66032	2.13118	1.80367	1.47292	1.80074	1.82056	2.29134	1.8787	1.76492	1.27131	1.96439	1.80291	1.70238	1.72114	1.77282	1.91882
hsa-miR-526b-star_st	1.84344	1.43916	1.34283	1.65461	1.56847	1.51967	1.41289	1.52977	1.56259	1.91831	1.71989	1.81296	1.75358	1.69024	1.55274	1.69093	1.68129	1.7251	1.77358	1.53939	1.32007	1.42953	1.59481	1.68242	1.44806
hsa-miR-526b_st	1.68149	1.93241	1.84716	1.76356	1.80201	2.04487	1.62192	1.73133	1.47379	1.91943	2.04894	1.73771	1.90004	1.95721	1.72396	2.17835	1.5132	1.96593	1.78589	1.57463	1.55255	2.21911	1.76555	1.50069	1.97974
hsa-miR-527_st	2.18043	2.37102	1.83794	1.88167	2.2754	1.87267	2.67238	1.66763	2.28795	1.48554	2.25811	2.54838	2.54553	3.13747	2.07812	2.08206	2.3094	2.02374	2.28318	1.99801	2.26444	1.95943	2.69661	2.18891	1.80086
hsa-miR-532-3p_st	5.33613	3.4026	4.42832	4.50316	5.67382	5.2719	5.83459	5.68873	4.6447	5.44206	6.17982	5.87487	2.09181	5.99006	5.75612	3.57368	3.84506	2.25185	2.70144	4.19205	2.16963	2.81437	6.07309	5.56092	5.31125
hsa-miR-532-5p_st	7.38415	7.26031	5.80537	7.61673	7.58429	7.64304	7.63708	7.85298	7.82831	7.7319	8.23614	7.55775	7.85023	7.5573	7.26866	7.33676	7.02124	8.06959	7.07565	8.06953	7.83431	5.1604	7.63462	7.08022	7.84231
hsa-miR-539_st	1.42586	1.43697	1.3498	1.50162	2.13334	1.54271	1.4518	1.95881	1.41386	1.70352	1.65685	2.0091	1.69098	1.77342	1.61589	1.43143	1.91895	1.53829	1.74958	1.58552	1.90952	1.88842	1.92155	1.96646	1.53002
hsa-miR-541-star_st	1.89932	1.68144	1.91334	1.57965	2.1131	2.23773	2.11777	1.8998	1.84686	1.67911	1.62781	1.62781	2.1131	2.07433	1.89842	1.61557	1.59481	1.69494	1.91033	1.76906	1.59004	1.68497	1.71224	1.9372	1.84461
hsa-miR-541_st	2.58213	2.54001	2.11598	2.40149	2.212	1.89796	1.64644	1.94879	1.93875	2.02686	1.58766	1.92084	1.64286	1.76121	2.48621	2.57422	2.27087	1.89401	1.81632	3.30845	2.79128	2.07209	2.5355	1.67696	2.15454
hsa-miR-542-3p_st	2.72559	2.74024	1.95396	2.89194	3.15306	2.46384	2.18378	2.13826	2.00845	2.48547	2.22086	2.07759	2.1646	1.82167	1.85219	2.20663	2.23565	3.26869	1.98508	2.45168	2.33372	2.08485	2.03028	2.17309	2.24415
hsa-miR-542-5p_st	5.75497	6.21448	6.95118	4.10599	6.65184	6.08235	5.29537	5.37588	3.48583	6.63492	6.45814	5.11	3.46153	3.6435	6.79291	3.21388	4.71991	3.82931	4.16362	2.95748	3.98571	2.05917	2.94607	4.87508	4.8869
hsa-miR-543_st	2.21843	1.75898	2.0582	1.75261	2.44032	1.62565	1.90356	3.30165	1.85743	3.06333	1.98816	2.08173	1.79445	1.99385	1.73989	2.59971	1.67416	1.5705	1.81671	1.72449	1.97939	1.87817	1.64867	4.21569	1.72349
hsa-miR-544_st	1.5342	1.32878	1.59226	1.71325	1.2475	1.60032	1.72661	1.32878	1.64759	1.88847	1.51776	1.56044	1.49572	1.68273	1.40073	1.44491	1.33754	1.65098	1.5407	1.49513	1.6271	1.49513	1.63188	1.54726	1.43816
hsa-miR-544b_st	1.82401	1.84881	3.45158	2.0489	1.94354	1.80067	1.70938	2.19239	1.68906	1.35377	1.78539	1.66764	2.07289	1.47223	1.84272	2.26712	1.83785	2.15118	1.78933	1.97733	1.85449	1.84272	2.41912	1.66952	1.80199
hsa-miR-545-star_st	1.85829	1.50156	1.59184	1.74001	1.60073	1.62565	1.37705	1.83887	1.69484	1.50614	1.96076	1.2243	1.74542	2.03398	1.83842	1.53612	1.79412	1.5886	2.13359	1.40576	1.54499	1.41834	1.52142	1.38299	1.47159
hsa-miR-545_st	1.63897	1.67536	1.61493	1.8289	1.48199	1.47097	1.38739	1.63341	1.81129	1.40574	1.88421	1.84465	1.65091	1.59251	1.56235	1.27973	1.58894	1.57743	1.46204	1.34646	1.63942	1.716	1.57016	1.56025	1.49745
hsa-miR-548a-3p_st	2.74314	4.25258	3.22318	3.90766	3.7587	4.71808	3.27746	2.83979	4.0758	5.1565	3.6521	4.24037	4.39865	5.67904	5.56112	4.76032	3.73246	5.20246	4.29883	4.7388	4.8327	8.7873	4.21901	2.95466	4.35235
hsa-miR-548a-5p_st	1.36442	1.86413	1.4165	1.73368	1.96899	1.99874	1.68819	1.66073	1.66326	1.66461	2.10517	1.79121	1.8006	1.68458	1.44546	1.51323	1.59173	1.32974	1.62954	1.89104	1.57625	1.70238	1.46276	1.66952	1.55137
hsa-miR-548aa_st	2.91966	2.74028	4.241	2.60297	2.42823	3.23144	2.45227	2.93263	2.46272	2.32479	2.43737	3.33925	2.9755	2.2341	3.05605	4.55699	2.64727	4.56226	3.17769	3.41787	3.36539	3.57058	2.92803	2.48443	3.65311
hsa-miR-548ab_st	1.43051	1.76682	1.46616	1.63249	1.66263	1.54113	1.85924	1.63666	1.73989	1.96639	1.6755	1.54765	2.1681	1.5428	1.93794	1.79434	1.47024	1.63237	1.59576	1.3987	1.5997	1.82635	1.59481	1.65923	1.87928
hsa-miR-548ac_st	3.0796	5.28482	3.14413	3.67594	3.53517	3.83322	2.90315	3.33877	3.45291	3.92993	2.89037	3.25796	4.96382	5.69461	5.13319	4.97983	3.28131	5.95455	4.85313	5.22799	5.0158	7.47788	4.82177	3.5213	5.16027
hsa-miR-548ad_st	1.71384	1.98712	2.01396	1.94291	1.94797	1.96224	1.96117	1.95819	1.92937	1.87	1.97428	1.9965	1.63497	1.88024	2.12842	1.66917	1.66633	1.95724	1.89112	1.98191	2.15065	2.52176	1.90157	1.67848	2.02709
hsa-miR-548ae_st	3.20138	3.81518	4.30315	2.9344	2.32935	3.60813	2.75274	2.99679	3.30628	2.55775	3.26168	2.99915	2.60499	4.3216	4.33888	3.50643	2.72023	5.10073	3.40451	3.56765	4.48555	3.54075	2.35445	3.15324	3.75782
hsa-miR-548ag_st	1.43584	1.5249	1.32961	1.48404	1.2718	1.54674	1.54177	1.46642	1.2888	1.75536	1.76942	1.89721	1.71754	1.39913	1.44958	1.40939	1.41626	1.45844	1.37602	1.47162	1.44475	1.82871	1.6598	1.50956	1.34278
hsa-miR-548ah_st	1.6623	1.81129	1.69921	1.63341	1.58578	1.64285	1.57531	2.2534	1.86292	1.52334	1.62219	1.82736	1.82125	1.99385	1.8802	2.18453	1.48744	1.51176	1.57916	1.73834	1.98175	1.62396	1.53977	1.63276	1.97976
hsa-miR-548ai_st	1.89718	2.09827	2.46417	1.85355	1.94864	1.93793	2.22197	1.60155	1.65837	2.28816	1.81079	1.94983	1.97079	1.96297	1.67292	1.68264	2.14098	1.68624	2.15409	1.78954	1.94703	1.92568	1.85749	1.66632	1.69364
hsa-miR-548aj_st	3.02611	3.18767	2.76981	2.86319	3.33093	3.22015	2.77467	3.06131	2.69491	3.70484	2.41803	2.36875	4.81506	3.16952	3.83923	3.49916	2.97602	4.41582	4.75154	3.48759	3.24442	2.46702	2.33716	2.97779	2.98461
hsa-miR-548ak_st	1.94033	1.61895	2.12407	1.70385	2.33577	1.98157	1.56047	2.25445	1.72068	1.94033	1.60162	1.82915	1.70941	2.40958	2.02674	2.07387	2.27165	1.65447	1.58313	1.79266	1.9671	2.09667	1.81537	2.09852	2.17346
hsa-miR-548al_st	2.30691	2.53781	2.42091	3.49147	2.27935	2.0906	1.96902	2.25445	1.71522	2.48844	1.80433	1.93732	2.90238	1.75813	2.14038	2.30271	1.73616	3.28396	2.42417	2.58445	2.40006	2.36739	2.59735	2.22323	3.03124
hsa-miR-548am_st	1.72064	1.57875	1.84716	1.88982	1.823	2.08784	1.70619	1.40835	1.94768	1.52044	1.44329	1.61501	1.66494	1.7565	1.67292	1.66028	1.58995	1.65512	1.47216	1.80241	1.67559	2.15888	1.46173	1.9674	1.52786
hsa-miR-548an_st	1.53819	2.63869	1.60896	1.59777	1.75065	1.73241	1.42798	2.18455	1.96911	1.73663	1.76951	1.57835	1.75734	1.65322	2.14098	1.985	2.20612	1.65908	2.74541	1.94511	2.31237	3.74758	1.47167	1.71066	1.68538
hsa-miR-548b-3p_st	1.42669	1.63975	1.53255	1.87881	1.41186	1.85149	1.60286	1.61252	1.40598	2.03358	1.9343	1.64009	1.63929	1.88964	2.11906	1.78486	1.55644	1.71112	1.79043	1.65078	1.51991	2.20443	1.56249	1.48154	1.61752
hsa-miR-548b-5p_st	1.88486	1.41111	1.34739	1.78505	1.53258	1.63391	1.93665	1.73323	1.58996	1.70452	1.55673	2.25718	1.75833	1.87678	1.96552	1.8383	1.81192	1.64148	1.44329	1.71484	1.76548	2.08673	1.63522	1.78238	1.56092
hsa-miR-548c-3p_st	2.38472	1.86952	2.06255	3.04939	2.52197	1.90971	2.06273	2.24876	1.65473	1.75608	2.37462	1.70941	2.63822	2.21784	2.9384	1.99725	2.20951	3.50001	2.09782	2.35617	3.00475	1.91341	1.84716	1.62976	1.83333
hsa-miR-548c-5p_st	1.56642	1.66364	1.60561	1.64391	1.53045	1.66145	1.60935	1.48572	1.88218	1.64843	1.47152	1.80367	1.5206	1.81763	2.02853	1.3676	1.61731	1.80498	1.45731	1.63341	1.51001	1.58894	1.51533	1.69944	1.54126
hsa-miR-548d-3p_st	1.64594	1.57447	2.30663	1.81633	1.93374	1.56044	1.77014	1.99798	2.02036	1.88015	1.71473	1.85476	2.00071	2.04937	2.00677	1.79587	1.78346	1.82904	1.97131	2.149	1.6675	1.84627	1.51887	1.64673	1.69956
hsa-miR-548d-5p_st	1.63883	1.76115	1.30339	1.47751	1.49324	1.4976	1.53051	1.85042	1.5492	1.37809	1.39971	1.37793	1.29475	1.59608	1.6578	1.42633	1.4979	1.58797	1.37602	1.5735	1.30339	1.73005	1.7259	1.25541	1.81212
hsa-miR-548e_st	1.7516	1.90004	1.99194	2.19791	2.06187	1.46608	2.13369	2.15128	1.89026	1.96174	1.70085	1.89721	1.7516	2.10111	2.00216	2.0094	1.97684	1.92105	1.70525	1.78183	1.76771	1.86649	2.20402	1.77996	1.97789
hsa-miR-548f_st	2.76765	1.81129	2.0118	1.70729	1.56396	1.66047	1.99232	2.07065	1.64757	1.55211	1.70789	1.80367	1.74747	1.68111	1.52508	1.98462	1.53119	1.92352	1.94667	1.92837	2.12899	1.75397	1.53939	1.4193	1.51511
hsa-miR-548g_st	1.57229	2.2432	1.77961	1.6812	1.82136	1.73079	1.6152	1.60999	1.75761	1.5577	1.93521	1.67896	1.69982	1.76121	1.73989	1.65753	1.65758	1.74209	1.86959	1.69069	2.14146	1.65387	1.37416	1.37469	1.69701
hsa-miR-548h_st	1.58135	2.05901	1.67915	1.89861	1.65448	1.85201	1.99685	1.68316	1.60039	1.94144	2.08193	1.79591	1.60217	1.68457	1.6269	1.98086	1.46858	1.51981	1.58704	1.77256	1.7754	2.07769	1.84252	1.75386	1.51715
hsa-miR-548i_st	1.33142	1.82818	1.36366	1.7519	1.96495	1.83353	1.90453	1.65026	1.64974	1.80488	1.5855	2.04568	1.85247	1.86394	1.79141	1.73143	1.84907	1.39457	2.08744	1.44528	1.87618	2.00104	1.76994	1.9448	2.32174
hsa-miR-548j_st	1.73351	1.73351	1.93472	1.60932	1.81301	1.71029	1.75474	1.66214	1.72395	1.4056	1.3756	1.61302	1.71228	1.78394	1.55046	1.77426	1.96635	1.86011	1.70209	1.66298	2.09556	2.00841	1.68711	1.56069	1.42756
hsa-miR-548k_st	1.58157	1.90004	1.80315	1.71325	1.87896	1.81429	1.68481	1.56941	1.84276	1.77291	1.62394	1.80367	1.94993	1.89928	1.84336	1.50838	1.67732	1.59915	1.77912	1.54082	1.87821	1.56329	1.52537	1.55945	1.3847
hsa-miR-548l_st	1.59074	1.98087	1.61267	1.58531	1.71381	1.39717	1.66117	1.59226	1.81605	1.54468	1.68163	2.20252	1.94988	1.73343	1.74686	1.77019	1.64692	1.67624	1.51663	1.59004	1.70063	2.20081	1.65573	1.44207	1.57625
hsa-miR-548m_st	1.19259	1.72007	1.46848	1.28418	1.64727	1.48886	1.24501	1.33442	1.46322	1.57611	1.61772	1.28262	1.4385	1.44551	1.47991	1.48757	1.56436	1.46393	1.58039	1.73853	1.22776	1.52598	1.72764	1.6985	1.3333
hsa-miR-548n_st	1.11639	1.7507	1.38255	1.31062	1.20482	1.37023	1.49549	1.69012	1.62619	1.64735	1.80745	1.42022	1.5225	1.43143	1.66225	1.16071	1.69012	1.45315	1.83566	1.34399	1.74334	1.46796	2.06942	1.31406	1.54189
hsa-miR-548o_st	1.48775	1.82032	1.67164	1.78207	1.62039	1.76405	1.60154	2.28292	1.51113	1.75608	1.58169	1.77283	2.09383	1.52631	1.66949	1.60489	1.56677	2.17008	1.45342	2.34446	1.9627	1.84078	2.19394	1.5957	1.80303
hsa-miR-548p_st	1.78378	1.94513	1.78332	1.73009	2.06328	1.789	1.65678	2.39229	1.81076	1.46126	1.79329	1.46318	2.17334	2.07779	1.64261	1.61676	1.762	1.84868	1.80079	1.80924	2.03788	1.83734	1.77796	1.59986	1.74591
hsa-miR-548q_st	2.30344	2.63886	2.2688	3.14233	1.81935	2.40995	1.94609	2.01156	2.39488	2.59768	2.61225	2.57695	2.60959	1.76121	3.00057	2.6949	2.65281	2.18214	2.80889	2.92004	1.84351	2.96405	2.14334	2.44627	3.01012
hsa-miR-548s_st	1.52056	1.64594	1.72498	1.58874	1.7138	1.62565	1.76974	1.79435	1.52608	1.66345	1.71222	1.96098	2.11184	1.54305	1.8972	1.71323	1.41626	1.69256	2.26623	1.59284	1.65108	1.69052	1.58294	1.71676	1.48801
hsa-miR-548t_st	1.56264	1.49921	1.38278	1.43143	1.81034	1.56715	1.29818	1.38555	1.6589	1.23817	1.7819	1.78993	1.60994	1.63205	1.66695	1.87469	1.78067	1.53456	1.67533	1.51536	2.02928	1.44824	2.00839	1.54254	1.6547
hsa-miR-548u_st	2.19723	3.03654	2.18905	2.21642	2.82759	2.06245	1.93291	2.48529	2.28795	2.12438	2.76169	2.48658	3.05239	2.51302	2.10136	2.48001	2.48163	2.65297	3.5796	2.86838	2.43215	2.57493	3.30553	2.20136	3.01882
hsa-miR-548v_st	1.96836	2.0856	1.77297	1.71325	1.80763	1.46612	1.67102	2.25673	1.54601	1.81001	1.67367	2.12837	2.13143	1.3765	1.90127	1.8896	1.73012	1.47945	2.0166	1.42997	1.82658	2.72835	1.75008	1.42197	1.80086
hsa-miR-548w_st	1.75445	1.64502	1.4014	1.7397	1.70983	1.83246	1.62988	1.90367	1.66408	1.61237	2.15947	1.51499	1.76328	1.90864	1.5233	1.80079	1.96129	1.74251	1.4443	1.54403	1.74338	1.85572	1.49875	1.58909	1.42124
hsa-miR-548x_st	2.63757	3.03331	2.46934	3.61898	3.2677	2.59517	2.33733	2.41701	3.43656	3.24514	3.27263	2.12959	3.43671	3.7391	2.34686	3.74267	2.86396	3.79665	3.94229	3.07602	3.60144	3.10244	2.88937	2.65725	2.49486
hsa-miR-548y_st	1.57774	1.60049	1.77509	1.39187	1.55649	1.5704	1.4222	1.55122	1.52154	1.80652	1.65724	1.47977	1.66756	1.63697	1.65594	1.64524	1.73655	1.91616	1.80528	1.46826	1.71338	2.08	1.7912	1.75916	1.84473
hsa-miR-548z_st	3.68134	2.85956	3.53408	2.97005	4.40014	3.15921	1.99385	2.2433	2.74287	3.7864	3.46459	2.84582	4.00049	3.13747	3.12878	4.59129	3.60187	5.52401	3.50654	4.18183	3.98233	4.53129	2.95996	2.62321	3.25162
hsa-miR-549_st	1.60721	1.58725	1.6823	1.41906	1.28754	1.60027	1.64926	1.60683	1.40741	2.47398	1.50614	1.60996	1.91244	1.58372	1.81635	1.72545	1.31495	2.11824	1.42153	1.7763	1.39559	1.59876	1.36376	1.28223	1.59226
hsa-miR-550a-star_st	2.74643	2.18444	2.95662	2.35231	3.05135	2.49839	2.54039	3.12445	2.53495	2.2603	2.75395	2.72341	3.45103	2.55892	2.12654	3.64601	2.46103	3.91517	2.62642	2.38501	2.85365	1.55539	2.74982	3.53483	2.20204
hsa-miR-550a_st	4.73	4.02728	3.33103	5.01706	3.35091	3.9484	4.78826	4.59027	4.38631	3.15659	4.37737	3.50331	4.54297	3.48231	3.01532	5.00228	4.50958	4.76489	4.91109	4.48912	4.56673	4.37967	4.24007	4.14919	3.57783
hsa-miR-550b_st	2.05106	2.4071	2.48611	1.71282	1.72939	1.52105	1.89678	2.0804	1.83859	2.44637	2.08926	2.03717	1.96567	1.99645	2.39091	1.78849	1.83873	2.27223	2.07315	2.44996	1.73989	1.89311	1.66312	2.30332	1.45138
hsa-miR-551a_st	2.02517	2.60274	1.95893	1.97273	2.40732	1.66993	1.92745	2.26776	1.89958	2.07403	2.52751	1.7965	1.7977	1.77026	2.00859	1.82894	1.91796	1.95794	2.15409	1.46719	1.90004	2.07687	1.78765	2.62955	1.96757
hsa-miR-551b-star_st	4.00945	4.11388	3.05635	5.6696	4.24169	4.5956	3.93591	4.18053	4.32657	3.70484	3.94107	4.49443	4.77546	3.7301	4.02728	5.00279	4.65493	4.33371	4.88212	4.03592	5.13372	4.76396	3.66862	3.58134	4.71808
hsa-miR-551b_st	1.83623	1.64594	1.73744	1.43377	2.00629	2.10457	1.89721	5.17117	1.49405	1.93151	1.66832	3.63173	1.79954	2.05641	2.42756	1.68264	2.02069	1.39457	2.24591	2.1373	2.45293	1.91443	2.38833	3.25089	1.94797
hsa-miR-552_st	1.95411	1.99749	2.23773	2.07624	2.20405	2.54292	2.15245	2.3003	2.59391	2.8851	1.48781	2.13883	2.5732	2.06476	2.01918	2.12351	2.21602	2.13579	2.08856	2.2776	1.56357	2.45952	2.35037	1.79045	3.36182
hsa-miR-553_st	1.65125	1.54807	1.63171	1.84379	1.84379	1.59924	1.7755	1.5906	1.73121	1.62987	1.86248	1.80201	1.5775	1.81765	1.73822	1.47024	1.71739	1.96077	1.87364	1.85256	1.82264	1.88282	1.73364	1.83182	1.64871
hsa-miR-554_st	1.59251	1.57447	1.52425	1.49135	1.86085	1.57222	1.69822	2.1192	1.47631	1.7526	1.56414	1.73817	1.25997	1.55506	1.81129	1.95954	1.73933	2.17174	1.19722	1.89795	1.44063	1.64895	1.70189	1.45766	1.96158
hsa-miR-555_st	1.67556	1.9153	1.77307	1.60932	1.65915	1.88452	1.64813	1.6973	1.60039	2.08974	1.79745	1.85739	2.26507	1.56679	1.68075	1.63201	1.64692	1.69453	1.53189	1.77477	2.06235	1.98452	1.53929	1.77254	1.73362
hsa-miR-556-3p_st	1.6439	1.68105	1.50614	1.66126	1.82894	1.75596	2.10702	2.01137	1.44405	1.59722	1.99388	1.64263	1.69366	2.0334	1.5335	1.31716	1.81284	1.51208	1.67232	1.67292	1.97541	1.58599	1.53322	1.75688	1.47224
hsa-miR-556-5p_st	1.75162	1.57447	1.62087	1.66078	1.41457	1.85342	1.33299	1.45157	1.90214	1.7563	1.82338	1.37323	1.52204	2.21356	1.67405	1.25896	1.56084	1.6353	1.70414	1.57099	1.62876	1.50771	1.54617	1.8288	1.44806
hsa-miR-557_st	3.06912	2.29241	2.20818	2.69521	2.21168	3.19421	2.12222	2.03303	2.39263	1.9469	2.62783	2.83169	2.44689	1.77015	2.40055	1.95076	2.54588	3.00796	2.36511	2.33593	2.72382	2.28508	2.11253	2.80228	2.94607
hsa-miR-558_st	1.81707	1.7213	2.12371	1.78505	2.11824	2.59507	2.27068	1.66541	1.65859	2.11032	1.55131	1.52479	1.90035	1.68474	1.73482	1.94959	1.81757	1.55071	2.08138	1.8555	1.66295	1.8928	1.92347	2.16046	1.89754
hsa-miR-559_st	3.0285	2.08332	4.72338	1.80739	2.31869	2.12194	2.09116	2.92059	2.50836	2.08766	2.08969	2.38057	2.35072	3.39455	2.15143	2.73004	2.43389	1.8898	1.81632	2.40542	1.96467	3.13898	3.19177	2.59914	2.00414
hsa-miR-561_st	1.81607	1.63306	1.62105	1.92606	1.54091	1.84083	1.75055	1.71467	1.75791	1.88288	1.62275	1.8786	1.88429	2.13241	1.53939	1.56949	1.64941	1.48491	1.80057	1.62788	1.68866	1.87779	1.55906	1.80916	1.76899
hsa-miR-562_st	1.47879	1.62822	1.54177	1.29986	1.90685	1.55218	1.54418	1.4483	1.72667	1.54973	1.52147	1.76316	1.76316	1.7519	1.85488	1.73971	1.60159	1.64492	2.12691	1.72001	1.61762	2.09755	1.66767	1.6132	1.84445
hsa-miR-563_st	2.99119	2.34012	1.83379	2.77004	2.15704	1.75413	2.1694	2.53532	2.00087	1.817	2.18579	1.78031	1.52105	1.91212	1.98141	1.91814	1.83916	2.37268	2.31468	1.96267	2.33984	2.70766	2.15768	1.96889	2.12081
hsa-miR-564_st	2.67832	3.49194	2.51219	3.35143	2.32467	2.21319	3.60042	3.50666	3.66605	1.92898	2.65091	2.74809	2.02053	3.25796	3.16922	4.41284	4.6669	2.51912	2.86672	5.12558	2.78914	6.49555	4.1496	3.43186	3.60537
hsa-miR-566_st	2.21121	1.77583	2.09253	1.59944	2.19483	1.34502	1.87878	2.14098	1.99793	1.77628	1.59838	1.36165	1.48416	1.92921	1.83149	1.48609	2.14098	1.73601	1.62328	2.83019	2.05758	2.46085	1.94111	1.68972	2.31889
hsa-miR-567_st	1.68363	1.61901	1.6833	1.51064	2.35673	1.52105	1.67092	1.44479	2.2225	1.83401	1.49796	2.07114	1.70097	2.22735	1.54331	1.63019	1.78071	1.84266	1.70064	1.51329	2.22855	1.55756	1.82534	1.49992	1.64427
hsa-miR-568_st	1.77126	2.06435	1.52837	1.66498	1.89079	1.76096	2.03497	1.65411	2.03044	2.37503	1.66498	1.59843	1.693	1.66623	2.19688	1.71182	1.82563	1.64982	1.73587	1.77447	2.02846	2.15528	1.75272	1.51019	1.70987
hsa-miR-569_st	1.96452	1.74033	1.68387	1.91146	1.69998	2.14084	1.51226	2.01749	1.85166	2.34746	1.63953	1.5875	1.81997	1.97996	1.64266	1.69893	1.25489	1.93321	1.7923	1.54551	1.87244	1.58599	1.57147	1.67564	1.73979
hsa-miR-570_st	2.55575	3.29768	2.45254	2.58535	2.83184	3.13741	3.62789	2.40192	2.80209	2.99247	3.31294	3.49667	3.40185	2.41065	2.88114	3.76906	3.3586	3.65831	4.26317	4.72809	4.15744	2.62721	2.83381	2.54203	3.25796
hsa-miR-571_st	1.4908	1.99958	1.41886	1.43412	1.55649	1.62565	1.63341	1.96608	1.67292	1.65353	1.66441	1.59163	1.59083	1.57519	1.64146	1.66837	1.52913	1.51933	1.78486	1.23532	1.90004	1.42025	1.74481	1.58465	1.56081
hsa-miR-572_st	7.09271	7.5702	7.90407	6.96526	5.56017	7.02584	7.37553	7.07275	6.39328	6.62373	6.2419	6.67213	7.60464	6.54717	8.18979	6.76643	6.33517	7.38284	6.72867	7.60814	7.74732	5.16441	6.83553	5.90884	7.3228
hsa-miR-573_st	1.53216	1.58109	1.65374	1.5451	1.31383	1.59984	1.85042	1.512	1.3514	1.49892	1.38458	1.57832	1.80367	1.3182	1.79524	1.38724	1.6541	1.56069	1.6725	1.58345	1.70701	1.66819	1.38717	1.38975	1.75925
hsa-miR-574-3p_st	8.04979	8.59631	7.91445	7.25181	8.95203	7.61676	8.19526	8.83598	8.49596	9.29533	9.03024	7.9781	6.01227	9.20149	8.95934	6.78255	6.41688	5.59765	6.18738	8.41778	5.21691	7.89114	9.61424	8.94244	8.18315
hsa-miR-574-5p_st	2.06495	1.89681	0.998708	2.57162	2.57383	2.42303	1.62929	2.18278	2.04406	3.01198	2.46002	2.4909	2.44021	1.60917	1.92611	1.43306	2.14098	2.34972	2.89497	1.47113	2.96557	1.09478	1.32923	3.09653	1.38342
hsa-miR-575_st	3.78188	4.62358	4.03109	4.63766	2.75252	3.43519	4.53838	3.86907	4.73305	2.30564	2.52001	1.9878	3.46441	2.26264	2.54541	5.27735	5.28039	4.07999	4.5964	4.16186	4.22957	5.98187	3.45715	3.5424	3.12514
hsa-miR-576-3p_st	1.81548	2.27761	2.34506	1.85355	1.92697	1.72097	2.37279	2.0942	2.25123	2.09232	1.6647	1.99689	1.60994	1.76121	2.62736	1.82894	1.65525	2.12044	1.99551	3.31107	1.61951	2.13003	2.14334	1.78336	1.91335
hsa-miR-576-5p_st	1.63781	1.52386	1.40678	1.74858	1.70052	2.14716	1.47024	1.68501	1.51922	1.35181	2.00263	2.0602	1.5785	1.3715	1.64596	1.38779	1.32518	1.60743	1.80067	1.45256	2.10335	1.67469	1.49475	1.60256	1.62024
hsa-miR-577_st	1.83873	1.44712	1.83086	1.6577	1.89886	1.73079	1.76987	1.82029	1.35268	1.53208	1.41085	1.68476	1.72003	1.77401	1.92139	1.42448	1.38758	1.56539	1.70492	1.46269	1.99689	1.76121	1.36694	1.68476	1.55816
hsa-miR-578_st	1.58049	1.70108	1.31848	1.50149	1.62322	1.77808	1.23743	1.79397	1.81027	1.50202	1.96094	1.78299	1.66422	1.83507	1.37871	1.66206	1.54962	1.51617	1.57423	1.30549	1.56946	1.3785	1.43449	1.61484	1.89983
hsa-miR-579_st	1.50817	1.78653	1.75212	1.25357	1.60963	1.58354	1.63341	1.26932	1.24324	1.46555	1.40315	1.66303	1.39958	1.50817	1.65842	1.32704	1.37928	1.72063	1.37688	1.29099	1.50614	1.60646	1.97865	1.51019	1.48237
hsa-miR-580_st	1.84264	1.71684	1.58307	1.57017	1.47767	1.58928	1.49904	1.51419	1.65318	1.5935	1.40692	1.57847	2.00613	1.58307	1.63655	1.62007	1.55695	1.58797	1.45179	1.34035	1.74807	1.8952	1.56819	1.5679	1.64488
hsa-miR-581_st	1.47078	1.17954	1.45998	1.51732	1.82894	1.43228	1.47024	1.40566	1.51932	1.50611	1.51732	1.57746	2.05083	1.31534	1.53286	1.48609	1.36165	1.31826	1.40624	1.34221	1.46909	1.40936	1.53286	1.41626	1.49276
hsa-miR-582-3p_st	2.28236	2.60685	2.10272	1.91579	2.16414	1.86432	1.78538	2.05681	1.35231	1.63794	2.62379	1.81174	1.53414	1.80874	1.81481	2.33705	1.92422	1.84723	1.81228	1.98514	2.21255	1.52666	1.97835	1.62493	1.66719
hsa-miR-582-5p_st	1.62824	1.54718	1.44703	1.64769	1.68371	1.54522	1.75198	1.68567	1.52141	1.6633	1.63696	1.83083	1.86089	1.67846	1.60587	1.74941	1.77384	1.5215	1.46665	1.50518	1.59739	1.69318	1.64242	1.75692	1.59942
hsa-miR-583_st	2.1281	2.05341	3.98294	2.2776	2.69792	1.6893	2.16252	2.71412	2.48035	2.37616	1.9755	1.73464	2.12371	2.96569	2.58712	2.21613	2.88964	2.72056	2.14253	3.10721	2.99518	3.47917	2.06953	2.24899	3.2927
hsa-miR-584_st	1.97746	1.64594	1.42439	1.99731	2.44026	1.85576	3.13933	1.91181	2.49512	2.11778	2.62814	2.13193	1.90004	2.07779	1.58632	2.78683	1.95387	1.82032	3.13936	2.08075	4.16879	1.649	1.71852	2.57862	1.97282
hsa-miR-585_st	1.87222	1.67418	2.05174	1.66842	1.59443	1.73099	1.77637	2.64926	1.87836	1.82833	1.91911	1.57229	1.47436	1.6694	1.85775	2.09943	1.78505	1.82116	2.07315	1.58962	2.08236	2.36799	2.29381	1.5287	1.80086
hsa-miR-586_st	1.31557	1.57447	1.32611	1.40625	1.46833	1.51542	1.59226	1.47465	1.41626	1.75608	2.22033	1.69576	1.5722	1.30339	1.70596	1.31513	1.5097	1.23867	1.354	1.53939	1.52296	1.38699	1.4576	1.55945	1.42625
hsa-miR-587_st	1.51372	1.5815	1.68663	1.69998	1.32597	1.4687	1.66961	1.51632	1.65965	1.28702	1.59529	1.54256	1.51372	1.849	1.72662	1.25084	1.58154	1.60765	1.45831	1.40595	1.52619	1.38538	1.58154	1.55945	1.86601
hsa-miR-588_st	1.70941	1.73425	2.05634	2.31927	1.35204	1.65474	2.16748	1.60065	1.8327	2.06268	1.77029	1.64393	2.40752	2.72756	1.97107	2.041	1.77993	1.94525	1.92914	1.93378	1.92914	1.7903	1.78765	2.26683	1.94902
hsa-miR-589-star_st	2.5555	1.91822	2.14189	2.10113	2.00554	1.86967	2.18139	2.10457	2.74792	2.63009	2.45872	2.45794	1.53923	2.15418	2.2408	2.64402	1.90502	2.01598	1.56087	2.27629	2.0501	2.07142	2.24316	2.75707	2.37456
hsa-miR-589_st	1.39341	1.51865	1.95821	2.37728	1.70959	1.85149	1.87962	1.8586	1.90409	1.53518	1.68873	1.64423	1.42636	1.51865	2.38743	1.65925	1.41626	1.51972	1.96573	1.56313	2.01718	1.80008	1.92429	1.70736	1.96191
hsa-miR-590-3p_st	1.47591	1.51754	1.77195	1.57494	1.6439	1.59213	1.33693	1.2077	1.60094	1.35387	1.38342	1.66774	1.4362	1.50397	1.57927	1.41291	1.46916	1.4301	1.73316	1.13275	1.26222	1.33421	1.28262	1.33421	1.45282
hsa-miR-590-5p_st	1.66527	1.77661	1.66527	1.49732	1.52698	2.2363	1.70407	1.67712	1.64342	1.76438	1.45882	1.64303	1.97351	1.61729	1.43509	1.72421	1.75915	2.0786	1.70786	1.63341	1.63574	1.6417	1.46646	1.51045	1.84107
hsa-miR-591_st	1.45982	1.59469	1.23324	2.01157	1.62698	1.91196	1.90756	1.63341	1.66142	1.58649	2.01436	1.76989	1.69907	1.80139	1.53939	1.93032	1.78954	1.52452	1.38551	1.36586	1.60038	1.77155	1.39266	1.87131	1.99164
hsa-miR-592_st	1.77796	1.64009	1.19734	1.53669	1.649	1.65347	1.36538	2.3074	2.05445	1.78962	1.92881	2.18908	1.44687	1.30375	1.5059	1.20723	1.39518	1.25149	1.50277	1.23774	1.72556	1.70238	1.35411	2.07753	1.45188
hsa-miR-593-star_st	2.32175	2.64704	2.26197	2.4569	2.00377	1.3732	2.3628	2.27925	2.46278	1.8633	1.92046	2.84326	1.80367	2.27009	1.94956	2.294	2.40591	2.33166	1.56674	2.11334	2.46272	2.26197	1.91616	1.74347	2.53126
hsa-miR-593_st	1.39074	1.46774	1.47833	1.66002	1.51886	1.53316	1.21415	1.49078	1.58095	1.67736	1.6809	1.88597	1.59869	1.87931	1.61485	1.51484	1.50034	1.48883	1.3916	1.49091	1.3064	1.54144	1.567	1.37983	1.58281
hsa-miR-595_st	1.58669	1.5914	1.29248	1.66412	1.71496	1.58237	1.45049	1.55192	1.47611	1.72206	1.38966	1.74802	1.60182	1.51587	1.92103	1.74336	1.87724	1.4913	1.43517	1.37863	1.84642	1.61764	1.229	1.57917	1.38342
hsa-miR-596_st	2.36708	1.6778	1.49294	1.70818	1.893	1.62565	2.12691	1.60327	1.55092	1.99688	2.01911	2.00055	1.8704	1.76121	1.91575	2.25522	2.23748	1.67551	1.7757	1.93297	2.31955	2.14276	1.81926	1.5882	1.82962
hsa-miR-597_st	1.55594	1.47719	1.84356	1.29177	1.85433	2.07254	1.63867	1.5678	1.52003	1.38289	1.62022	1.85008	1.52105	1.83182	1.54841	1.41278	1.65265	1.58797	1.50053	1.53939	1.50614	1.74879	1.89751	1.41626	1.59226
hsa-miR-598_st	1.73403	1.99689	1.81953	1.73266	1.82894	1.69796	2.09433	1.94462	2.1363	1.89354	1.44329	1.52867	1.68808	1.93728	1.77846	1.95116	2.30879	1.55949	1.59481	1.93324	1.46015	1.96927	1.81432	2.34319	1.80335
hsa-miR-599_st	1.50656	1.49921	1.3005	1.76509	1.30234	2.1594	1.58914	1.60577	1.42078	2.15248	1.90109	1.88724	2.10561	1.55033	1.42849	1.50531	1.51617	1.81972	1.49492	1.57806	1.6943	1.34376	1.47078	1.45761	2.117
hsa-miR-600_st	1.71226	1.73335	1.83169	1.41768	1.77296	1.48245	1.83916	1.92536	1.9245	1.53033	1.83943	2.20122	1.81504	2.41224	1.81129	2.24788	2.01665	1.66922	1.59481	1.84652	1.54339	2.88873	2.09221	1.80161	1.37344
hsa-miR-601_st	1.43143	1.88396	2.09254	1.7203	1.44399	1.68893	1.43294	1.66493	1.88001	1.71416	1.7203	1.50857	1.92588	1.97403	1.65063	1.95389	1.71005	1.29096	1.71702	1.67433	1.81079	1.53847	1.60089	1.75381	1.91742
hsa-miR-602_st	4.06965	3.29768	3.79137	3.74267	3.44858	4.12345	4.25501	3.96814	4.54057	2.23681	3.88822	4.22666	5.08525	3.90166	4.472	4.32405	4.71367	3.6143	5.05295	4.89398	4.42396	3.56126	5.2805	3.39566	3.62965
hsa-miR-603_st	2.53034	2.96686	2.53184	2.96874	2.84677	2.34735	2.58506	2.93344	1.93535	3.50669	3.43072	1.65076	3.87232	2.6136	3.20775	3.65569	3.08214	4.72992	3.86699	4.17776	3.86699	2.86298	3.427	2.24466	2.24506
hsa-miR-604_st	2.53749	2.25821	2.64932	2.46309	1.91616	1.85149	3.14454	2.74125	2.04414	1.90052	2.35067	1.89788	2.03652	2.40226	2.5735	3.08736	2.7272	2.65994	2.16106	2.66866	2.31521	2.28804	2.48496	2.18496	2.53154
hsa-miR-605_st	1.64288	1.72545	1.7204	1.88857	1.75708	1.90949	1.67633	1.62307	1.70301	2.03358	1.67633	1.89721	1.80367	2.06746	2.3114	1.80914	1.48242	1.57736	2.2319	1.79891	1.66295	1.58532	1.65461	1.8827	1.36589
hsa-miR-606_st	3.23181	3.71659	2.60334	2.40528	2.52987	2.24476	2.7682	1.78833	2.44001	2.21401	1.75611	1.86461	2.39761	2.31264	2.14098	2.29142	1.97156	2.78537	2.37464	2.20201	2.33385	1.94452	2.19929	2.39338	2.25064
hsa-miR-607_st	1.63821	2.45035	1.90715	1.86491	2.01251	1.88245	1.69343	1.88925	1.76119	2.04365	1.9323	1.58756	1.80261	2.06998	1.69964	1.70682	1.78781	1.91849	1.88901	2.16638	2.25663	1.97025	1.9393	1.5622	1.95006
hsa-miR-608_st	2.09526	1.53657	1.78395	1.8655	1.63423	2.23521	1.87937	1.66224	1.60804	2.00987	1.45476	1.86166	2.12371	1.97146	1.63423	1.88133	2.54588	2.37423	2.23834	2.18593	1.87347	2.27595	1.50153	2.10791	1.83982
hsa-miR-609_st	1.45096	1.27779	1.44949	1.90098	1.44866	1.69798	1.54736	1.38949	1.50839	1.69943	1.79635	1.95939	1.65276	1.48937	1.4071	1.31675	1.44858	1.44875	1.31937	1.42517	1.51515	1.78912	1.30327	1.38538	1.38342
hsa-miR-610_st	1.9949	1.64594	1.66952	1.71597	1.82949	2.15954	1.8047	1.72325	1.67347	1.51325	1.85555	1.47726	1.57007	1.45985	1.6231	2.12021	1.86501	1.9778	1.83033	1.96819	1.66295	1.63516	1.8047	1.4168	2.10955
hsa-miR-611_st	2.11747	2.10518	2.21467	2.01886	1.6844	2.13321	2.24254	1.87673	2.34813	1.54794	2.00567	2.66843	2.16421	2.09052	1.95567	1.80782	1.87107	1.7959	2.08588	2.11856	2.09509	1.71578	1.98287	2.42793	1.88324
hsa-miR-612_st	2.30136	2.69249	2.33542	3.0615	2.03416	3.22041	3.85397	2.17109	2.08294	1.83509	2.64284	3.13933	1.83917	1.99443	1.80806	1.69692	3.56631	3.09747	2.70219	1.66352	1.95525	2.39123	2.14978	2.66848	2.15093
hsa-miR-613_st	1.46944	1.67211	1.36532	1.5272	1.3358	1.14757	1.3361	1.39897	1.51411	1.71678	1.40655	1.70247	1.8264	1.55153	1.34349	1.46456	1.55116	1.51663	1.52061	1.36871	1.64754	1.4818	1.40655	1.69568	1.49106
hsa-miR-614_st	1.47563	2.07127	1.50539	1.60905	1.63567	1.5315	1.68926	2.02675	1.58002	1.66875	1.72228	1.70953	1.81332	1.5483	2.00274	1.63368	2.04684	1.68497	1.81632	2.01857	1.67997	1.93244	1.76371	1.68142	1.42249
hsa-miR-615-3p_st	1.84764	1.44328	1.37495	1.85355	3.25287	1.50459	2.57595	1.58788	1.68253	1.61504	1.74206	1.66789	1.62575	1.6678	2.05378	2.23161	1.71905	2.06074	1.53627	1.5552	1.66295	1.70267	3.68961	3.28869	2.10778
hsa-miR-615-5p_st	2.40885	1.96201	2.01129	1.57063	2.00613	2.49839	2.17348	2.03163	1.84619	1.74617	2.196	1.99689	1.60994	2.3578	1.81504	2.43008	2.12885	2.79217	2.09101	2.17454	2.20475	1.88627	2.1732	2.33423	1.95862
hsa-miR-616-star_st	1.63203	1.98019	1.92091	1.54314	1.71243	1.98869	2.03595	2.17662	2.03891	2.32994	1.8363	2.076	1.61477	2.34888	1.8336	2.13395	1.89327	1.99178	2.27084	2.16581	2.4169	2.12399	1.95159	1.87963	1.86664
hsa-miR-616_st	1.8678	1.59013	1.67266	1.85355	1.99656	1.8112	1.78366	2.01836	2.08063	2.05603	2.62783	2.37167	2.00613	2.06603	2.01836	2.07984	1.67167	1.85295	2.04371	2.2261	1.86455	2.04834	1.60528	1.70757	1.91953
hsa-miR-617_st	1.87396	1.97378	2.0442	2.58478	1.6439	3.13963	1.88153	2.05961	1.58276	2.05602	2.08386	2.52892	1.5699	1.9077	1.73989	2.22266	2.16818	1.82375	2.05358	2.10552	2.0496	2.19383	1.59559	2.28513	1.85699
hsa-miR-618_st	1.41552	1.55855	1.49806	2.12695	1.44679	1.7181	1.59106	1.66995	1.657	1.61718	2.03767	1.64627	1.69349	1.93517	2.11443	1.58007	2.1423	1.62798	1.71563	1.57412	1.62696	2.3678	1.64388	1.44944	1.76623
hsa-miR-619_st	1.4932	1.37925	1.68006	1.50333	1.21748	1.4239	1.41901	1.55794	1.59667	1.36406	1.43155	1.61484	1.32185	1.51254	1.99435	1.82894	1.43273	1.33282	1.42876	1.66261	1.50614	1.91002	1.6188	1.38499	1.46453
hsa-miR-620_st	1.81378	1.97913	1.86312	1.62844	1.67233	1.85149	1.63807	2.37786	1.69289	1.8594	1.42157	1.75498	1.71602	1.46068	1.80363	2.03017	2.186	1.7558	1.90519	1.60691	1.90772	2.01898	1.75955	2.13948	1.59226
hsa-miR-621_st	1.69485	1.42025	1.8805	1.57518	1.6648	1.59519	1.70755	1.41379	1.95957	1.59881	1.79026	2.07814	1.70801	1.84981	1.81129	1.62525	1.60228	1.8851	2.25216	1.72114	1.73709	1.92238	1.84981	1.41523	1.5612
hsa-miR-622_st	2.43759	1.62534	1.48477	2.96519	1.96703	1.62565	2.14734	2.0614	3.11343	1.9475	2.43969	1.65083	2.64084	1.85008	1.48199	2.41519	1.99132	1.53326	3.18706	1.94478	2.20005	1.78975	3.03459	1.83182	1.80086
hsa-miR-623_st	2.3655	2.24033	2.27947	2.13556	1.69928	2.3628	1.72215	2.14098	1.79207	1.75608	2.42525	1.87799	2.22775	1.78248	1.72066	2.12336	1.83324	1.95632	1.95117	1.94685	2.11108	1.96878	1.948	2.14713	2.02709
hsa-miR-624-star_st	1.95674	1.63088	1.8244	1.85355	1.60848	1.73079	1.88047	1.81601	1.87449	1.81312	1.57818	1.99689	1.77261	1.69422	1.67292	1.43143	1.658	2.29762	1.8527	1.44324	1.36	2.09933	1.78765	2.3628	1.80086
hsa-miR-624_st	1.94775	1.91812	1.69597	1.44773	1.8537	1.75939	1.89721	2.14984	1.78182	2.0844	1.97298	2.26906	2.04201	1.4459	1.72033	1.99395	1.95378	2.23219	1.92225	2.00613	1.82838	2.06125	2.02599	1.66952	1.75497
hsa-miR-625-star_st	4.55162	2.08332	3.30136	2.79135	2.56726	2.78683	3.15396	2.8078	2.26902	1.98723	2.28554	2.34813	2.47495	2.45648	2.99536	2.41519	2.73184	2.7678	2.33594	2.61545	2.81953	2.8739	3.01183	2.92719	1.96635
hsa-miR-625_st	6.22444	5.12308	3.32626	6.01479	5.99981	5.40355	6.05135	6.90341	6.23878	5.21231	5.76673	5.82336	3.89319	5.04235	3.24347	7.41426	6.50948	4.24652	5.49299	6.21952	4.18613	3.48129	6.49442	6.53357	4.59304
hsa-miR-626_st	1.3258	1.43541	1.53271	1.52761	1.37278	1.97775	1.52267	1.66088	1.47611	1.74418	1.69149	1.56216	1.51923	1.99385	1.73646	1.35455	1.52472	1.71423	1.73736	1.38375	1.57224	1.47891	1.6598	1.43142	1.75006
hsa-miR-627_st	2.12665	2.0167	2.78086	1.85355	2.20796	1.71875	2.1153	1.90029	2.53824	1.93771	1.64611	2.02068	2.3908	2.69047	1.78405	3.04775	2.14098	2.17239	1.94421	1.9229	1.46428	2.12722	2.08573	1.55844	1.82068
hsa-miR-628-3p_st	3.66948	3.28554	2.92338	3.81717	4.13294	4.29588	3.61126	4.27488	4.49486	3.84384	4.246	3.96784	4.31414	3.26513	2.99894	3.54137	4.13071	2.66015	3.63739	4.3229	3.37806	2.07384	3.80218	4.55361	3.25792
hsa-miR-628-5p_st	3.18083	2.77585	2.12371	2.71287	2.55647	3.48084	2.65185	2.20329	3.20587	2.77913	2.66296	2.38784	3.52174	2.72906	3.05114	3.184	2.56792	3.58072	3.45199	2.63757	3.2068	3.35494	2.31421	2.59914	2.08419
hsa-miR-629-star_st	2.38919	1.94109	1.73077	2.98662	3.21865	3.41592	2.74114	4.67384	2.79319	2.11817	2.5677	2.87288	2.00613	2.03489	2.05529	3.65401	3.41441	2.12886	1.88764	2.4204	2.32041	1.76925	3.80218	4.69998	2.99151
hsa-miR-629_st	5.26939	3.33651	4.36157	6.18459	5.98191	5.59626	6.40837	6.4725	5.57481	5.44178	4.94309	5.69412	4.97075	5.60243	3.40856	6.95571	6.22549	3.22309	5.94031	6.19779	6.07841	3.16914	6.81787	5.76518	4.99312
hsa-miR-630_st	2.13291	2.06193	2.07248	2.93552	1.60006	1.86349	1.90731	2.29705	2.20325	1.93525	2.0683	1.96536	1.86661	2.66575	1.8527	1.96171	2.13542	2.11878	1.9847	2.19185	2.30584	2.16551	2.43216	1.83456	2.09523
hsa-miR-631_st	1.97482	1.69939	2.02457	1.87379	2.53168	1.60233	2.12772	1.98132	2.38823	2.20109	1.70249	1.70941	3.13904	2.19261	2.17004	1.98157	2.2659	1.66414	1.57465	2.22105	1.67725	1.97057	2.58149	2.01846	1.89358
hsa-miR-632_st	1.37863	1.69502	2.3216	1.76434	1.72673	1.92501	2.01777	1.48755	1.65849	2.01287	1.82996	1.87651	1.58923	1.61988	1.68332	1.74659	1.7826	1.70881	1.70508	1.72563	1.55616	2.00459	3.23985	1.91466	1.51123
hsa-miR-633_st	1.8643	1.86741	2.12371	1.88557	1.92024	1.9076	1.91393	1.93684	1.90747	2.40841	1.68952	2.06346	2.16694	2.18536	2.66397	2.38595	2.18065	2.13697	1.77052	1.63341	1.64615	1.89207	1.92282	1.5856	2.98958
hsa-miR-634_st	2.98031	1.90004	2.84208	2.00613	1.60815	2.12305	2.83574	2.18916	2.3183	2.28407	1.88719	2.56761	2.07297	2.43425	2.8219	2.25363	2.63816	1.71581	2.60255	2.29827	1.99689	3.66391	2.49424	2.55657	2.15246
hsa-miR-635_st	2.60494	2.67138	3.37196	2.31183	3.40231	2.40846	2.37561	2.14419	2.20325	2.35751	2.44448	2.64131	3.57394	2.21061	2.9077	2.88404	1.99132	2.52745	2.53813	2.43559	3.10382	1.63724	2.16457	2.2345	2.42347
hsa-miR-636_st	2.36485	1.99917	1.79898	1.87058	1.86814	2.28058	1.89411	2.3924	1.92776	2.04126	2.18179	2.31904	1.57426	2.21612	1.56716	1.67473	2.23627	2.28567	1.53238	1.59771	1.9553	2.50632	1.79812	1.89197	1.38869
hsa-miR-637_st	1.84686	2.12529	2.07164	1.96727	1.7574	2.0927	2.43969	2.27945	2.36799	2.1119	2.38131	3.04622	2.85166	2.46049	2.09548	2.41245	2.31115	2.39463	2.55317	2.78858	3.17161	2.38131	2.12225	2.13618	1.91176
hsa-miR-638_st	11.4039	11.8033	11.7268	11.8483	11.1566	11.6242	12.1517	11.6795	12.281	11.2191	11.345	11.6471	12.8764	11.5283	12.365	12.356	12.4157	12.5835	12.2352	12.2911	12.2793	12.4564	11.9682	10.2804	12.1026
hsa-miR-639_st	1.76949	2.03663	1.45982	1.8176	2.07155	1.90555	1.66298	1.72246	1.48996	1.46399	2.12733	2.01943	1.71289	2.02257	2.05656	1.86487	2.08074	1.9585	1.67965	1.58184	1.47334	1.59984	1.80047	1.99484	1.51663
hsa-miR-640_st	2.11295	1.52117	1.68555	1.66538	2.12911	1.61198	2.20325	1.75338	1.62744	1.7208	1.53421	1.63977	1.62596	2.83184	1.67292	1.77426	1.76952	1.51502	1.61508	1.63341	1.56713	1.98529	1.94265	1.76877	2.59757
hsa-miR-641_st	1.85269	2.07988	2.19032	1.97744	1.75905	1.59038	1.91903	2.93976	2.31718	1.53409	2.26478	1.92645	2.03107	2.28802	2.17022	3.23412	1.91608	1.99385	1.6251	2.13716	2.39547	2.02136	1.77927	2.47785	1.61592
hsa-miR-642a_st	1.83873	1.67899	1.9806	1.83486	1.35529	1.79668	1.99961	1.37899	2.00206	1.56797	1.84403	1.71936	1.80493	1.61729	1.70736	1.48144	1.83844	1.25284	1.87815	1.77853	1.42955	1.82493	1.53939	2.54432	1.65409
hsa-miR-642b_st	4.82545	6.15632	6.72073	5.56686	3.88118	4.51985	5.12914	4.7414	4.63459	4.71793	5.53958	5.20541	4.874	3.05273	5.02102	5.27312	5.57599	5.27855	4.44344	6.18145	4.37468	4.34103	5.07182	3.85428	6.42865
hsa-miR-643_st	1.62153	1.56423	2.20334	1.628	1.6034	1.66062	1.50074	1.42337	1.73448	1.46269	1.26883	1.89721	1.571	1.37344	2.01456	1.571	1.70333	1.71581	1.68989	1.54563	1.25189	1.91163	1.62672	1.50234	1.58763
hsa-miR-644_st	1.8675	2.15909	1.47092	1.28542	1.78212	1.74448	1.78593	1.69947	1.33989	1.55558	1.91328	1.62344	1.676	1.4782	1.31539	1.65483	1.47024	1.90335	1.70931	1.6561	1.93156	1.74067	1.89515	1.72349	1.92008
hsa-miR-645_st	1.72046	1.72282	2.08646	1.73593	1.70189	1.79874	1.80636	2.08589	1.60876	1.96149	1.53633	1.59773	1.43143	1.54086	1.69962	1.89021	1.86184	1.74938	2.30953	1.29213	1.53954	1.71262	1.74537	1.62739	1.79144
hsa-miR-646_st	1.67282	1.72545	1.85977	1.39459	1.78867	1.52689	1.76121	2.10071	1.65262	1.77317	1.44329	1.62732	1.73629	1.82594	1.85327	2.22315	2.16786	2.02072	2.21333	1.86772	1.80625	2.16611	2.02072	1.77517	2.00174
hsa-miR-647_st	1.9923	1.71209	1.71905	1.71082	1.66429	1.46987	1.70006	1.63815	1.67859	1.89673	1.71465	1.8246	1.42185	1.43839	1.67234	1.84986	1.81695	1.47483	1.96002	1.80216	1.99689	1.61002	1.73402	1.61035	1.46898
hsa-miR-648_st	2.01531	1.89969	1.93201	2.40299	2.20571	1.98795	1.87491	1.84526	2.09533	1.65889	1.44329	2.06433	1.87167	1.5532	1.86517	2.87077	2.33779	1.88779	2.16063	3.21132	1.87167	2.21118	2.277	2.19685	2.07183
hsa-miR-649_st	1.78324	2.04831	1.49507	1.3083	1.55649	1.37526	1.72696	1.53167	1.54766	2.16499	1.58609	1.78554	1.52105	1.6252	1.7101	1.67898	1.74522	1.75867	1.99261	1.64954	1.48276	1.63341	1.66577	1.7314	1.51663
hsa-miR-650_st	2.2981	2.05212	2.8792	3.94577	3.91195	2.99442	3.57317	3.86978	4.80416	1.71203	2.55644	2.43901	3.26016	4.97194	2.21322	3.7901	3.5617	1.86196	3.89116	3.73824	3.12995	2.98094	3.21945	4.05552	3.77127
hsa-miR-651_st	1.53434	1.46323	1.33263	1.45125	1.4226	1.69635	1.43651	1.40884	1.29518	1.51673	1.48627	1.75691	1.86559	1.14458	1.53235	1.32885	1.57015	1.38577	1.60347	1.41917	1.70372	1.26945	1.6598	1.4814	1.49104
hsa-miR-652_st	6.65116	7.30128	6.45759	7.38352	7.27674	6.90481	7.44889	9.5281	7.50644	7.36371	7.77772	7.06936	7.75693	6.84653	7.51434	7.41454	7.14488	7.04089	7.46715	7.473	7.16485	4.36752	7.92266	7.01389	8.72584
hsa-miR-653_st	1.66349	1.48799	1.69722	2.009	1.72982	1.66004	1.56265	1.63341	1.41626	1.50679	1.46324	1.68059	1.58952	1.63812	1.9039	1.44898	1.66197	1.57674	1.65172	1.4249	1.51928	2.05295	1.72407	1.57699	1.53162
hsa-miR-654-3p_st	2.39668	1.83397	1.73712	1.9343	3.72046	4.36722	2.00067	5.03387	2.07057	4.03924	4.08397	2.21496	2.81545	2.08407	1.81758	1.43771	1.72533	1.5948	2.73274	1.57393	2.45661	1.40937	1.4971	4.50539	1.90023
hsa-miR-654-5p_st	2.24372	2.92102	2.4528	2.8757	2.18522	2.38916	2.21832	4.20831	1.82636	2.40185	3.1776	2.20659	2.22518	2.67797	1.89354	2.47786	2.32505	2.9887	2.32155	1.76352	2.14603	2.18433	2.48839	3.16373	2.90191
hsa-miR-655_st	1.42041	1.83012	1.54793	1.63341	1.59827	1.66744	1.48679	1.40603	1.73726	1.75608	1.66169	1.8273	1.65172	1.65908	1.64463	1.86187	1.64429	1.4514	1.59218	1.64468	1.54793	1.87419	1.53439	1.60124	1.65207
hsa-miR-656_st	1.70241	1.76139	1.59454	2.04736	1.8861	1.62565	1.56453	1.7398	1.47342	1.99011	1.61377	1.63306	1.7059	1.89785	1.86845	1.72387	1.71554	1.83916	1.65197	1.84157	1.6998	1.67464	1.86934	1.52386	1.85802
hsa-miR-657_st	1.95404	2.29869	1.45448	1.54154	1.85335	1.67597	1.89353	1.74141	1.79021	1.80891	1.4677	1.5073	1.579	1.58637	1.72785	1.68264	1.82611	1.38254	1.67269	1.44666	1.34713	2.19383	1.54461	1.72349	1.63717
hsa-miR-658_st	2.07325	1.55223	1.86286	2.75006	1.96917	2.40355	2.62817	3.01272	2.56133	2.91466	2.58576	2.61662	2.77949	3.22443	2.50843	2.67322	2.40285	2.71103	2.98547	3.3328	3.32449	5.06462	3.31097	2.8543	2.35171
hsa-miR-659_st	4.62364	2.90984	4.34526	3.30413	2.33846	3.08651	2.95016	3.30413	3.84784	1.9588	2.4531	2.98979	2.91061	2.86385	2.66376	2.76615	3.18526	2.98466	4.04884	3.31871	2.95994	2.28001	3.08692	2.85015	3.69546
hsa-miR-660_st	5.58867	4.61741	3.31484	4.5223	5.22366	6.10865	5.98477	4.81009	4.44407	5.72956	5.32002	5.77757	4.7561	4.59582	2.64412	4.26026	4.25304	4.48611	3.48426	4.37483	4.34959	2.33727	2.65686	5.10811	4.37253
hsa-miR-661_st	1.50242	1.77951	1.26067	1.57004	1.79882	1.24877	1.50614	1.56048	1.53565	1.44767	1.91878	1.77841	1.53018	1.44969	1.60838	1.48829	1.64692	1.53361	1.73736	1.48548	1.65903	1.48924	1.53895	1.26716	1.44665
hsa-miR-662_st	1.89712	1.72808	1.69872	1.92351	1.72982	1.9353	1.83916	2.16601	2.17634	1.7781	1.65542	1.77909	1.50502	1.9077	1.74879	1.54611	2.22139	2.09421	2.30231	1.44427	1.90018	1.608	1.8417	1.37722	1.79937
hsa-miR-663_st	8.66062	9.47923	9.09746	8.64462	8.14615	8.90728	9.45316	9.42739	9.23173	8.72676	8.9568	9.25895	10.164	9.02379	10.1124	9.43734	9.14209	10.0984	9.8125	9.52469	10.0767	9.68582	9.55801	7.7297	9.40887
hsa-miR-663b_st	6.64785	3.80647	3.74135	5.7678	6.28832	5.99212	5.40606	5.44943	5.62585	5.79418	6.69392	5.59266	5.28279	5.58712	6.28826	5.25623	5.72135	6.06904	5.2287	4.28651	5.65552	2.35814	5.21832	5.33014	4.04215
hsa-miR-664-star_st	4.69195	5.17018	5.51405	5.68429	5.44305	5.2965	5.49712	5.01203	5.19754	5.49653	6.14182	5.21232	5.31454	4.63667	4.85545	3.92568	6.35866	3.48196	5.13645	3.49378	5.34911	4.17858	4.19122	4.99077	6.40845
hsa-miR-664_st	2.56671	1.96802	2.23773	1.93204	2.11824	2.12355	2.41117	2.14098	1.62969	2.18679	1.94659	1.86614	2.17607	1.58238	1.68035	2.07486	1.65951	2.30407	1.81632	1.79013	1.89661	1.68218	1.64706	2.16106	1.66395
hsa-miR-665_st	5.43754	2.93336	5.72332	5.39928	5.14369	4.92096	5.48905	5.75691	5.75733	4.24851	4.74309	4.26299	5.39744	6.00992	6.56801	5.13231	5.69234	4.93577	5.68055	4.32654	5.89155	5.68445	4.58275	4.42112	4.50773
hsa-miR-668_st	1.85106	1.9848	2.05649	1.85644	1.87587	1.49528	1.7349	2.22043	1.77368	1.80338	1.7419	1.57854	1.90004	1.70187	1.67423	2.31287	1.90309	2.55334	2.3276	2.07487	1.83646	1.76121	1.6598	2.027	1.6115
hsa-miR-670_st	1.51124	1.81664	1.60716	1.61819	1.49811	1.42925	1.70102	1.82114	1.67827	1.47311	1.6262	1.61792	1.45895	1.44992	1.79327	1.52955	1.47469	1.58797	1.42404	1.44159	1.50614	1.69759	1.43678	1.31716	1.44992
hsa-miR-671-3p_st	2.08997	1.99056	1.72419	2.34291	2.03257	1.94494	2.09446	2.64999	2.183	2.66843	2.15152	2.52953	2.12666	2.25942	2.23561	2.3628	2.14393	1.84211	1.96821	1.98982	2.08741	1.72187	2.48128	2.15206	1.81401
hsa-miR-671-5p_st	4.37157	4.71226	5.12018	6.0136	4.38328	4.78374	5.01222	5.36787	5.33181	4.78497	5.36033	5.84747	6.49341	4.67661	4.51594	5.61266	5.72351	6.70427	5.24328	5.91942	6.25942	4.73772	5.08214	4.39839	5.70331
hsa-miR-675-star_st	1.87997	1.90004	1.84465	1.81596	2.56647	2.09624	2.2546	2.17072	2.73618	2.23975	1.83166	2.46693	2.50599	2.41576	1.58955	2.82317	2.54588	1.99625	1.70948	2.05909	2.07547	1.74808	1.64777	2.71381	1.85383
hsa-miR-675_st	3.10856	3.26368	3.37598	4.52123	4.45591	4.11631	5.03538	4.70902	3.19595	4.09755	3.34007	4.9028	4.52615	2.66668	4.94179	3.83629	5.41446	3.18851	4.12498	3.50982	5.42872	3.63679	3.32081	4.47379	4.25971
hsa-miR-676-star_st	2.11261	1.51083	1.7613	1.73238	2.26915	1.52114	2.15925	1.8032	1.86045	1.50614	1.84314	2.00525	1.62793	1.83182	1.67419	1.88632	1.79478	1.83925	1.5442	2.12733	1.35952	2.24427	2.42641	1.83182	1.90279
hsa-miR-676_st	1.63943	1.72412	1.22717	1.35069	1.56053	1.70419	1.48082	1.40704	2.12887	1.89146	1.93222	1.80159	1.59922	1.34556	1.50244	1.36042	1.71697	1.41891	1.66087	1.5807	1.36772	1.49879	1.49477	1.58379	1.38919
hsa-miR-7-1-star_st	2.65414	2.77585	4.01217	2.00613	4.20144	2.7483	3.17788	3.02385	2.84297	2.40211	2.50709	2.97435	2.26685	2.86032	2.49484	2.17298	2.51833	2.25313	1.92876	3.92369	2.01795	2.92967	2.76084	3.85848	2.86339
hsa-miR-7-2-star_st	2.71368	1.79747	3.96266	2.29617	2.13916	2.50981	2.14734	2.88431	2.46733	2.18679	1.85555	2.43975	2.33077	2.32281	2.86809	2.80451	2.14932	2.53801	2.3743	2.71873	2.77844	2.59099	2.48016	2.22733	3.01882
hsa-miR-708-star_st	1.82937	1.90419	1.89779	1.66268	1.90856	2.02854	1.70795	2.01362	1.75896	1.81604	1.40581	1.77648	1.69979	1.54593	1.54241	1.54888	1.64898	1.89455	1.86624	1.92516	1.82254	1.92285	2.04504	1.83182	1.57694
hsa-miR-708_st	7.2795	7.52234	8.08936	8.65427	7.97712	8.23793	8.62939	10.3454	7.0404	8.1355	7.62884	8.8021	7.8221	7.66364	7.25882	6.76754	9.10264	8.57721	7.27491	6.58384	7.57134	4.70334	9.28242	8.56938	8.12223
hsa-miR-711_st	3.05575	3.27775	2.79428	3.56117	2.43474	2.94338	2.85575	3.05939	2.8113	2.18047	3.5311	3.66134	3.05117	2.7163	3.41779	3.40125	4.91764	2.99159	2.4044	3.06303	3.05528	4.17564	3.66968	2.54654	3.29648
hsa-miR-718_st	2.49713	2.43212	2.05714	1.91419	2.21507	2.23235	3.40556	2.88434	2.36799	2.02231	2.12179	3.58146	2.41209	2.3733	2.22193	2.26299	2.46272	2.16693	2.42036	2.065	2.43384	2.37448	1.98738	2.30643	3.01882
hsa-miR-720_st	13.7895	12.9505	12.9073	13.6142	13.0694	13.0455	13.7476	13.562	13.9027	12.9134	13.5317	13.8228	13.7982	11.4777	13.3084	13.9827	13.9265	14.1175	13.9247	13.7655	13.8689	13.5754	12.8885	12.9202	13.6911
hsa-miR-744-star_st	1.80815	1.32389	1.85253	1.43236	1.68517	1.89561	2.05594	2.13498	2.40047	2.46419	1.61946	1.52888	2.02772	2.03512	1.84473	1.58887	1.97977	1.68891	1.62738	1.53362	1.63505	1.70687	1.66458	1.75693	2.24826
hsa-miR-744_st	7.04554	8.368	7.90184	7.13241	7.20914	7.1792	7.41809	7.25225	7.32953	7.29736	7.45924	7.37841	6.29207	7.03321	8.76025	7.12917	7.25471	7.27787	7.22492	7.47183	7.17195	7.0523	7.03435	6.66501	8.35789
hsa-miR-758_st	2.02517	1.61172	1.84642	1.50031	1.72762	1.94767	1.95167	3.61126	2.13476	2.00605	2.00539	1.80011	1.61723	1.76507	2.08716	1.59407	1.75263	1.50144	1.5558	1.89932	1.60232	1.7779	1.80435	1.76022	2.31797
hsa-miR-759_st	2.0184	1.90004	1.63171	1.67212	1.57124	1.43865	1.89721	1.69297	1.69995	1.77083	1.9575	1.99689	1.58751	1.60953	1.56158	1.87621	1.53327	2.43479	1.73736	1.6447	2.15297	3.24128	1.72114	1.62959	1.73188
hsa-miR-760_st	2.53158	1.8205	2.57487	2.87222	2.49359	1.87093	2.57069	3.16795	2.57793	1.99731	2.10885	2.84292	2.60304	1.90136	2.79671	2.53735	2.42728	3.02041	2.82358	2.69685	2.91291	1.96927	2.59932	2.37177	1.8264
hsa-miR-761_st	2.24797	2.1892	2.42899	2.55537	2.39644	1.66199	3.11179	2.72436	2.27019	2.2331	2.36118	2.15169	1.82198	2.66668	2.09758	3.2537	2.27923	2.49987	1.99673	2.1638	1.84336	3.86683	2.52728	2.12522	2.14815
hsa-miR-762_st	10.8315	11.1889	11.3479	10.7951	10.0467	10.9798	11.4767	10.7152	11.074	10.3782	10.3308	11.1214	12.2369	10.3537	11.7822	11.3654	11.5428	11.8417	11.5094	11.2985	11.9421	11.902	11.1913	9.23675	11.7049
hsa-miR-764_st	1.55242	1.86401	1.47011	1.66707	1.76253	1.88897	1.62359	1.7163	1.82482	1.31195	1.73298	1.7315	1.39549	2.03787	1.67116	1.79556	1.64901	1.7794	1.64934	1.55401	1.57377	1.73605	1.70171	1.87608	1.44365
hsa-miR-765_st	2.61463	2.56255	3.00628	3.03906	2.00273	2.72494	2.73145	2.28294	2.99567	3.00946	2.56469	2.14794	2.65046	2.64885	2.10844	2.92672	3.8675	2.3961	2.79787	3.04141	2.38434	3.28159	2.57518	2.23085	3.81725
hsa-miR-766_st	2.94078	2.32013	3.0459	3.11873	2.55585	2.72052	3.39095	3.68733	3.45396	2.14516	3.09238	2.44437	2.23561	3.42133	2.23652	3.55763	2.94679	2.22747	2.39197	3.01495	2.15916	2.6048	3.13092	4.13675	3.73597
hsa-miR-767-3p_st	1.94344	2.05608	1.83744	1.65705	1.85902	1.89375	2.01748	1.74693	1.46782	1.69894	1.873	2.1062	1.73004	1.78484	2.36876	1.31716	2.00975	1.93979	1.60424	1.58722	2.10902	1.46832	1.23263	1.62524	1.5924
hsa-miR-767-5p_st	2.7223	1.72545	2.06601	1.80046	1.57841	1.57899	6.29133	6.69852	5.05427	1.82384	1.50139	1.94127	1.90261	1.52516	2.04997	2.00553	1.51607	1.58218	1.6251	1.76352	2.26444	2.07019	5.73218	1.73618	2.16486
hsa-miR-769-3p_st	1.76294	1.76321	1.67821	2.27012	2.18015	1.61681	3.10294	3.41525	3.08163	2.00135	3.16154	3.36656	2.17769	1.83182	2.38561	2.58333	2.5348	2.65863	2.2487	1.89113	2.81535	2.0448	2.18015	3.8559	1.85814
hsa-miR-769-5p_st	3.99911	2.55269	2.89307	5.31484	4.79703	5.05503	4.61545	6.19452	5.331	3.87784	6.79133	5.52428	4.65324	3.78021	2.48328	5.24387	4.35052	5.52506	5.16596	2.99175	5.74275	1.57989	4.16285	5.8143	5.54737
hsa-miR-770-5p_st	2.00912	1.82594	2.74053	2.58762	1.67568	1.98157	2.74217	2.8251	1.94587	2.13528	1.86932	2.50675	1.97311	2.06159	3.32563	1.96796	2.05907	2.65297	2.53575	2.19145	1.73951	2.03701	2.96548	1.73727	2.84853
hsa-miR-7_st	1.44001	1.47522	1.44434	1.55939	1.46724	2.10561	1.37242	1.73141	1.49804	1.50614	1.60012	1.65341	1.46729	1.6076	1.60994	1.73835	1.53815	1.58199	2.31648	1.46724	1.90004	1.59889	1.53939	2.14121	1.52954
hsa-miR-802_st	1.59481	1.95681	1.64409	1.75262	2.02241	1.659	1.75329	1.49891	1.77776	1.76857	1.92014	1.70571	2.00613	2.06411	2.32269	2.14131	1.79981	1.5243	2.08564	1.77135	1.81062	1.93521	1.66075	1.47451	2.19777
hsa-miR-873_st	1.50889	1.91377	1.43143	1.59096	1.59046	1.62565	1.55554	1.51439	1.60405	1.8182	1.73444	1.69278	1.41016	1.55153	1.73342	1.59481	1.78313	1.24444	1.53742	1.75199	1.55206	2.00202	1.32788	2.00202	1.51663
hsa-miR-874_st	5.23532	4.00835	6.06231	5.87053	5.82797	4.94234	4.6227	5.03755	5.49064	5.53627	5.61169	5.61389	6.17548	3.84127	5.39605	5.02481	5.62266	5.45048	5.28113	5.61729	5.6812	4.60365	5.01148	5.03671	5.71214
hsa-miR-875-3p_st	1.87812	1.42352	1.9612	1.55475	1.81352	1.52922	1.45231	1.79326	2.01129	1.38261	1.91145	1.73238	1.60269	1.93304	1.54204	2.17136	2.04055	1.85418	2.05773	2.08776	1.74459	1.52545	1.63837	2.26377	2.11824
hsa-miR-875-5p_st	1.49646	1.44498	1.35511	1.3813	1.56011	1.36967	1.54177	1.67565	1.54671	1.88655	1.63341	1.31151	1.58477	1.43143	2.04688	1.45226	1.52516	1.79723	1.44699	1.53939	1.50614	1.53154	1.36179	1.42603	1.47612
hsa-miR-876-3p_st	1.81534	1.72468	1.49047	1.53162	1.51002	1.29791	1.35951	1.55828	1.6381	1.62911	1.9879	1.70864	1.80291	2.14741	1.52304	1.55439	1.42635	1.6702	1.69645	1.42301	1.331	1.47295	1.9106	1.47072	1.63959
hsa-miR-876-5p_st	1.76857	1.46265	1.36536	1.59441	1.59889	1.66805	1.36546	1.73736	1.38458	1.55501	1.55303	1.5136	1.93307	1.47317	1.35975	1.5965	1.48989	1.45326	1.368	1.23433	1.74158	1.39535	1.6598	1.54338	1.67863
hsa-miR-877-star_st	2.56446	2.04613	2.00061	1.51778	1.62784	2.23773	2.63488	1.69894	2.08016	2.14554	2.40994	2.99275	2.1109	1.95309	2.21249	1.77426	1.66035	2.074	1.94845	1.86824	1.90898	1.999	2.8503	2.12831	2.35725
hsa-miR-877_st	4.3366	4.25464	3.55718	5.48574	5.08616	4.59083	5.83732	6.25624	5.9346	4.85943	5.94883	5.57904	6.0766	4.00335	6.32191	6.16706	5.23791	5.92361	5.46481	6.74537	5.32204	6.06878	5.45273	5.16614	6.27939
hsa-miR-885-3p_st	3.05471	2.98374	3.26737	4.18195	4.63121	4.92367	4.67937	5.189	5.42861	2.87727	4.53938	4.48693	5.95008	4.68854	4.76046	5.18903	4.03425	5.75262	5.6955	5.21679	5.4513	6.26876	6.08631	4.46709	4.70744
hsa-miR-885-5p_st	2.31882	2.16483	2.04087	1.57017	2.18518	2.63457	1.68979	1.97552	1.96902	4.09775	5.84558	1.91538	1.66982	1.98245	2.2975	3.37106	2.01289	2.06933	2.02124	2.34554	1.96763	1.98985	1.63054	3.40401	2.17059
hsa-miR-887_st	2.97486	2.51383	2.39468	3.7541	3.74812	2.79687	3.0834	2.39046	2.22353	2.76825	3.56208	2.79188	2.68481	3.14073	2.85373	2.12691	3.63958	4.4261	3.2128	2.17454	2.99172	2.67475	2.30585	3.47724	2.545
hsa-miR-888-star_st	1.80789	1.62275	2.31505	2.09469	2.36005	1.8925	2.15145	1.99686	1.91746	1.93456	2.03789	1.93729	2.12371	1.97327	2.01288	1.5993	1.62832	2.16377	1.75152	2.17814	1.6435	2.03637	2.34585	1.35478	2.51076
hsa-miR-888_st	1.82315	1.6277	2.07194	1.54738	2.27878	2.46228	2.54353	1.89915	2.42246	2.46259	2.11986	1.48519	2.21314	1.87494	1.89354	1.72545	2.32922	2.10709	1.63258	1.95459	2.11487	2.08887	1.95359	1.41626	1.73394
hsa-miR-889_st	1.62975	1.93328	1.59226	1.46859	1.60397	1.68897	1.49595	2.2222	1.35462	1.87735	1.9183	1.26331	2.02203	1.73884	1.8044	1.47729	1.63196	1.51678	1.73736	1.78389	1.55102	1.9307	1.71898	1.86898	1.71744
hsa-miR-890_st	2.86166	1.96743	2.25372	2.45713	2.28958	2.08524	1.65631	1.83937	1.96927	2.08349	2.90085	1.90497	2.99502	1.61683	2.23561	2.55289	2.03377	4.63764	3.44791	2.24132	3.45351	1.93981	1.83876	1.86119	2.25284
hsa-miR-891a_st	2.71749	1.88509	2.95323	2.08969	1.77485	2.04142	2.11921	2.21066	2.18298	2.0667	3.32272	2.13022	3.0367	3.0379	2.28528	1.84195	3.31514	2.3693	2.24794	2.51797	2.0573	2.68744	2.20079	1.77264	2.41243
hsa-miR-891b_st	1.75385	1.90004	2.12371	1.83716	2.1265	1.90252	1.94256	1.70956	1.87213	2.13586	2.83817	1.61227	1.50803	1.5855	1.79827	2.2524	2.13707	2.60205	1.88198	1.73466	1.56581	1.63701	2.20871	1.65594	1.80261
hsa-miR-892a_st	1.64594	1.26322	1.59427	1.608	1.71042	1.50165	1.52266	1.69049	1.53794	1.55969	1.83616	1.61484	1.38671	1.58019	1.32983	1.48405	1.52266	1.69642	1.38984	1.38139	1.54532	2.04995	1.28832	1.49985	1.87928
hsa-miR-892b_st	1.93744	1.50126	1.76121	1.86038	1.76749	1.80918	1.88475	2.08967	1.91046	1.67671	1.68641	1.80258	2.31399	2.00459	2.24853	1.67962	1.60985	1.56497	1.75539	1.9964	1.8243	1.39331	2.29685	2.03367	1.85542
hsa-miR-9-star_st	1.98239	3.29563	2.30843	2.19896	1.97252	3.88318	2.13488	2.22836	1.72544	1.915	1.91192	1.85998	2.15669	1.68671	2.12522	2.3628	2.82565	2.47991	1.99444	2.55001	2.18179	1.82517	2.30585	3.4206	2.1746
hsa-miR-920_st	2.23773	2.05663	2.01857	2.7827	2.44006	2.67126	2.26003	2.40298	2.33884	3.03966	2.30093	2.34153	2.62553	2.82663	2.13881	2.81427	2.49172	2.60607	1.80624	2.82247	2.18628	4.16416	3.578	1.91685	2.54891
hsa-miR-921_st	2.32053	3.62364	2.89194	3.03459	1.76928	2.30314	2.25445	2.29812	2.14462	2.28245	2.29813	2.83666	2.00995	2.639	3.13899	3.47738	2.4817	2.10376	2.04146	3.8087	1.93421	2.6463	2.49646	2.41076	2.60597
hsa-miR-922_st	1.53369	2.18779	1.90004	1.80412	1.97574	1.69427	2.56431	2.51367	1.98278	2.03307	2.00613	2.72685	1.60942	2.60767	2.2412	1.94966	1.90466	2.70105	1.81491	2.08831	1.89953	1.90596	1.55986	2.06378	2.38421
hsa-miR-924_st	1.41242	1.51116	1.15771	1.69261	1.47023	1.66531	1.31761	2.07146	1.52521	1.62987	2.02615	1.47419	2.63413	1.83182	1.48199	1.4067	1.53032	1.52438	1.99471	1.56224	1.6504	1.45688	1.54043	1.51019	1.6547
hsa-miR-92a-1-star_st	1.68436	1.66709	1.61248	1.86341	1.60941	2.13173	1.48305	2.38472	2.53586	1.54642	1.92267	2.18533	1.81659	2.61092	1.75554	1.5769	2.29114	1.91616	1.82998	1.88262	1.95769	2.13808	1.72228	3.98159	1.87928
hsa-miR-92a-2-star_st	2.19509	1.94476	1.78605	1.68986	1.77224	1.62463	1.59339	1.83677	1.80401	1.83405	2.18179	1.51259	1.93784	2.50027	1.7765	2.17194	1.86566	2.43705	2.05184	2.23143	2.3628	1.80596	2.18576	1.88369	1.75828
hsa-miR-92a_st	10.7731	10.2689	10.4746	10.9769	10.7431	9.70767	10.8315	12.0056	11.3321	10.4302	11.5998	10.7021	10.9075	11.1027	11.0004	11.507	11.2428	10.683	10.8144	11.4078	10.6244	10.9412	11.6827	11.7437	10.6197
hsa-miR-92b-star_st	4.14367	6.55208	5.66215	5.93758	5.2935	6.38222	6.56622	6.06063	6.65258	5.32316	5.94253	5.91583	7.32754	6.31254	7.43559	6.7639	7.02198	7.20583	6.85759	7.11703	7.03514	8.10672	6.31213	5.40304	6.64626
hsa-miR-92b_st	5.37598	4.17404	3.36557	6.05577	6.59143	4.82373	6.25414	6.87875	6.68412	5.09238	8.27657	4.88618	6.56928	6.58404	5.16117	7.64729	5.94876	5.12734	6.24644	4.97236	5.56523	2.93743	7.74917	6.73043	4.21389
hsa-miR-93-star_st	2.53199	1.72373	1.80636	2.27316	2.62252	2.09361	2.32727	3.67598	3.0367	2.33833	3.36585	2.78329	3.99994	2.14539	1.60897	3.12393	3.17061	2.71874	3.56446	3.25875	2.7767	2.53763	2.30667	2.93404	2.59092
hsa-miR-933_st	5.51311	5.2617	4.58301	5.63592	5.01757	5.75618	5.35764	5.16608	5.4977	4.86385	5.23957	5.31017	5.9118	4.10404	6.47892	5.88897	6.26864	5.83577	6.73337	4.44067	6.71511	4.00874	3.47475	4.73453	6.08277
hsa-miR-934_st	1.61575	1.97157	1.67196	1.64904	1.94842	1.93845	2.07925	5.72116	1.67292	2.29976	1.66629	1.93898	2.00613	3.37093	2.01065	1.93343	2.20504	1.95213	1.85033	1.63341	2.50742	2.03005	1.59481	1.48069	2.07692
hsa-miR-935_st	1.96719	1.3094	1.46641	1.50104	1.55649	1.61387	1.62423	1.35792	1.50336	1.50614	1.57818	1.79976	1.55759	1.60728	1.73597	1.54366	1.86936	1.80908	1.71874	1.41151	2.07053	1.50305	1.35608	2.96559	1.60791
hsa-miR-936_st	2.7602	2.68216	3.17648	4.07712	3.29427	2.58347	2.80209	3.0514	3.29603	2.28649	2.68853	3.00289	3.32839	4.23664	2.94383	3.26392	3.86902	3.77446	3.39096	4.26778	3.92608	3.82077	2.8173	3.26403	2.94273
hsa-miR-937_st	1.84329	1.64594	1.59631	1.88405	1.84534	1.64358	1.83916	1.63119	1.80633	1.76013	1.6298	1.6222	1.65916	1.72157	1.81534	1.58956	1.69854	2.0752	1.48222	1.67115	1.59004	1.42483	1.44404	1.56181	1.52068
hsa-miR-938_st	1.72927	1.65575	1.56207	1.63341	1.32597	1.50722	1.77788	1.47103	1.84781	1.69566	1.72179	1.46504	1.83084	1.84095	1.86132	1.94701	1.6606	1.59996	1.42788	1.71147	1.49603	1.86921	1.66074	1.88439	1.69121
hsa-miR-939_st	4.06358	3.94512	4.85928	6.39692	4.72011	5.79446	5.52032	5.63878	6.13383	4.81066	5.02696	5.25258	6.36627	5.41155	6.22958	5.83715	6.09022	6.38003	5.70489	6.44186	6.26089	5.66705	6.41291	4.85051	5.80289
hsa-miR-93_st	10.5717	9.51314	10.5266	10.5172	10.5755	9.83607	11.2434	11.3947	10.2946	10.0356	11.3578	11.4073	10.5347	9.98989	10.1372	10.7031	10.6208	10.528	9.75886	11.2309	10.3567	10.0093	10.8579	10.9244	11.0649
hsa-miR-940_st	6.07942	4.07327	5.34737	3.95694	4.06811	3.92444	5.30276	3.60142	4.1622	3.8632	4.43565	4.3389	4.47716	5.4787	4.45817	5.01499	4.32329	4.16615	4.51481	3.98361	4.79156	7.28216	4.40086	3.97461	4.5107
hsa-miR-941_st	2.3418	1.56185	1.9098	1.82046	2.59296	1.87594	2.14734	2.84286	2.06323	2.07462	3.59504	3.24365	2.94795	1.73327	2.65062	2.34501	2.20171	2.31708	1.58521	2.38513	2.145	1.8571	4.01297	3.8283	1.63262
hsa-miR-942_st	1.50095	1.4222	1.19342	1.4609	1.27857	1.54173	1.38095	1.42539	1.20218	1.30097	1.77893	1.3885	1.52105	1.44796	1.62352	1.45676	1.16659	1.40677	1.3967	1.35907	1.32031	1.25786	1.38403	1.29013	1.44806
hsa-miR-943_st	1.88565	1.79469	1.65259	1.99434	1.63546	1.61567	1.5028	1.98613	1.57166	1.87981	1.77609	1.80367	2.08183	1.74331	1.49749	1.67517	1.55955	2.13524	1.7974	1.78794	1.72299	1.65586	2.25866	1.9959	1.79017
hsa-miR-944_st	1.62199	1.84399	1.65667	1.47549	1.48199	1.88689	1.68055	1.7815	1.60682	2.17844	1.8427	1.88436	1.80798	1.95925	1.73743	1.72978	1.50012	1.52338	1.79285	1.82397	1.6967	1.71601	1.7748	1.9631	1.70184
hsa-miR-95_st	1.64594	1.73075	1.96429	2.12089	1.43797	1.67924	1.49678	1.96429	1.81129	1.84199	2.00613	1.83487	1.94002	1.46263	2.37798	1.96031	1.42589	1.83703	1.93182	1.54209	2.03639	1.4845	3.46734	2.4782	1.71348
hsa-miR-96-star_st	1.8006	2.1892	1.77976	1.563	1.64987	1.81965	1.83244	1.53794	1.53305	1.56308	1.67157	2.09447	1.8028	1.46737	2.02194	1.78239	1.84107	1.8436	1.44456	2.03777	1.60868	2.83716	1.99309	1.98693	1.72903
hsa-miR-96_st	2.37695	1.63817	1.61805	1.28827	2.22604	1.73079	1.31402	1.26945	1.55338	1.30597	1.4533	1.81369	1.54357	1.6223	1.59672	1.57344	1.91644	2.23561	1.60482	1.60005	1.99689	1.35388	1.13946	1.7468	1.45027
hsa-miR-98_st	3.35868	2.26839	1.78632	3.63045	4.85156	4.14241	3.32112	3.97987	2.77017	4.89798	5.01236	4.25776	2.88894	2.49393	2.68793	2.8582	2.72197	2.488	4.23397	3.05735	3.24366	2.25053	2.75391	4.88156	1.97422
hsa-miR-99a-star_st	3.34345	2.91463	2.48139	3.42853	5.60995	5.19891	1.89721	2.82757	4.21992	4.01347	3.05046	2.43901	3.30835	3.11093	3.40655	2.82079	2.13286	2.54425	4.22365	2.11709	2.38174	2.05525	2.05264	5.43668	2.10024
hsa-miR-99a_st	11.2778	11.8009	11.4938	11.5237	12.274	12.0677	9.96002	11.1116	11.8524	12.1525	11.6077	10.9326	11.6867	11.8877	11.8171	11.0257	10.9393	10.9816	11.942	10.6625	11.6963	12.0513	11.2592	12.244	10.2495
hsa-miR-99b-star_st	3.50838	2.76897	3.15932	5.38241	5.69	4.41455	5.82349	4.68477	4.69484	4.7348	6.33745	4.90331	5.60358	3.49093	5.3319	5.45056	4.5473	6.19041	5.79287	5.84423	6.18443	2.37915	5.53183	5.64217	3.35435
hsa-miR-99b_st	9.07397	9.87377	9.4037	9.93307	10.2017	9.10285	10.6049	9.77116	9.58173	9.97969	10.5357	8.96204	9.52666	9.54686	10.4123	9.99519	9.18525	9.88754	9.65897	10.5366	9.77888	9.43064	10.9013	9.90351	9.51488
hsa-miR-9_st	1.4994	1.63007	1.66952	2.57022	1.54892	1.9657	1.58111	1.64238	1.53703	1.7137	1.60273	1.65418	1.38905	1.87116	1.49701	1.60644	1.63415	1.2996	1.5755	1.21675	1.47546	1.13108	1.48177	1.78236	1.56884

## Sheet: DE miRNAs
miRNA	NLM001	NLM002	NLM003	NLM004	NLM005	NLM006	NLM007	NLM008	NLM009	NLM010	NLM011	NLM012	NLM013	LM001	LM002	LM003	LM004	LM005	LM006	LM007	LM008	LM009	LM010	LM011	LM012
hsa-miR-1263	3.34439	2.83131	2.33708	3.77959	3.87845	3.27121	2.8684	2.25445	2.48111	2.62383	2.87894	3.33623	4.40149	5.96106	5.74452	3.98909	3.45724	4.89111	4.48321	3.87202	4.54389	4.17332	2.37189	2.84151	3.9415
hsa-miR-1287	3.01415	2.2857	1.89386	3.0615	3.65662	2.60681	4.77975	3.79294	3.65796	1.62987	4.4432	2.65461	2.0595	2.66385	2.12445	2.07516	2.18768	2.0857	2.16359	1.5692	2.44534	1.8386	2.19622	3.30829	1.57001
hsa-miR-151-5p	11.1537	11.025	10.8613	10.5983	11.2261	10.7206	11.421	11.0797	10.758	11.2138	11.4787	11.0792	10.5569	10.9433	10.8304	10.1951	10.3812	10.1558	10.2862	10.3853	9.85479	9.86022	11.0498	10.6579	10.4578
hsa-miR-194	6.64421	5.78276	6.30889	5.39178	6.372	5.23009	5.64476	5.79047	8.02683	6.4068	7.6513	6.95398	9.59339	6.47265	2.64048	5.64057	6.0196	4.16615	5.88076	6.73239	4.70127	2.73561	3.9585	6.3168	5.86729
hsa-miR-195	11.0972	11.2237	10.7639	10.1081	11.248	11.4367	9.4258	10.154	10.7892	11.6267	11.2526	10.6197	10.1573	11.6629	10.1327	9.12547	9.83342	9.07517	9.89774	8.11331	9.39063	9.81897	9.6096	10.1125	9.78763
hsa-miR-196b-3p	4.16087	2.73469	4.38224	3.66903	5.46817	5.76156	4.68883	3.89784	3.99883	6.42312	4.91908	5.61302	3.05776	3.0833	2.73223	3.56428	3.07993	2.58297	3.58696	3.40807	3.44939	2.57493	3.0471	4.4424	2.68091
hsa-miR-1973	6.35311	5.93602	6.11828	4.56275	4.61483	5.79134	5.55811	4.05589	5.2766	4.53066	4.966	5.70753	3.61626	2.47999	2.5796	4.87082	6.02594	3.85238	3.67135	4.8534	2.61921	4.57556	2.92156	4.74564	4.44986
hsa-miR-199a-5p	9.57313	9.66547	9.41292	9.36396	10.3325	9.98354	10.0176	9.84598	9.57551	10.3274	9.61806	9.84483	9.20837	9.76649	9.37771	8.18434	9.24899	8.89328	9.05932	9.11013	8.77846	8.30294	9.17904	9.73818	9.8027
hsa-miR-29b-2-5p	3.54775	4.96375	3.3203	4.81357	5.37887	4.87167	5.3553	5.31078	6.01972	6.63824	5.60354	5.19839	4.72349	4.65586	2.81822	5.19012	4.35305	2.7988	5.08312	2.53556	4.75542	1.77978	3.28028	5.56096	3.50874
hsa-miR-3141	6.18374	7.2197	7.69798	7.01939	6.15493	6.9571	7.55392	7.21918	7.66676	6.28975	6.8637	6.91797	8.70946	7.65918	8.57998	7.77788	7.89539	8.58929	8.2527	8.10953	8.4066	9.36156	8.32321	5.92021	7.62567
hsa-miR-3153	2.37704	2.06918	3.34936	2.72151	2.14591	2.40101	2.26136	2.57852	3.00246	2.03358	2.11344	2.48043	2.38689	2.08242	2.9262	3.80218	2.97812	2.65297	2.32057	4.18158	3.42669	5.06715	3.25816	2.41384	3.62784
hsa-miR-337-5p	4.91004	5.54172	2.60364	4.69569	6.11731	5.78713	3.9415	4.52129	4.9643	5.69867	5.10277	3.36656	4.46512	3.96146	3.19779	3.12201	3.46121	3.05771	4.36994	3.45668	3.83971	2.28972	3.53472	4.99738	2.40846
hsa-miR-34c-5p	2.46049	2.68665	2.26632	4.82831	2.61695	3.97489	2.41095	6.24848	2.3888	5.6573	5.48043	4.63928	2.50358	2.15179	2.02819	2.09226	3.73596	2.43912	1.66295	2.20408	2.08236	1.74258	3.85206	3.21002	1.64163
hsa-miR-376c	4.13139	4.84756	2.28178	2.99542	5.60197	6.0499	3.28915	5.08658	3.62006	5.24748	5.19749	3.25796	2.58732	4.60035	1.96965	2.31707	2.82207	2.31062	2.97125	1.89092	2.09311	2.3768	1.9985	4.98356	2.1352
hsa-miR-378	8.01231	8.62674	8.72151	8.78645	9.0241	8.81457	8.80645	9.3985	8.75697	8.7106	9.45279	9.40287	8.40565	7.92411	8.31767	8.18722	8.57918	8.51988	7.83308	8.28785	8.28327	6.60363	8.62041	8.82949	8.67144
hsa-miR-378d	3.92043	5.03655	3.5562	5.01004	5.63617	5.74549	5.22505	5.95936	4.9479	5.23853	6.35762	5.97284	5.10985	3.40182	3.42918	4.0944	5.154	4.59226	4.24652	4.25542	4.38305	3.15736	4.418	5.81881	3.77352
hsa-miR-379	6.54977	7.66357	5.95234	5.89059	7.24573	7.14386	5.94075	7.38474	5.71269	7.56444	6.86443	6.11609	5.95008	6.81803	6.97171	2.924	4.10961	5.06595	5.42715	3.64456	5.07633	5.07467	4.73949	6.37413	5.18867
hsa-miR-381	4.79637	4.75165	1.84936	3.66039	5.52245	5.15458	3.27252	5.9084	4.17557	4.27661	5.30169	2.9414	4.41443	3.68451	2.09479	2.2278	3.17029	2.0344	4.15736	2.61404	3.45471	2.4364	2.47555	4.83645	2.53605
hsa-miR-4253	2.85451	3.2345	2.86338	4.72268	3.81551	3.97474	4.70408	3.40474	4.32628	2.10289	3.81551	2.44159	4.80764	2.99874	4.78901	5.56409	4.27535	5.18231	4.64662	5.47325	5.14912	4.38709	5.28808	3.98036	3.3593
hsa-miR-4306	4.75919	4.52697	4.53216	4.61651	3.15213	4.17272	4.346	4.33993	4.32628	3.49849	3.90302	3.38987	2.84453	4.00429	4.26433	5.62172	4.47012	4.75205	5.12474	5.62544	5.09888	5.14587	4.52452	4.67058	3.98866
hsa-miR-4428	3.63851	4.73607	3.97994	5.24549	3.49921	3.65066	4.27719	4.00008	5.2533	4.27918	3.24891	4.42914	4.96099	3.85278	6.07809	5.91226	5.73524	5.40807	5.40549	5.95756	5.06821	7.89607	4.64972	3.20572	5.78821
hsa-miR-4467	7.65281	9.70411	8.55784	8.22405	8.2452	9.05402	9.56736	8.69841	9.16957	8.54105	8.29418	8.83554	10.0679	9.0353	10.3537	8.87664	9.55623	9.66022	10.1547	9.31503	10.3559	10.2987	9.24491	8.36365	9.32785
hsa-miR-4496	2.38746	2.53193	2.43474	2.81921	2.31004	2.1647	2.79428	2.30114	3.58991	2.15016	1.76998	2.31606	2.41794	2.59365	2.92067	3.87699	2.49049	2.59853	2.51971	3.40095	2.98095	4.90167	2.69393	2.74874	3.72784
hsa-miR-4534	3.60813	2.41442	4.15847	5.05432	2.71337	3.27057	3.61126	3.94698	4.64352	3.44472	4.23489	4.40444	4.81968	4.39916	4.742	5.79689	5.32992	5.26287	4.82435	6.3781	4.58875	7.65069	5.43201	3.25428	4.51484
hsa-miR-4649-5p	6.38423	6.60256	6.9435	7.07466	6.82816	7.44501	7.61018	6.68892	7.70025	6.29032	6.21936	7.19113	8.43306	7.17009	8.70922	7.55917	8.02027	8.19836	8.07542	7.77331	8.3643	9.09473	7.66169	5.69188	7.87442
hsa-miR-4674	6.93601	7.97882	6.17499	7.58336	6.99825	7.63901	7.5898	7.6313	8.49921	6.77663	6.79964	8.22247	9.09067	7.62785	8.57428	8.6608	7.81017	8.72432	8.62142	8.32033	9.12019	9.18895	8.12595	7.03115	8.00881
hsa-miR-4716-3p	3.23394	2.51848	3.81601	2.88633	2.54127	2.31249	2.89083	3.25235	2.94953	2.44154	2.89524	3.47475	3.39739	3.72688	2.75391	4.02882	3.9804	3.98983	3.33587	4.7411	3.06421	4.42344	3.45936	2.29771	4.20186
hsa-miR-4800-5p	3.49472	3.0587	3.39583	4.03366	3.15429	3.00373	3.44119	3.44241	3.51668	2.33026	3.08573	2.66988	3.72024	3.14222	3.53523	4.48104	4.43144	3.51597	3.78369	4.84576	3.39159	5.11266	3.97246	3.12226	4.02132
hsa-miR-483-5p	2.93138	3.83528	4.27901	5.3351	4.14445	3.66273	4.38336	4.45706	4.81762	4.17593	2.90085	4.61923	5.24965	4.80913	4.30934	6.18481	5.54753	5.54349	4.92572	6.13336	4.48737	7.52663	5.41881	3.95671	5.50885
hsa-miR-487b	6.17991	6.3616	3.89827	5.26579	6.7914	6.02396	5.25886	7.16262	5.35503	7.1616	6.71676	5.44288	3.63156	4.83039	4.12324	3.85829	4.29987	2.47357	4.37253	3.19823	3.91547	2.79005	4.91223	6.39452	3.78422
hsa-miR-497	8.90519	9.18857	8.71531	7.67747	9.41121	9.23777	7.26263	7.81264	8.6602	9.80804	9.43804	8.68177	8.12125	8.8811	8.44599	6.99603	7.78579	7.42355	7.64517	7.21367	7.56564	4.77987	7.07822	7.79261	7.7316
hsa-miR-542-5p	5.75497	6.21448	6.95118	4.10599	6.65184	6.08235	5.29537	5.37588	3.48583	6.63492	6.45814	5.11	3.46153	3.6435	6.79291	3.21388	4.71991	3.82931	4.16362	2.95748	3.98571	2.05917	2.94607	4.87508	4.8869
hsa-miR-548ac	3.0796	5.28482	3.14413	3.67594	3.53517	3.83322	2.90315	3.33877	3.45291	3.92993	2.89037	3.25796	4.96382	5.69461	5.13319	4.97983	3.28131	5.95455	4.85313	5.22799	5.0158	7.47788	4.82177	3.5213	5.16027
hsa-miR-564	2.67832	3.49194	2.51219	3.35143	2.32467	2.21319	3.60042	3.50666	3.66605	1.92898	2.65091	2.74809	2.02053	3.25796	3.16922	4.41284	4.6669	2.51912	2.86672	5.12558	2.78914	6.49555	4.1496	3.43186	3.60537
hsa-miR-660	5.58867	4.61741	3.31484	4.5223	5.22366	6.10865	5.98477	4.81009	4.44407	5.72956	5.32002	5.77757	4.7561	4.59582	2.64412	4.26026	4.25304	4.48611	3.48426	4.37483	4.34959	2.33727	2.65686	5.10811	4.37253
hsa-miR-92b-5p	4.14367	6.55208	5.66215	5.93758	5.2935	6.38222	6.56622	6.06063	6.65258	5.32316	5.94253	5.91583	7.32754	6.31254	7.43559	6.7639	7.02198	7.20583	6.85759	7.11703	7.03514	8.10672	6.31213	5.40304	6.64626

## Sheet: qPCR_Data
	miR-487b				U6						dCt control							miR-195				U6						dCt control							miR-92b				U6						dCt control
	Sample Name	Cт	Cт Mean		Sample Name	Cт	Cт Mean		dCt		average		ddCt		2^-ddct			Sample Name	Cт	Cт Mean		Sample Name	Cт	Cт Mean		dCt		average		ddCt		2^-ddct			Sample Name	Cт	Cт Mean		Sample Name	Cт	Cт Mean		dCt		average		ddCt		2^-ddct
NLM samples	Sample NLM001	28.9779	28.9279			20.6774	20.7816		8.14624		7.4632		0.683038		0.622852		NLM samples	Sample NLM001	23.1534	23.1625			20.6774	20.7816		2.38084		3.12032		-0.739478		1.66957		NLM samples	Sample NLM001	28.8248	28.875			20.6774	20.7816		8.09339		9.22726		-1.13386		2.19446
	Sample NLM001	28.8778				20.8858												Sample NLM001	23.1716				20.8858												Sample NLM001	28.9252				20.8858
	Sample NLM002	30.6075	30.352			24.1027	24.0184		6.33363				-1.12957		2.18794			Sample NLM002	29.231	29.4063			24.1027	24.0184		5.3879				2.26758		0.207678			Sample NLM002	32.7778	32.6688			24.1027	24.0184		8.65044				-0.576812		1.49155
	Sample NLM002	30.0966				23.9341												Sample NLM002	29.5816				23.9341												Sample NLM002	32.5598				23.9341
	Sample NLM003	30.9738	30.9267			23.6389	23.5727		7.35401				-0.109195		1.07863			Sample NLM003	29.2748	29.3104			23.6389	23.5727		5.73771				2.61739		0.162962			Sample NLM003	33.2309	33.1846			23.6389	23.5727		9.61191				0.384656		0.765962
	Sample NLM003	30.8795				23.5064												Sample NLM003	29.3459				23.5064												Sample NLM003	33.1382				23.5064
	Sample NLM004	32.5743	32.4917			24.9614	24.9614		7.53033				0.0671212		0.954541			Sample NLM004	29.7897	29.8872			24.9614	24.9614		4.92577				1.80545		0.286093			Sample NLM004	33.6608	33.48			24.9614	24.9614		8.5186				-0.708655		1.63428
	Sample NLM004	32.4092				24.9614												Sample NLM004	29.9847				24.9614												Sample NLM004	33.2993				24.9614
	Sample NLM005	30.622	30.6078			23.2747	23.3247		7.28311				-0.180096		1.13296			Sample NLM005	24.7907	24.7921			23.2747	23.3247		1.46749				-1.65283		3.14449			Sample NLM005	33.1197	33.2675			23.2747	23.3247		9.9428				0.715548		0.608974
	Sample NLM005	30.5935				23.3747												Sample NLM005	24.7936				23.3747												Sample NLM005	33.4153				23.3747
	Sample NLM006	29.9264	29.7678			22.9438	23.0853		6.68257				-0.780638		1.71789			Sample NLM006	23.1984	23.1968			22.9438	23.0853		0.111548				-3.00877		8.04879			Sample NLM006	30.1968	30.2455			22.9438	23.0853		7.16024				-2.06702		4.1902
	Sample NLM006	29.6093				23.2267												Sample NLM006	23.1953				23.2267												Sample NLM006	30.2942				23.2267
	Sample NLM007	29.3767	29.4146			22.2096	22.3696		7.04506				-0.418147		1.33621			Sample NLM007	23.0166	23.0745			22.2096	22.3696		0.704887				-2.41543		5.3348			Sample NLM007	29.7597	29.7896			22.2096	22.3696		7.41999				-1.80726		3.49978
	Sample NLM007	29.4525				22.5295												Sample NLM007	23.1323				22.5295												Sample NLM007	29.8195				22.5295
	Sample NLM008	30.7003	30.6393			23.9497	23.8476		6.79172				-0.671489		1.59272			Sample NLM008	29.0574	29.1222			23.9497	23.8476		5.27466				2.15434		0.224636			Sample NLM008	33.2897	33.3285			23.9497	23.8476		9.48089				0.253633		0.838782
	Sample NLM008	30.5783				23.7455												Sample NLM008	29.1871				23.7455												Sample NLM008	33.3672				23.7455
	Sample NLM009	29.898	29.8162			21.4264	21.3986		8.41761				0.954409		0.516053			Sample NLM009	25.5969	25.6509			21.4264	21.3986		4.25237				1.13205		0.456266			Sample NLM009	31.1264	31.1164			21.4264	21.3986		9.71781				0.490557		0.71175
	Sample NLM009	29.7344				21.3708												Sample NLM009	25.705				21.3708												Sample NLM009	31.1063				21.3708
	Sample NLM010	31.333	31.2259			22.2501	22.1781		9.04777				1.58457		0.333424			Sample NLM010	23.1267	23.1381			22.2501	22.1781		0.960027				-2.16029		4.47006			Sample NLM010	35.7692	35.8546			22.2501	22.1781		13.6765				4.44922		0.0457775
	Sample NLM010	31.1187				22.1061												Sample NLM010	23.1495				22.1061												Sample NLM010	35.9399				22.1061
LM Samples	Sample LM001	31.5574	31.5347			24.0159	24.0283		7.50636				0.0431521		0.970532		LM Samples	Sample LM001	32.4348	32.4742			24.0159	24.0283		8.44592				5.3256		0.0249365		LM Samples	Sample LM001	31.4026	31.4889			24.0159	24.0283		7.46055				-1.76671		3.40277
	Sample LM001	31.512				24.0408												Sample LM001	32.5137				24.0408												Sample LM001	31.5751				24.0408
	Sample LM002	33.7412	33.7119			26.0961	25.9933		7.71859				0.255382		0.837765			Sample LM002	35.2262	35.2921			26.0961	25.9933		9.29874				6.17842		0.0138073			Sample LM002	33.3087	33.4165			26.0961	25.9933		7.42319				-1.80407		3.49203
	Sample LM002	33.6827				25.8906												Sample LM002	35.358				25.8906												Sample LM002	33.5244				25.8906
	Sample LM003	33.8304	33.8209			23.7915	23.7997		10.0212				2.55799		0.169812			Sample LM003	27.4699	27.5282			23.7915	23.7997		3.72844				0.608118		0.656052			Sample LM003	32.1448	32.1924			23.7915	23.7997		8.39269				-0.834567		1.78332
	Sample LM003	33.8114				23.808												Sample LM003	27.5865				23.808												Sample LM003	32.24				23.808
	Sample LM004	31.9163	31.8927			24.308	24.5359		7.35677				-0.106432		1.07656			Sample LM004	28.0892	28.1225			24.308	24.5359		3.58657				0.466254		0.723842			Sample LM004	32.4593	32.5961			24.308	24.5359		8.06021				-1.16705		2.24551
	Sample LM004	31.869				24.7638												Sample LM004	28.1558				24.7638												Sample LM004	32.7329				24.7638
	Sample LM005	37.9915	37.9074			26.8985	26.8982		11.0092				3.54604		0.0856121			Sample LM005	33.1211	33.1162			26.8985	26.8982		6.21802				3.0977		0.116815			Sample LM005	34.4956	34.5595			26.8985	26.8982		7.6613				-1.56596		2.96074
	Sample LM005	37.8234				26.8979												Sample LM005	33.1113				26.8979												Sample LM005	34.6234				26.8979
	Sample LM006	31.6693	31.719			21.4649	21.5656		10.1534				2.69023		0.154938			Sample LM006	26.734	26.6856			21.4649	21.5656		5.12001				1.99969		0.250054			Sample LM006	27.7007	27.6239			21.4649	21.5656		6.05838				-3.16888		8.99349
	Sample LM006	31.7687				21.6662												Sample LM006	26.6372				21.6662												Sample LM006	27.5472				21.6662
	Sample LM007	33.9136	33.9221			25.7351	25.6618		8.2603				0.797091		0.575508			Sample LM007	31.4455	31.5224			25.7351	25.6618		5.86065				2.74033		0.149651			Sample LM007	32.0668	32.1528			25.7351	25.6618		6.49101				-2.73624		6.66333
	Sample LM007	33.9305				25.5884												Sample LM007	31.5994				25.5884												Sample LM007	32.2388				25.5884
	Sample LM008	34.0983	34.1142			24.3758	24.3616		9.75266				2.28946		0.204552			Sample LM008	29.7218	29.6776			24.3758	24.3616		5.31597				2.19565		0.218295			Sample LM008	31.8547	31.804			24.3758	24.3616		7.4424				-1.78486		3.44585
	Sample LM008	34.1302				24.3473												Sample LM008	29.6333				24.3473												Sample LM008	31.7533				24.3473
	Sample LM009	32.0538	32.1182			24.2925	24.1661		7.95205				0.488846		0.712595			Sample LM009	27.5219	27.5328			24.2925	24.1661		3.36669				0.246366		0.843017			Sample LM009	31.2737	31.3782			24.2925	24.1661		7.21204				-2.01522		4.04241
	Sample LM009	32.1826				24.0397												Sample LM009	27.5437				24.0397												Sample LM009	31.4826				24.0397
	Sample LM010	29.8433	29.7974			21.1955	21.2244		8.57303				1.10982		0.463351			Sample LM010	26.5536	26.5506			21.1955	21.2244		5.32621				2.20589		0.216751			Sample LM010	28.5732	28.6085			21.1955	21.2244		7.3842				-1.84306		3.5877
	Sample LM010	29.7514				21.2532												Sample LM010	26.5476				21.2532												Sample LM010	28.6439				21.2532
																				miR-4534				U6					dCt control								miR-483				U6						dCt control
	miR-548				U6						dCt control									Sample Name	Cт	Cт Mean		Cт	Cт Mean		dCt		average		ddCt		2^-ddct				Sample Name	Cт	Cт Mean		Sample Name	Cт	Cт Mean		dCt		average		ddCt
	Sample Name	Cт	Cт Mean		Sample Name	Cт	Cт Mean		dCt		average		ddCt		2^-ddct				NLM samples	Sample NLM001	28.6202	28.4533		20.6774	20.7816		7.6717		8.11964		-0.447942		1.36409			NLM samples	Sample NLM001	24.3525	24.3019			20.6774	20.7816		3.52029		2.63964		0.880646
NLM samples	Sample NLM001	26.3313	26.4544			20.6774	20.7816		5.67274		5.94503		-0.272293		1.20773					Sample NLM001	28.2865			20.8858													Sample NLM001	24.2514				20.8858
	Sample NLM001	26.5774				20.8858														Sample NLM002	33.0305	33.1468		24.1027	24.0184		9.1284				1.00875		0.496975				Sample NLM002	Undetermined				24.1027	24.0184
	Sample NLM002	29.8258	29.9013			24.1027	24.0184		5.88289				-0.0621355		1.04401					Sample NLM002	33.2631			23.9341													Sample NLM002	Undetermined				23.9341
	Sample NLM002	29.9768				23.9341														Sample NLM003	33.985	33.7477		23.6389	23.5727		10.1751				2.05543		0.240577				Sample NLM003	26.1055	26.0974			23.6389	23.5727		2.52478				-0.114865
	Sample NLM003	29.1556	29.229			23.6389	23.5727		5.65631				-0.28872		1.22156					Sample NLM003	33.5105			23.5064													Sample NLM003	26.0894				23.5064
	Sample NLM003	29.3024				23.5064														Sample NLM004	31.0037	31.0647		24.9614	24.9614		6.10325				-2.01639		4.04571				Sample NLM004	28.8354	28.7464			24.9614	24.9614		3.78493				1.14529
	Sample NLM004	37.1882	37.2308			24.9614	24.9614		12.2694				6.32435		0.012479					Sample NLM004	31.1257			24.9614													Sample NLM004	28.6573				24.9614
	Sample NLM004	37.2734				24.9614														Sample NLM005	31.3232	31.4108		23.2747	23.3247		8.08614				-0.0335065		1.0235				Sample NLM005	Undetermined				23.2747	23.3247
	Sample NLM005	30.0671	30.2121			23.2747	23.3247		6.88744				0.942411		0.520363					Sample NLM005	31.4983			23.3747													Sample NLM005	Undetermined				23.3747
	Sample NLM005	30.3571				23.3747														Sample NLM006	29.8415	29.7573		22.9438	23.0853		6.67202				-1.44763		2.72759				Sample NLM006	25.6634	25.4466			22.9438	23.0853		2.36131				-0.278335
	Sample NLM006	28.3697	28.4611			22.9438	23.0853		5.37577				-0.569261		1.48376					Sample NLM006	29.6731			23.2267													Sample NLM006	25.2298				23.2267
	Sample NLM006	28.5524				23.2267														Sample NLM007	29.0493	29.1342		22.2096	22.3696		6.76463				-1.35502		2.558				Sample NLM007	24.985	24.8654			22.2096	22.3696		2.49581				-0.143829
	Sample NLM007	26.2448	26.4677			22.2096	22.3696		4.09816				-1.84687		3.59719					Sample NLM007	29.2191			22.5295													Sample NLM007	24.7458				22.5295
	Sample NLM007	26.6906				22.5295														Sample NLM008	32.5324	32.7543		23.9497	23.8476		8.90673				0.787083		0.579515				Sample NLM008	26.2714	26.3399			23.9497	23.8476		2.49237				-0.147271
	Sample NLM008	27.2973	27.288			23.9497	23.8476		3.44045				-2.50458		5.67485					Sample NLM008	32.9762			23.7455													Sample NLM008	26.4085				23.7455
	Sample NLM008	27.2787				23.7455														Sample NLM009	29.8012	29.9602		21.4264	21.3986		8.56168				0.442038		0.736094				Sample NLM009	24.0911	24.1122			21.4264	21.3986		2.71368				0.0740344
	Sample NLM009	26.8561	26.886			21.4264	21.3986		5.48746				-0.457574		1.37323					Sample NLM009	30.1193			21.3708													Sample NLM009	24.1334				21.3708
	Sample NLM009	26.9159				21.3708														Sample NLM010	31.4003	31.3049		22.2501	22.1781		9.12682				1.00718		0.497517				Sample NLM010	23.4448	23.4021			22.2501	22.1781		1.22397				-1.41567
	Sample NLM010	26.9076	26.8578			22.2501	22.1781		4.6797				-1.26533		2.40382					Sample NLM010	31.2096			22.1061													Sample NLM010	23.3593				22.1061
	Sample NLM010	26.8079				22.1061													LM Samples	Sample LM001	33.1451	33.296		24.0159	24.0283		9.2677				1.14806		0.451231			LM Samples	Sample LM001	25.1056	25.3363			24.0159	24.0283		1.30797				-1.33167
LM Samples	Sample LM001	25.9895	25.9059			24.0159	24.0283		1.87756				-4.06747		16.766					Sample LM001	33.4469			24.0408													Sample LM001	25.567				24.0408
	Sample LM001	25.8223				24.0408														Sample LM002	31.4531	31.6611		26.0961	25.9933		5.66772				-2.45192		5.47144				Sample LM002	26.7747	26.8191			26.0961	25.9933		0.825756				-1.81388
	Sample LM002	28.3579	28.6725			26.0961	25.9933		2.67918				-3.26585		9.61874					Sample LM002	31.8691			25.8906													Sample LM002	26.8636				25.8906
	Sample LM002	28.9872				25.8906														Sample LM003	29.1588	29.4176		23.7915	23.7997		5.61786				-2.50178		5.66385				Sample LM003	24.121	24.0741			23.7915	23.7997		0.274332				-2.36531
	Sample LM003	25.5668	25.4724			23.7915	23.7997		1.67271				-4.27232		19.3239					Sample LM003	29.6764			23.808													Sample LM003	24.0272				23.808
	Sample LM003	25.378				23.808														Sample LM004	35.1501	35.2828		24.308	24.5359		10.7469				2.62728		0.161849				Sample LM004	24.6287	24.5648			24.308	24.5359		0.0288753				-2.61077
	Sample LM004	26.0273	26.0815			24.308	24.5359		1.54563				-4.3994		21.1033					Sample LM004	35.4156			24.7638													Sample LM004	24.5008				24.7638
	Sample LM004	26.1358				24.7638														Sample LM005	35.3586	35.1924		26.8985	26.8982		8.29424				0.174593		0.886018				Sample LM005	28.7292	28.8157			26.8985	26.8982		1.91746				-0.722183
	Sample LM005	29.3846	29.4592			26.8985	26.8982		2.56105				-3.38398		10.4395					Sample LM005	35.0263			26.8979													Sample LM005	28.9021				26.8979
	Sample LM005	29.5339				26.8979														Sample LM006	27.1135	27.437		21.4649	21.5656		5.8714				-2.24824		4.75104				Sample LM006	22.8282	22.7343			21.4649	21.5656		1.16877				-1.47087
	Sample LM006	22.9843	26.2594			21.4649	21.5656		4.69388				-1.25115		2.38031					Sample LM006	27.7604			21.6662													Sample LM006	22.6405				21.6662
	Sample LM006	29.5346				21.6662														Sample LM007	30.1943	30.2941		25.7351	25.6618		4.6323				-3.48734		11.2149				Sample LM007	28.0851	28.1896			25.7351	25.6618		2.52778				-0.111858
	Sample LM007	28.6516	28.7976			25.7351	25.6618		3.13584				-2.80919		7.0089					Sample LM007	30.3939			25.5884													Sample LM007	28.294				25.5884
	Sample LM007	28.9437				25.5884														Sample LM008	30.6345	30.7956		24.3758	24.3616		6.43399				-1.68565		3.21686				Sample LM008	27.1321	27.1622			24.3758	24.3616		2.80063				0.160984
	Sample LM008	27.2575	27.4951			24.3758	24.3616		3.13356				-2.81147		7.01999					Sample LM008	30.9567			24.3473													Sample LM008	27.1923				24.3473
	Sample LM008	27.7328				24.3473														Sample LM009	28.9506	28.8943		24.2925	24.1661		4.72815				-3.39149		10.494				Sample LM009	24.5799	24.7266			24.2925	24.1661		0.560513				-2.07913
	Sample LM009	25.4922	25.5106			24.2925	24.1661		1.34446				-4.60057		24.2611					Sample LM009	28.8379			24.0397													Sample LM009	24.8733				24.0397
	Sample LM009	25.529				24.0397														Sample LM010	30.1501	30.3293		21.1955	21.2244		9.10498				0.985337		0.505108				Sample LM010	24.4335	24.4995			21.1955	21.2244		3.27515				0.635511
	Sample LM010	23.8855	23.7478			21.1955	21.2244		2.5235				-3.42153		10.7148					Sample LM010	30.5085			21.2532													Sample LM010	24.5655				21.2532
	Sample LM010	23.6102				21.2532

## Sheet: Target predicted
mirnaid	refseqid	genesymbol	start	end	bindingp	energy	seed	accessibility	au	phylopstem	phylopflank	me	number_of_pairings	binding_region_length	longest_consecutive_pairings	position	validated	TargetScan	miRDB
hsa-miR-195-5p	NM_001693	ATP6V1B2	2229	2247	0.953846	-19.8	1	6.49169e-06	0.529	-0.0983514	0.215552	-10.3988	11	13	11	3UTR		1	0
hsa-miR-195-5p	NM_014247	RAPGEF2	6143	6168	0.953846	-18.9	1	0.00123026	0.544	2.92219	2.58783	-3.79332	18	23	15	3UTR		1	0
hsa-miR-195-5p	NM_030793	FBXO38	3988	4014	0.961538	-18.6	1	0.000710031	0.647	0.572873	1.04047	-4.957	18	26	10	3UTR		0	0
[truncated: 28,913 more rows]

## Sheet: Kegg_pathways
Category	Term	RT	Genes	Count	%	P-Value
[truncated: 12 more rows]

[truncated: 1 more sheets: Interaction_networks]
